# Supplementary material for: In-plane dielectric constant and conductivity of confined water
Source: Nature. 2025 Oct 15;646(8085):606–10. doi: 10.1038/s41586-025-09558-y (PMC12527945; doi:10.1038/s41586-025-09558-y)
Supplement: Supplementary file 2 — Source Data Fig. 1 [file 41586_2025_9558_MOESM2_ESM.xlsx]

## Sheet: Sheet1
x scan distance	h= 30nm 2kHz filled	x scan distance	h= 30nm 2MHz filled	x scan distance	h= 30 nm 1GHz filled	x scan distance	h= 30 nm 2kHz empty	x scan distance	h= 30 nm 2Mz empty	x scan distance	h= 30 nm 1GHz empty
mm	zF/nm	mm	zF/nm	mm	zF/nm	mm	zF/nm	mm	zF/nm	mm	zF/nm
-0.1	-1.74144	-0.1	-2.45255	0.02	-0.3978	0.08	0.05636	0.05	-1.28773	-0.1	-0.31443
-0.07266	-0.37738	-0.07266	-1.75073	0.04734	-0.5997	0.11125	0.11871	0.08125	-1.01599	-0.06875	-0.18842
-0.04531	0.28421	-0.04531	-1.23869	0.07469	-0.58169	0.1425	0.18631	0.1125	-0.87711	-0.0375	-0.08059
-0.01797	0.45275	-0.01797	-0.83963	0.10203	-0.4573	0.17375	0.15566	0.14375	-0.93139	-0.00625	0.32427
0.00937	0.50706	0.00937	-0.47501	0.12938	-0.04932	0.205	0.2255	0.175	-0.81435	0.025	0.74863
0.03672	0.54134	0.03672	-0.14325	0.15672	0.89314	0.23625	0.3396	0.20625	-0.3605	0.05625	1.29014
0.06406	0.44052	0.06406	-0.09989	0.18406	1.96411	0.2675	0.46195	0.2375	-0.01004	0.0875	1.59683
0.09141	0.14884	0.09141	-0.30289	0.21141	2.68759	0.29875	0.4688	0.26875	-0.07249	0.11875	1.30945
0.11875	-0.03651	0.11875	-0.31092	0.23875	3.33564	0.33	0.1944	0.3	-0.15994	0.15	0.96427
0.14609	0.13408	0.14609	-0.00173	0.26609	4.06013	0.36125	-0.07325	0.33125	-0.29315	0.18125	0.66655
0.17344	0.38372	0.17344	0.50303	0.29344	4.71947	0.3925	-0.4069	0.3625	-0.58737	0.2125	0.37967
0.20078	0.72731	0.20078	1.02469	0.32078	5.24431	0.42375	-0.8598	0.39375	-0.89518	0.24375	0.14887
0.22813	1.35314	0.22813	1.4963	0.34813	5.81275	0.455	-1.3667	0.425	-1.19181	0.275	-0.14406
0.25547	2.18375	0.25547	1.95313	0.37547	6.35494	0.48625	-2.04085	0.45625	-1.63202	0.30625	-0.43396
0.28281	3.0703	0.28281	2.40586	0.40281	6.75007	0.5175	-3.15	0.4875	-2.28214	0.3375	-0.39652
0.31016	4.05762	0.31016	2.8712	0.43016	7.17465	0.54875	-4.5254	0.51875	-3.07316	0.36875	-0.58533
0.3375	5.42405	0.3375	3.35299	0.4575	7.91423	0.58	-5.7193	0.55	-3.85098	0.4	-0.71991
0.36484	7.05152	0.36484	3.82371	0.48484	8.95254	0.61125	-6.5172	0.58125	-4.66586	0.43125	-1.12659
0.39219	9.07962	0.39219	4.29358	0.51219	10.0738	0.6425	-6.9776	0.6125	-5.40589	0.4625	-1.87653
0.41953	11.8736	0.41953	4.87089	0.53953	11.3491	0.67375	-7.07425	0.64375	-5.78567	0.49375	-2.67623
0.44688	15.5667	0.44688	5.69914	0.56688	12.9236	0.705	-6.81315	0.675	-5.76968	0.525	-3.68952
0.47422	20.243	0.47422	6.75088	0.59422	14.7652	0.73625	-6.10431	0.70625	-5.51403	0.55625	-4.4167
0.50156	25.9078	0.50156	7.98163	0.62156	16.4201	0.7675	-5.14421	0.7375	-5.03212	0.5875	-4.88002
0.52891	32.0712	0.52891	9.36163	0.64891	17.4001	0.79875	-4.10761	0.76875	-4.3541	0.61875	-5.24561
0.55625	38.3334	0.55625	10.8462	0.67625	17.5377	0.83	-3.07852	0.8	-3.61197	0.65	-5.18548
0.58359	44.3409	0.58359	12.2205	0.70359	16.9688	0.86125	-2.10867	0.83125	-2.92162	0.68125	-4.87089
0.61094	49.198	0.61094	13.2546	0.73094	15.9088	0.8925	-1.42308	0.8625	-2.23282	0.7125	-4.95981
0.63828	52.2621	0.63828	13.9687	0.75828	14.4088	0.92375	-0.93623	0.89375	-1.76867	0.74375	-5.14203
0.66563	53.3661	0.66563	14.3586	0.78563	12.5403	0.955	-0.65638	0.925	-1.56334	0.775	-4.79584
0.69297	52.3023	0.69297	14.306	0.81297	10.4286	0.98625	-0.29328	0.95625	-1.35018	0.80625	-3.44947
0.72031	48.9895	0.72031	13.718	0.84031	8.31873	1.0175	0.13357	0.9875	-1.13922	0.8375	-1.89481
0.74766	43.9737	0.74766	12.6833	0.86766	6.29864	1.04875	0.28141	1.01875	-0.92244	0.86875	-0.72579
0.775	37.7741	0.775	11.3678	0.895	4.5905	1.08	0.33851	1.05	-0.5799	0.9	-0.26174
0.80234	31.1081	0.80234	9.87378	0.92234	3.29828	1.11125	0.29586	1.08125	-0.20942	0.93125	-0.28263
0.82969	24.6654	0.82969	8.2436	0.94969	2.19988	1.1425	0.18121	1.1125	0.00408	0.9625	-0.30838
0.85703	18.9973	0.85703	6.575	0.97703	1.4168	1.17375	0.11756	1.14375	-0.0332	0.99375	-0.06296
0.88438	14.2803	0.88438	5.11883	1.00438	0.9668	1.205	-0.00834	1.175	-0.1397	1.025	-0.2876
0.91172	10.6441	0.91172	3.9146	1.03172	0.46797	1.23625	-0.18374	1.20625	-0.24841	1.05625	-0.715
0.93906	8.03461	0.93906	2.95521	1.05906	-0.17256	1.2675	-0.3839	1.2375	-0.21795	1.0875	-0.65636
0.96641	6.11175	0.96641	2.15084	1.08641	-0.72451	1.29875	-0.4618	1.26875	-0.29357	1.11875	-0.63953
0.99375	4.64063	0.99375	1.43099	1.11375	-0.96792	1.33	-0.48345	1.3	-0.56368	1.15	-0.85665
1.02109	3.42513	1.02109	0.90485	1.14109	-0.91625	1.36125	-0.53735	1.33125	-0.77369	1.18125	-0.77548
1.04844	2.65466	1.04844	0.63048	1.16844	-0.4277	1.3925	-0.52375	1.3625	-0.97252	1.2125	-0.36565
1.07578	2.08985	1.07578	0.54941	1.19578	0.08852	1.42375	-0.6189	1.39375	-1.11862	1.24375	-0.21608
1.10313	1.66077	1.10313	0.65065	1.22313	0.18528	1.455	-0.8618	1.425	-1.28703	1.275	-0.14232
1.13047	1.36527	1.13047	0.75765	1.25047	0.08415	1.48625	-1.2127	1.45625	-1.64257	1.30625	-0.17061
1.15781	1.27874	1.15781	0.77925	1.27781	0.21791	1.5175	-1.87335	1.4875	-2.2509	1.3375	-0.0698
1.18516	1.42664	1.18516	0.79058	1.30516	0.9008	1.54875	-2.79125	1.51875	-2.89093	1.36875	0.1443
1.2125	1.60235	1.2125	0.86435	1.3325	1.88773	1.58	-3.66565	1.55	-3.60619	1.4	-0.137
1.23984	1.83835	1.23984	1.04441	1.35985	2.75503	1.61125	-4.73955	1.58125	-4.45968	1.43125	-0.73696
1.26719	2.17099	1.26719	1.31956	1.38719	3.49474	1.6425	-5.88845	1.6125	-5.43464	1.4625	-1.39837
1.29453	2.62057	1.29453	1.58029	1.41453	4.2249	1.67375	-6.8161	1.64375	-6.42655	1.49375	-2.56052
1.32188	3.31785	1.32188	1.7802	1.44188	5.16292	1.705	-7.15275	1.675	-7.0763	1.525	-3.78083
1.34922	4.32808	1.34922	2.12634	1.46922	6.43117	1.73625	-7.1234	1.70625	-7.27198	1.55625	-5.14028
1.37656	5.66269	1.37656	2.75466	1.49656	8.07378	1.7675	-6.8428	1.7375	-7.07056	1.5875	-6.27311
1.40391	7.27437	1.40391	3.53082	1.52391	10.218	1.79875	-6.20371	1.76875	-6.40435	1.61875	-6.90542
1.43125	9.47314	1.43125	4.31269	1.55125	12.519	1.83	-5.39586	1.8	-5.55946	1.65	-7.21461
1.45859	12.4854	1.45859	5.2101	1.5786	14.8661	1.86125	-4.37877	1.83125	-4.67055	1.68125	-7.51853
1.48594	16.5557	1.48594	6.36384	1.60594	17.1713	1.8925	-3.33392	1.8625	-3.67665	1.7125	-7.8
1.51328	21.7729	1.51328	7.87147	1.63328	19.1709	1.92375	-2.44582	1.89375	-2.86921	1.74375	-7.57386
1.54063	28.0024	1.54063	9.73569	1.66063	20.6561	1.955	-1.77223	1.925	-2.25561	1.775	-6.41715
1.56797	34.9548	1.56797	11.8048	1.68797	21.4678	1.98625	-1.19838	1.95625	-1.85191	1.80625	-4.75633
1.59531	42.0517	1.59531	13.8149	1.71531	21.6937	2.0175	-0.89678	1.9875	-1.55227	1.8375	-3.49081
1.62266	48.6785	1.62266	15.5063	1.74266	21.2698	2.04875	-0.59368	2.01875	-1.14362	1.86875	-2.30831
1.65	54.371	1.65	16.6997	1.77	20.3223	2.08	-0.28984	2.05	-0.80016	1.9	-1.32237
1.67734	58.6645	1.67734	17.3519	1.79735	19.0605	2.11125	-0.11949	2.08125	-0.61436	1.93125	-0.764
1.70469	61.1262	1.70469	17.6174	1.82469	17.4032	2.1425	0.02836	2.1125	-0.56074	1.9625	-0.59286
1.73203	61.5065	1.73203	17.6378	1.85203	15.3025	2.17375	0.01421	2.14375	-0.6487	1.99375	-0.44293
1.75938	60.0453	1.75938	17.3073	1.87938	12.9767	2.205	-0.28719	2.175	-0.75763	2.025	0.242
1.78672	56.9551	1.78672	16.4941	1.90672	10.4842	2.23625	-0.42734	2.20625	-0.70998	2.05625	1.04042
1.81406	52.123	1.81406	15.2263	1.93406	7.9106	2.2675	-0.2735	2.2375	-0.49436	2.0875	1.14349
1.84141	45.6503	1.84141	13.5834	1.96141	5.46182	2.29875	-0.1909	2.26875	-0.31647	2.11875	0.87447
1.86875	38.3772	1.86875	11.6379	1.98875	3.42366	2.33	-0.1803	2.3	-0.30627	2.15	0.73532
1.89609	31.0675	1.89609	9.53658	2.0161	1.98065	2.36125	-0.23495	2.33125	-0.30097	2.18125	0.70571
1.92344	24.1269	1.92344	7.54704	2.04344	1.21419	2.3925	-0.1966	2.3625	-0.25902	2.2125	0.81564
1.95078	18.0494	1.95078	5.76284	2.07078	0.77427	2.42375	-0.141	2.39375	-0.3439	2.24375	1.01593
1.97813	13.1574	1.97813	4.2202	2.09813	0.3901	2.455	-0.35915	2.425	-0.49129	2.275	0.70934
2.00547	9.2728	2.00547	2.99343	2.12547	-0.11853	2.48625	-0.9133	2.45625	-0.5873	2.30625	0.22944
2.03281	6.20164	2.03281	2.10998	2.15281	-0.62104	2.5175	-1.5372	2.4875	-0.85569	2.3375	0.18536
2.06016	3.95009	2.06016	1.47858	2.18016	-0.67662	2.54875	-2.0636	2.51875	-1.37085	2.36875	0.50235
2.0875	2.27494	2.0875	0.94744	2.2075	-0.57166	2.58	-2.6965	2.55	-1.98537	2.4	0.64738
2.11484	0.93128	2.11484	0.51546	2.23485	-0.50437	2.61125	-3.6969	2.58125	-2.65838	2.43125	0.39336
2.14219	-0.09751	2.14219	0.22536	2.26219	-0.33659	2.6425	-5.0648	2.6125	-3.5527	2.4625	-0.07824
2.16953	-0.8394	2.16953	0.0534	2.28953	-0.48741	2.67375	-6.32095	2.64375	-4.74335	2.49375	-0.88523
2.19688	-1.17034	2.19688	-0.03538	2.31688	-0.7866	2.705	-7.1046	2.675	-5.91076	2.525	-1.69025
2.22422	-1.29408	2.22422	-0.09399	2.34422	-0.86094	2.73625	-7.4	2.70625	-6.77285	2.55625	-2.5569
2.25156	-1.30187	2.25156	-0.14437	2.37156	-0.75006	2.7675	-7.1509	2.7375	-7.34101	2.5875	-3.61068
2.27891	-1.26202	2.27891	-0.26777	2.39891	-0.3877	2.79875	-6.34681	2.76875	-7.5	2.61875	-4.63647
2.30625	-1.23039	2.30625	-0.49777	2.42625	0.19709	2.83	-5.43621	2.8	-7.18684	2.65	-5.70265
2.33359	-1.19561	2.33359	-0.72055	2.4536	0.951	2.86125	-4.38311	2.83125	-6.4203	2.68125	-6.33974
2.36094	-1.07928	2.36094	-0.80056	2.48094	1.63318	2.8925	-3.22727	2.8625	-5.30086	2.7125	-6.61744
2.38828	-0.79631	2.38828	-0.81854	2.50828	2.24954	2.92375	-2.29792	2.89375	-4.22517	2.74375	-6.6075
2.41563	-0.24045	2.41563	-0.74349	2.53563	3.07435	2.955	-1.58758	2.925	-3.25153	2.775	-6.22751
2.44297	0.59447	2.44297	-0.5063	2.56297	4.29001	2.98625	-0.98448	2.95625	-2.40472	2.80625	-5.42986
2.47031	1.6918	2.47031	-0.12218	2.59032	5.92412	3.0175	-0.60338	2.9875	-1.75978	2.8375	-4.79172
2.49766	3.15759	2.49766	0.45084	2.61766	7.53938	3.04875	-0.46678	3.01875	-1.31806	2.86875	-4.2192
2.525	5.32826	2.525	1.24182	2.645	9.35312	3.08	-0.30693	3.05	-0.86648	2.9	-3.57135
2.55234	8.54345	2.55234	2.27475	2.67235	11.6569	3.11125	-0.08034	3.08125	-0.49953	2.93125	-2.98598
2.57969	12.982	2.57969	3.46833	2.69969	13.9247	3.1425	0.06451	3.1125	-0.27482	2.9625	-2.5596
2.60703	18.4549	2.60703	4.8333	2.72703	15.5433	3.17375	0.08936	3.14375	-0.13942	2.99375	-1.91191
2.63438	24.7269	2.63438	6.36925	2.75438	16.6626	3.205	0.01371	3.175	-0.15095	3.025	-0.71424
2.66172	31.4461	2.66172	8.04268	2.78172	17.3817			3.20625	-0.25581	3.05625	0.02633
2.68906	38.1102	2.68906	9.78197	2.80907	17.576			3.2375	-0.25435	3.0875	-0.03589
2.71641	44.1366	2.71641	11.4479	2.83641	16.9097			3.26875	-0.30535	3.11875	-0.3327
2.74375	48.7526	2.74375	12.8507	2.86375	15.4702			3.3	-0.53946	3.15	-0.60358
2.77109	51.3499	2.77109	13.7315	2.8911	13.478					3.18125	-0.60932
2.79844	51.9495	2.79844	14.0198	2.91844	11.2448					3.2125	-0.4035
2.82578	50.5979	2.82578	13.7988	2.94578	8.88906					3.24375	-0.33564
2.85313	47.2907	2.85313	13.1222	2.97313	6.68445					3.275	-0.3005
2.88047	42.3454	2.88047	11.9214	3.00047	5.16747					3.30625	-0.06427
2.90781	36.3272	2.90781	10.3887	3.02782	4.31057					3.3375	-0.00175
2.93516	29.7932	2.93516	8.79353	3.05516	3.86432
2.9625	23.6075	2.9625	7.20926	3.0825	3.36301
2.98984	18.1741	2.98984	5.6214	3.10985	2.29012
3.01719	13.4843	3.01719	4.2779	3.13719	0.97333
3.04453	9.71338	3.04453	3.24128	3.16453	0.33858
3.07188	6.74939	3.07188	2.46176	3.19188	0.40444
3.09922	4.53561	3.09922	1.91253	3.21922	0.72633
3.12656	2.97403	3.12656	1.56422	3.24657	0.84909
3.15391	1.96402	3.15391	1.32135	3.15391
3.18125	1.29778	3.18125	1.12045	3.18125
3.20859	0.85219	3.20859	0.85848	3.20859
3.23594	0.7465	3.23594	0.65232	3.23594
3.26328	0.79604	3.26328	0.57154	3.26328
3.29063	0.92338	3.29063	0.44919	3.29063
3.31797	1.1096	3.31797	0.36036	3.31797
3.34531	1.52534
