# Supplementary material for: In-plane dielectric constant and conductivity of confined water
Source: Nature. 2025 Oct 15;646(8085):606–10. doi: 10.1038/s41586-025-09558-y (PMC12527945; doi:10.1038/s41586-025-09558-y)
Supplement: Supplementary file 3 — Source Data Fig. 2 [file 41586_2025_9558_MOESM3_ESM.xlsx]

## Sheet: Fig2a
Freq_h30nm	dCdz_h30nm	dCdzErr_h30nm	dCdzNorm_h30nm	dC/dzNormErr_h30nm	Freq_Simul_h30nm	dCdzSimul_h30nm	dCdzSimul_h30nmBulk	Freq_h5nm	dCdz_h5nm	dCdzErr_h5nm	dCdzNorm_h5nm	dCdzNormErr_h5nm	Freq_Simul_h5nm	dCdzSimul_h5nm	dCdzSimul_h5nmBulk	Freq	dCdzNorm_h1.5nm	dCdzNormErr_h1.5nm	dCdzNorm_h1.5nm	dCdzNormErr_h1.5nm	Freq_Simul_h1.5nm	dCdzSimul_h1.5nm	dCdzSimul_h1.5nmBulk
Hz	zF/nm	zF/nm	-	-	Hz	-	-	Hz	zF/nm	zF/nm	-	-	Hz	-	-	Hz	zF/nm	zF/nm	-	-	Hz	-	-
300	61.383	6	1.05651	0.10327	1	1	1	2000	21.258	1.5	0.991372	0.0699529	1	1	1	2000	27.919	1.8	0.983063	0.0590338	1	1	1
600	58.746	5	1.01112	0.0860585	3	1	1	6000	21.877	1.5	1.02024	0.0699529	3	1	1	6000	28.227	1.1	0.993908	0.0360762	3	1	0.99994
2000	58.752	5	1.01122	0.0860585	9	1	1	6000	21.877	1.5	1.02024	0.0699529	9	1	0.99999	6000	28.227	1.1	0.993908	0.0360762	9	1	0.99941
6000	56.836	4	0.978244	0.0688468	27	1	0.999986	20000	21.194	1.2	0.988388	0.0559623	27	1	0.99986	20000	26.843	1.6	0.945176	0.0524745	27	1	0.99464
6000	56.836	4	0.978244	0.0688468	80	0.999998	0.999877	60000	18.867	1.1	0.879868	0.0512988	80	1	0.99877	60000	28.212	2.5	0.99338	0.0819914	80	1	0.95677
20000	52.71	5	0.907229	0.0860585	240	0.999981	0.99889	200000	15.306	0.9	0.713799	0.0419717	240	1	0.98918	100000	30.491	2.2	1.07363	0.0721524	240	1	0.77318
60000	44.547	4	0.76673	0.0688468	720	0.999823	0.990351	600000	11.567	1.2	0.53943	0.0559623	720	0.999995	0.92038	200000	28.776	2.3	1.01324	0.0754321	720	1	0.50936
200000	31.311	3	0.538916	0.0516351	2154	0.998417	0.933841	2000000	7.974	1.1	0.37187	0.0512988	2154	0.999944	0.71641	600000	27.357	1.4	0.963275	0.0459152	2154	1	0.28857
600000	27.396	2	0.471532	0.0344234	6449	0.986489	0.792894	10000000	5.848	1.1	0.272723	0.0512988	6449	0.999477	0.51389	900000	25.639	1.3	0.902782	0.0426355	6449	0.999996	0.15027
2000000	30.464	3	0.524337	0.0516351	19307	0.914476	0.654948	60000000	4.523	0.4	0.210931	0.0186541	19307	0.995341	0.35751	2000000	19.977	1.9	0.703415	0.0623135	19307	0.999954	0.08651
6000000	29.115	3	0.501119	0.0516351	57797	0.761157	0.563435	200000000	5.183	0.6	0.241711	0.0279812	57797	0.96188	0.27392	6000000	13.681	2.5	0.481725	0.0819914	57797	0.999578	0.06858
130000000	27.229	3	0.468657	0.0516351	173020	0.604592	0.53595	596000000	4.524	0.5	0.210978	0.0233176	173020	0.80382	0.25484	10000000	10.72	2	0.377465	0.0655931	173020	0.996258	0.06583
596000000	26.771	3	0.460775	0.0516351	517947	0.514479	0.531966						517947	0.565924	0.25236	140000000	7.394	2.5	0.260352	0.0819914	517947	0.968822	0.0655
1300000000	28.816	3	0.495972	0.0516351	1550516	0.493101	0.531506						1550516	0.365234	0.25208	596000000	4.748	2	0.167183	0.0655931	1550516	0.818338	0.06546
					4641589	0.490264	0.531454						4641589	0.255266	0.25205	1300000000	6.32	2	0.222535	0.0655931	4641589	0.549044	0.06545
					13894955	0.48994	0.531449						13895000	0.226421	0.25205						13894955	0.340472	0.06545
					41595622	0.489903	0.531449						41595600	0.222504	0.25204						41595622	0.243499	0.06545
					124519708	0.4899	0.531449						124520000	0.222061	0.25204						124519708	0.222816	0.06545
					372759372	0.4899	0.531449						372759000	0.22201	0.25204						372759372	0.220144	0.06545
					1115883993	0.4899	0.531449						1115880000	0.222005	0.25204						1115883993	0.219838	0.06545
					3340484984	0.4899	0.531449						3340480000	0.222	0.25204						3340484984	0.219803	0.06545
					10000000000	0.4899	0.531449						10000000000	0.222	0.25204						10000000000	0.219799	0.06545
