# Supplementary material for: In-plane dielectric constant and conductivity of confined water
Source: Nature. 2025 Oct 15;646(8085):606–10. doi: 10.1038/s41586-025-09558-y (PMC12527945; doi:10.1038/s41586-025-09558-y)
Supplement: Supplementary file 4 — Source Data Fig. 3 [file 41586_2025_9558_MOESM4_ESM.xlsx]

## Sheet: Fig.3a
h	hErr	ParallelEpsilon	ParallelEpsilonErr-	ParallelEpsilonErr+	h_ThreeLayersModel	ParallelEpsilon_ThreeLayersModel_epsIN1000	h_ThreeLayersModel	ParallelEpsilon_ThreeLayersModel_epsIN150
nm	nm	-	-	-	nm		nm
1	0.15	1500	600	500	0.1	1000	3.105	111.562
1	0.15	1000	350	500	0.6	1000	3.318	109.536
2	0.3	1200	600	800	1.4	1000	3.546	107.637
1.5	0.3	900	300	300	1.496	940.963	3.789	105.864
2	0.3	550	250	250	1.599	885.503	4.049	104.204
3	0.3	450	200	150	1.708	834.098	4.327	102.648
5.3	0.3	100	30	30	1.826	785.367	4.624	101.194
7	0.3	80	20	30	1.951	740.174	4.941	99.834
19	1	60	15	20	2.085	697.746	5.28	98.561
30	0.5	70	20	20	2.228	658.097	5.643	97.367
54	3	60	20	20	2.381	620.949	6.03	96.252
					2.544	586.289	6.444	95.208
					2.719	553.704	6.886	94.232
					2.906	523.221	7.359	93.317
					3.105	494.815	7.864	92.462
					3.318	468.186	8.403	91.663
					3.546	443.226	8.98	90.913
					3.789	419.931	9.596	90.213
					4.049	398.103	10.255	89.556
					4.327	377.666	10.959	88.942
					4.624	358.547	11.711	88.368
					4.941	340.676	12.515	87.831
					5.28	323.939	13.374	87.328
					5.643	308.247	14.291	86.857
					6.03	293.599	15.272	86.417
					6.444	279.876	16.32	86.005
					6.886	267.046	17.44	85.619
					7.359	255.024	18.637	85.258
					7.864	243.784	19.916	84.921
					8.403	233.279	21.283	84.605
					8.98	223.43	22.744	84.309
					9.596	214.223	24.305	84.032
					10.255	205.597	25.973	83.773
					10.959	197.529	27.755	83.531
					11.711	189.982	29.66	83.304
					12.515	182.917	31.695	83.092
					13.374	176.306	33.871	82.893
					14.291	170.127	36.195	82.708
					15.272	164.337	38.679	82.534
					16.32	158.922	41.334	82.371
					17.44	153.853	44.17	82.219
					18.637	149.11	47.202	82.076
					19.916	144.672	50.441	81.943
					21.283	140.518	53.903	81.818
					22.744	136.63	57.602	81.701
					24.305	132.993	61.555	81.592
					25.973	129.59	65.78	81.49
					27.755	126.406	70.294	81.394
					29.66	123.425	75.119	81.305
					31.695	120.637	80.274	81.221
					33.871	118.027	85.783	81.142
					36.195	115.585	91.67	81.069
					38.679	113.3	97.961	81
					41.334	111.161	104.684	80.936
					44.17	109.16	111.869	80.876
					47.202	107.287	119.546	80.82
					50.441	105.535	127.751	80.767
					53.903	103.895	136.518	80.718
					57.602	102.36	145.887	80.672
					61.555	100.924	155.899	80.629
					65.78	99.58	166.599	80.588
					70.294	98.323	178.032	80.55
					75.119	97.146	190.25	80.515
					80.274	96.045	203.307	80.482
					85.783	95.015	217.26	80.451
					91.67	94.05	232.17	80.422
					97.961	93.148	248.104	80.395
					104.684	92.304	265.131	80.37
					111.869	91.513	283.327	80.346
					119.546	90.774	302.771	80.324
					127.751	90.082	323.55	80.303
					136.518	89.435	345.755	80.283
					145.887	88.829	369.484	80.265
					155.899	88.262	394.841	80.248
					166.599	87.731	421.938	80.232
					178.032	87.235	450.896	80.217
					190.25	86.77	481.84	80.203
					203.307	86.335	514.909	80.19
					217.26	85.928	550.246	80.178
					232.17	85.548	588.009	80.167
					248.104	85.191	628.364	80.156
					265.131	84.858	671.488	80.146
					283.327	84.546	717.571	80.137
					302.771	84.254	766.818	80.128
					323.55	83.981	819.444	80.12
					345.755	83.725	875.681	80.112
					369.484	83.486	935.778	80.105
					394.841	83.262	1000	80.098
					421.938	83.053
					450.896	82.857
					481.84	82.673
					514.909	82.501
					550.246	82.341
					588.009	82.19
					628.364	82.05
					671.488	81.918
					717.571	81.795
					766.818	81.68
					819.444	81.572
					875.681	81.471
					935.778	81.376
					1000	81.288

## Sheet: Fig.3b
h	hErr	ParallelSigma	ParallelSigmaErr-	ParallelSigmaErr+	h_ThreeLayersModel	Sigma_ThreeLayersModel
nm	nm	S/m	nm	S/m	nm	S/m
1	0.15	0.4	0.07	0.6	1	0.112
1	0.15	0.14	0.08	0.16	2	0.056
1.5	0.5	3	1.5	2	6	0.019
1.5	0.3	1.7	0.7	0.7	20	0.005786
2	0.3	0.3	0.15	0.2	60	0.002062
2	0.3	0.9	0.6	0.6	200	0.0007586
3	0.3	0.06	0.03	0.07	600	0.0003862
5.5	0.3	0.04	0.02	0.03	2000	0.0002559
5.3	0.3	0.025	0.015	0.015	6000	0.0002186
7	0.3	0.007	0.004	0.004	20000	0.0002056
19	1	0.01	0.004	0.01	60000	0.0002019
30	0.5	0.0015	0.0008	0.0035
54	3	0.001	0.0005	0.0015
