# Supplementary material for: In-plane dielectric constant and conductivity of confined water
Source: Nature. 2025 Oct 15;646(8085):606–10. doi: 10.1038/s41586-025-09558-y (PMC12527945; doi:10.1038/s41586-025-09558-y)
Supplement: Supplementary file 5 — Source Data Extended Data Fig. 2 [file 41586_2025_9558_MOESM5_ESM.xlsx]

## Sheet: ED Fig. 2g
X scan distance	Height Empty	X scan distance	Height Water Filled
um	nm	um	nm
-0.4	-0.4	-0.5	0.41455
-0.3718	-0.3718	-0.47969	0.48755
-0.34359	-0.34359	-0.45938	0.51302
-0.31539	-0.31539	-0.43906	0.53859
-0.28718	-0.28718	-0.41875	0.54838
-0.25898	-0.25898	-0.39844	0.4908
-0.23078	-0.23078	-0.37813	0.46903
-0.20257	-0.20257	-0.35781	0.47114
-0.17437	-0.17437	-0.3375	0.43763
-0.14617	-0.14617	-0.31719	0.40025
-0.11796	-0.11796	-0.29688	0.36692
-0.08976	-0.08976	-0.27656	0.33566
-0.06155	-0.06155	-0.25625	0.32234
-0.03335	-0.03335	-0.23594	0.26943
-0.00514	-0.00514	-0.21563	0.19082
0.02306	0.02306	-0.19531	0.15
0.05126	0.05126	-0.175	0.10925
0.07947	0.07947	-0.15469	0.07257
0.10767	0.10767	-0.13438	0.10936
0.13587	0.13587	-0.11406	0.03318
0.16408	0.16408	-0.09375	0.00866
0.19228	0.19228	-0.07344	0.01199
0.22049	0.22049	-0.05312	0.03922
0.24869	0.24869	-0.03281	0.02091
0.27689	0.27689	-0.0125	-0.01517
0.3051	0.3051	0.00781	-0.05115
0.3333	0.3333	0.02812	-0.06722
0.36151	0.36151	0.04844	-0.09113
0.38971	0.38971	0.06875	-0.06734
0.41791	0.41791	0.08906	-0.05339
0.44612	0.44612	0.10938	-0.06315
0.47432	0.47432	0.12969	-0.06886
0.50253	0.50253	0.15	-0.07052
0.53073	0.53073	0.17031	-0.04828
0.55893	0.55893	0.19063	-0.02199
0.58714	0.58714	0.21094	-0.0214
0.61534	0.61534	0.23125	0.00507
0.64355	0.64355	0.25156	0.05741
0.67175	0.67175	0.27188	0.11579
0.69995	0.69995	0.29219	0.12268
0.72816	0.72816	0.3125	0.09793
0.75636	0.75636	0.33281	0.04747
0.78456	0.78456	0.35313	0.06256
0.81277	0.81277	0.37344	0.06781
0.84097	0.84097	0.39375	0.06324
0.86918	0.86918	0.41406	0.06471
0.89738	0.89738	0.43438	0.07023
0.92558	0.92558	0.45469	0.10361
0.95379	0.95379	0.475	0.11922
0.98199	0.98199	0.49531	0.13294
1.0102	1.0102	0.51563	0.13087
1.0384	1.0384	0.53594	0.13088
1.0666	1.0666	0.55625	0.16271
1.09481	1.09481	0.57656	0.17083
1.12301	1.12301	0.59688	0.21672
1.15122	1.15122	0.61719	0.24286
1.17942	1.17942	0.6375	0.25521
1.20762	1.20762	0.65781	0.26764
1.23583	1.23583	0.67813	0.27619
1.26403	1.26403	0.69844	0.25581
1.29224	1.29224	0.71875	0.23482
1.32044	1.32044	0.73906	0.18218
1.34864	1.34864	0.75938	0.16533
1.37685	1.37685	0.77969	0.17237
1.40505	1.40505	0.8	0.17157
1.43325	1.43325	0.82031	0.17481
1.46146	1.46146	0.84063	0.16625
1.48966	1.48966	0.86094	0.16173
1.51787	1.51787	0.88125	0.1454
1.54607	1.54607	0.90156	0.12519
1.57427	1.57427	0.92188	0.10903
1.60248	1.60248	0.94219	0.12867
1.63068	1.63068	0.9625	0.11665
1.65889	1.65889	0.98281	0.12853
1.68709	1.68709	1.00313	0.13255
1.71529	1.71529	1.02344	0.1565
1.7435	1.7435	1.04375	0.1726
1.7717	1.7717	1.06406	0.18482
1.79991	1.79991	1.08438	0.19316
1.82811	1.82811	1.10469	0.21745
1.85631	1.85631	1.125	0.21803
1.88452	1.88452	1.14531	0.20679
1.91272	1.91272	1.16563	0.18771
1.94093	1.94093	1.18594	0.20044
1.96913	1.96913	1.20625	0.21327
1.99733	1.99733	1.22656	0.20634
2.02554	2.02554	1.24688	0.20744
2.05374	2.05374	1.26719	0.24036
2.08194	2.08194	1.2875	0.24163
2.11015	2.11015	1.30781	0.21918
2.13835	2.13835	1.32813	0.20872
2.16656	2.16656	1.34844	0.19041
2.19476	2.19476	1.36875	0.17219
2.22296	2.22296	1.38906	0.15406
2.25117	2.25117	1.40938	0.13204
2.27937	2.27937	1.42969	0.12598
2.30758	2.30758	1.45	0.13191
2.33578	2.33578	1.47031	0.12602
2.36398	2.36398	1.49063	0.10435
2.39219	2.39219	1.51094	0.12244
2.42039	2.42039	1.53125	0.10094
2.4486	2.4486	1.55156	0.08747
2.4768	2.4768	1.57188	0.07408
2.505	2.505	1.59219	0.06871
2.53321	2.53321	1.6125	0.06343
2.56141	2.56141	1.63281	0.0503
2.58961	2.58961	1.65313	0.04916
2.61782	2.61782	1.67344	0.0481
2.64602	2.64602	1.69375	0.05903
2.67423	2.67423	1.71406	0.07005
2.70243	2.70243	1.73438	0.07323
2.73063	2.73063	1.75469	0.08442
2.75884	2.75884	1.775	0.07983
2.78704	2.78704	1.79531	0.08326
2.81525	2.81525	1.81563	0.07487
2.84345	2.84345	1.83594	0.08641
2.87165	2.87165	1.85625	0.0782
2.89986	2.89986	1.87656	0.05817
2.92806	2.92806	1.89688	0.09378
2.95627	2.95627	1.91719	0.08979
2.98447	2.98447	1.9375	0.09383
		1.95781	0.09398
		1.97813	0.06249
		1.99844	0.04298
		2.01875	0.03943
		2.03906	0.05183
		2.05938	0.06432
		2.07969	0.10467
		2.1	0.1213
		2.12031	0.13801
		2.14063	0.15085
		2.16094	0.15584
		2.18125	0.16884
		2.20156	0.20178
		2.22188	0.21496
		2.24219	0.18855
		2.2625	0.21381
		2.28281	0.24709
		2.30313	0.28045
		2.32344	0.27819
		2.34375	0.26412
		2.36406	0.28981
		2.38438	0.28385
		2.40469	0.24623
		2.425	0.20871
		2.44531	0.1911
		2.46563	0.14978
		2.48594	0.10854
		2.50625	0.06739
		2.52656	0.0303
		2.54688	0.01312
		2.56719	-0.02777
		2.5875	-0.04477
		2.60782	-0.04581
		2.62813	-0.07057
		2.64844	-0.09922
		2.66875	-0.1
		2.68907	-0.08483
		2.70938	-0.06561
		2.72969	-0.07803
		2.75	-0.06657
		2.77032	-0.05502
		2.79063	-0.02752
		2.81094	-0.0515
		2.83125	-0.06746
		2.85157	-0.05557
		2.87188	-0.06342
		2.89219	-0.06722
		2.9125	-0.05507
		2.93282	-0.01902
		2.95313	-0.01463
		2.97344	-0.02999
		2.99375	-0.00955
		3.01407	0.05858
		3.03438	0.10696
		3.05469	0.09591
		3.075	0.16827
		3.09532	0.22484
		3.11563	0.2577
		3.13594	0.29461
		3.15625	0.35144
		3.17657	0.42819
		3.19688	0.44949
		3.21719	0.47088
		3.2375	0.54789
		3.25782	0.61309
		3.27813	0.66648
		3.29844	0.6692
		3.31875	0.65421
		3.33907	0.63672
		3.35938	0.56746
