# Supplementary material for: In-plane dielectric constant and conductivity of confined water
Source: Nature. 2025 Oct 15;646(8085):606–10. doi: 10.1038/s41586-025-09558-y (PMC12527945; doi:10.1038/s41586-025-09558-y)
Supplement: Supplementary file 6 — Source Data Extended Data Fig. 3 [file 41586_2025_9558_MOESM6_ESM.xlsx]

## Sheet: ED Fig. 3b
X scan distance	dCdz_12nm	dCdz_15nm	dCdz_20nm	dCdz_25nm	dCdz_30nm	dCdz_49nm	dCdz_75nm	dCdz_130nm	dCdz_230nm
nm	aF/nm	aF/nm	aF/nm	aF/nm	aF/nm	aF/nm	aF/nm	aF/nm	aF/nm
0	0.145	0.129	0.115	0.109	0.093	0.079	0.061	0.05	0.041
0.023	0.145	0.13	0.114	0.108	0.095	0.077	0.065	0.049	0.041
0.047	0.145	0.129	0.114	0.103	0.097	0.079	0.063	0.05	0.039
0.07	0.144	0.128	0.114	0.101	0.097	0.082	0.064	0.048	0.04
0.094	0.143	0.128	0.114	0.103	0.097	0.08	0.063	0.051	0.04
0.117	0.143	0.128	0.114	0.104	0.098	0.075	0.061	0.054	0.038
0.141	0.144	0.127	0.113	0.104	0.098	0.073	0.06	0.055	0.037
0.164	0.143	0.127	0.115	0.104	0.1	0.078	0.064	0.053	0.036
0.188	0.143	0.127	0.114	0.106	0.099	0.08	0.069	0.05	0.037
0.211	0.143	0.128	0.115	0.107	0.095	0.082	0.069	0.045	0.036
0.234	0.143	0.128	0.114	0.106	0.096	0.08	0.066	0.049	0.036
0.258	0.144	0.127	0.114	0.108	0.098	0.079	0.065	0.053	0.037
0.281	0.144	0.126	0.115	0.107	0.101	0.082	0.063	0.053	0.04
0.305	0.145	0.127	0.116	0.107	0.102	0.08	0.063	0.052	0.039
0.328	0.146	0.128	0.117	0.104	0.096	0.082	0.065	0.05	0.038
0.352	0.148	0.129	0.117	0.106	0.098	0.078	0.063	0.052	0.035
0.375	0.15	0.132	0.118	0.109	0.099	0.081	0.061	0.052	0.036
0.398	0.153	0.135	0.12	0.109	0.101	0.079	0.063	0.049	0.037
0.422	0.157	0.138	0.121	0.108	0.1	0.083	0.065	0.049	0.041
0.445	0.161	0.141	0.123	0.111	0.099	0.086	0.066	0.051	0.039
0.469	0.165	0.142	0.126	0.114	0.102	0.088	0.068	0.052	0.039
0.492	0.169	0.143	0.128	0.117	0.102	0.088	0.066	0.055	0.036
0.516	0.172	0.147	0.13	0.117	0.106	0.085	0.065	0.053	0.037
0.539	0.175	0.148	0.13	0.116	0.109	0.085	0.063	0.052	0.038
0.563	0.177	0.149	0.131	0.117	0.113	0.086	0.066	0.052	0.04
0.586	0.178	0.15	0.131	0.119	0.11	0.086	0.066	0.054	0.037
0.609	0.177	0.15	0.131	0.119	0.112	0.081	0.064	0.054	0.039
0.633	0.177	0.149	0.13	0.123	0.111	0.083	0.063	0.054	0.037
0.656	0.175	0.148	0.13	0.121	0.11	0.083	0.065	0.054	0.037
0.68	0.172	0.148	0.129	0.117	0.109	0.083	0.066	0.055	0.036
0.703	0.17	0.145	0.128	0.117	0.106	0.084	0.066	0.054	0.036
0.727	0.167	0.143	0.127	0.115	0.103	0.085	0.066	0.052	0.036
0.75	0.165	0.142	0.124	0.115	0.104	0.081	0.064	0.052	0.037
0.773	0.162	0.139	0.123	0.113	0.104	0.078	0.063	0.052	0.039
0.797	0.159	0.137	0.122	0.112	0.103	0.077	0.064	0.049	0.04
0.82	0.156	0.136	0.121	0.109	0.102	0.08	0.065	0.048	0.041
0.844	0.156	0.136	0.119	0.109	0.101	0.08	0.063	0.051	0.036
0.867	0.154	0.134	0.119	0.111	0.099	0.08	0.065	0.054	0.035
0.891	0.153	0.133	0.118	0.108	0.097	0.079	0.065	0.057	0.037
0.914	0.152	0.132	0.118	0.11	0.1	0.078	0.065	0.054	0.038
0.938	0.152	0.131	0.118	0.106	0.097	0.08	0.066	0.053	0.039
0.961	0.152	0.131	0.118	0.103	0.095	0.084	0.068	0.052	0.038
0.984	0.15	0.131	0.118	0.108	0.096	0.083	0.065	0.052	0.037
1.008	0.15	0.13	0.116	0.109	0.1	0.078	0.067	0.053	0.037
1.031	0.149	0.13	0.117	0.107	0.102	0.076	0.065	0.053	0.041
1.055	0.149	0.131	0.116	0.109	0.102	0.078	0.065	0.051	0.042
1.078	0.148	0.13	0.115	0.107	0.094	0.081	0.065	0.049	0.043
1.102	0.148	0.131	0.116	0.107	0.095	0.079	0.067	0.05	0.042
1.125	0.149	0.131	0.116	0.108	0.095	0.078	0.065	0.05	0.041
1.148	0.148	0.13	0.115	0.105	0.096	0.077	0.062	0.05	0.04
1.172	0.148	0.13	0.116	0.109	0.097	0.076	0.064	0.05	0.041
1.195	0.148	0.13	0.117	0.112	0.094	0.078	0.067	0.053	0.04
1.219	0.149	0.131	0.118	0.11	0.098	0.082	0.071	0.051	0.039
1.242	0.151	0.132	0.119	0.107	0.101	0.081	0.07	0.051	0.039
1.266	0.153	0.134	0.12	0.108	0.101	0.079	0.069	0.05	0.04
1.289	0.156	0.134	0.121	0.107	0.102	0.078	0.066	0.051	0.04
1.313	0.159	0.137	0.122	0.11	0.103	0.08	0.065	0.049	0.042
1.336	0.163	0.14	0.124	0.112	0.106	0.084	0.068	0.047	0.042
1.359	0.166	0.143	0.126	0.116	0.104	0.085	0.066	0.048	0.038
1.383	0.168	0.146	0.126	0.12	0.106	0.085	0.065	0.051	0.036
1.406	0.17	0.146	0.128	0.117	0.106	0.085	0.064	0.051	0.037
1.43	0.172	0.147	0.129	0.116	0.111	0.088	0.064	0.049	0.036
1.453	0.173	0.147	0.13	0.119	0.107	0.089	0.066	0.052	0.037
1.477	0.174	0.148	0.131	0.118	0.106	0.091	0.069	0.056	0.035
1.5	0.173	0.148	0.131	0.117	0.105	0.089	0.069	0.056	0.039
1.523	0.172	0.147	0.131	0.118	0.106	0.082	0.068	0.055	0.04
1.547	0.17	0.146	0.13	0.115	0.106	0.08	0.065	0.052	0.043
1.57	0.167	0.145	0.128	0.113	0.106	0.082	0.066	0.049	0.041
1.594	0.164	0.142	0.126	0.114	0.102	0.083	0.068	0.046	0.04
1.617	0.16	0.14	0.124	0.114	0.104	0.08	0.068	0.051	0.038
1.641	0.157	0.137	0.123	0.112	0.105	0.079	0.066	0.055	0.04
1.664	0.154	0.135	0.12	0.112	0.106	0.079	0.065	0.053	0.041
1.688	0.152	0.134	0.119	0.106	0.103	0.082	0.066	0.053	0.041
1.711	0.15	0.133	0.118	0.107	0.097	0.08	0.066	0.052	0.04
1.734	0.149	0.132	0.117	0.108	0.095	0.077	0.066	0.051	0.037
1.758	0.149	0.131	0.115	0.109	0.093	0.078	0.063	0.054	0.038
1.781	0.148	0.131	0.116	0.109	0.095	0.077	0.063	0.056	0.039
1.805	0.148	0.131	0.116	0.106	0.098	0.076	0.064	0.056	0.039
1.828	0.149	0.132	0.116	0.105	0.094	0.077	0.067	0.053	0.038
1.852	0.148	0.131	0.116	0.106	0.095	0.078	0.065	0.054	0.037
1.875	0.148	0.13	0.116	0.105	0.094	0.079	0.064	0.057	0.04
1.898	0.148	0.13	0.117	0.106	0.098	0.079	0.061	0.058	0.039
1.922	0.148	0.131	0.117	0.104	0.103	0.08	0.062	0.052	0.039
1.945	0.148	0.13	0.116	0.105	0.103	0.081	0.066	0.051	0.036
1.969	0.148	0.13	0.116	0.106	0.101	0.08	0.064	0.051	0.038
1.992	0.148	0.131	0.116	0.106	0.097	0.081	0.065	0.051	0.039
2.016	0.148	0.13	0.116	0.107	0.102	0.079	0.062	0.053	0.038
2.039	0.149	0.131	0.115	0.107	0.1	0.077	0.064	0.054	0.038
2.063	0.149	0.132	0.117	0.108	0.101	0.076	0.063	0.054	0.038
2.086	0.151	0.133	0.118	0.105	0.099	0.079	0.064	0.057	0.038
2.109	0.152	0.134	0.119	0.109	0.099	0.08	0.063	0.054	0.034
2.133	0.154	0.135	0.119	0.111	0.101	0.08	0.062	0.051	0.033
2.156	0.156	0.136	0.12	0.111	0.103	0.078	0.065	0.051	0.034
2.18	0.16	0.138	0.122	0.111	0.104	0.078	0.067	0.049	0.038
2.203	0.162	0.141	0.124	0.112	0.102	0.083	0.068	0.048	0.039
2.227	0.165	0.142	0.126	0.113	0.102	0.087	0.069	0.051	0.036
2.25	0.167	0.143	0.128	0.114	0.104	0.086	0.068	0.054	0.037
2.273	0.17	0.144	0.129	0.115	0.106	0.083	0.063	0.056	0.039
2.297	0.17	0.145	0.13	0.119	0.109	0.08	0.064	0.056	0.037
2.32	0.17	0.146	0.129	0.119	0.108	0.08	0.067	0.052	0.04
2.344	0.17	0.146	0.13	0.118	0.104	0.082	0.07	0.052	0.04
2.367	0.17	0.147	0.129	0.115	0.104	0.082	0.07	0.051	0.038
2.391	0.169	0.146	0.127	0.115	0.105	0.082	0.067	0.053	0.04
2.414	0.167	0.145	0.126	0.115	0.107	0.079	0.067	0.049	0.04
2.438	0.164	0.142	0.125	0.113	0.104	0.074	0.069	0.051	0.04
2.461	0.161	0.141	0.123	0.11	0.101	0.076	0.07	0.052	0.041
2.484	0.158	0.139	0.12	0.108	0.101	0.078	0.067	0.052	0.039
2.508	0.155	0.137	0.12	0.108	0.101	0.079	0.065	0.056	0.036
2.531	0.152	0.134	0.12	0.107	0.1	0.079	0.065	0.053	0.038
2.555	0.151	0.132	0.119	0.11	0.102	0.075	0.063	0.051	0.042
2.578	0.15	0.132	0.118	0.109	0.101	0.077	0.068	0.05	0.043
2.602	0.15	0.131	0.117	0.106	0.1	0.078	0.07	0.048	0.037
2.625	0.15	0.133	0.117	0.107	0.1	0.08	0.066	0.049	0.036
2.648	0.15	0.131	0.116	0.111	0.098	0.077	0.063	0.048	0.037
2.672	0.149	0.13	0.116	0.108	0.097	0.076	0.063	0.048	0.038
2.695	0.149	0.13	0.117	0.106	0.097	0.075	0.067	0.051	0.042
2.719	0.148	0.13	0.116	0.102	0.095	0.079	0.064	0.051	0.041
2.742	0.148	0.129	0.117	0.105	0.095	0.08	0.061	0.053	0.039
2.766	0.148	0.128	0.116	0.107	0.096	0.08	0.062	0.052	0.038
2.789	0.148	0.129	0.116	0.105	0.098	0.079	0.062	0.051	0.037
2.813	0.148	0.129	0.117	0.105	0.098	0.078	0.062	0.052	0.037
2.836	0.147	0.129	0.116	0.105	0.099	0.082	0.065	0.053	0.035
2.859	0.147	0.129	0.116	0.105	0.095	0.081	0.066	0.053	0.034
2.883	0.148	0.13	0.116	0.108	0.097	0.077	0.063	0.053	0.035
2.906	0.148	0.131	0.116	0.108	0.098	0.077	0.064	0.052	0.035
2.93	0.149	0.132	0.117	0.105	0.099	0.078	0.064	0.049	0.038
2.953	0.15	0.132	0.118	0.107	0.1	0.079	0.064	0.052	0.041
2.977	0.151	0.134	0.119	0.11	0.1	0.081	0.064	0.052	0.042

## Sheet: ED Fig. 3c
Tip-surface distance	dCdz_2kHz	Tip-surface distance	dCdz_6kHz	Tip-surface distance	dCdz_20kHz	Tip-surface distance	dCdz_60kHz	Tip-surface distance	dCdz_200kHz	Tip-surface distance	dCdz_600kHz	Tip-surface distance	dCdz_2MHz	Tip-surface distance	dCdz_6MHz	Tip-surface distance	dCdz_60MHz	Tip-surface distance	dCdz_130MHz	Tip-surface distance	dCdz_600MHz	Tip-surface distance	dCdz_1GHz			INSET	Tip-surface distance	dCdz_2kHz	Tip-surface distance	dCdz_6kHz	Tip-surface distance	dCdz_20kHz	Tip-surface distance	dCdz_60kHz	Tip-surface distance	dCdz_200kHz	Tip-surface distance	dCdz_600kHz	Tip-surface distance	dCdz_2MHz	Tip-surface distance	dCdz_6MHz	Tip-surface distance	dCdz_60MHz	Tip-surface distance	dCdz_130MHz	Tip-surface distance	dCdz_600MHz	Tip-surface distance
nm	aF/nm	nm	aF/nm	nm	aF/nm	nm	aF/nm	nm	aF/nm	nm	aF/nm	nm	aF/nm	nm	aF/nm	nm	aF/nm	nm	aF/nm	nm	aF/nm	nm	aF/nm				nm	aF/nm	nm	aF/nm	nm	aF/nm	nm	aF/nm	nm	aF/nm	nm	aF/nm	nm	aF/nm	nm	aF/nm	nm	aF/nm	nm	aF/nm	nm	aF/nm	nm
9.325	0.16	14.221	0.14	11.046	0.152	8.771	0.16	10.577	0.15	13.997	0.131	13.048	0.132	8.719	0.152	20.209	0.114	10.227	0.144	12.986	0.134	17.196	0.139				9.325	0.16	14.221	0.139	11.046	0.141	8.771	0.142	10.577	0.127	13.997	0.12	13.048	0.119	8.719	0.131	20.209	0.587	10.227	0.706	12.986	0.466	17.196
15.31	0.13	20.138	0.126	17.174	0.127	15.141	0.131	16.014	0.129	20.107	0.115	19.163	0.116	14.817	0.129	26.064	0.103	16.307	0.125	18.959	0.118	23.042	0.119				15.31	0.13	20.138	0.125	17.174	0.119	15.141	0.118	16.014	0.11	20.107	0.107	19.163	0.105	14.817	0.113	26.064	0.54	16.307	0.63	18.959	0.424	23.042
21.242	0.114	26.081	0.108	23.225	0.114	21.149	0.114	21.476	0.115	26.192	0.104	25.202	0.107	20.862	0.116	31.919	0.095	22.284	0.111	24.855	0.106	28.836	0.106				21.242	0.114	26.081	0.107	23.225	0.108	21.149	0.103	21.476	0.099	26.192	0.096	25.202	0.097	20.862	0.102	31.919	0.507	22.284	0.576	24.855	0.395	28.836
27.201	0.098	31.998	0.102	29.275	0.102	27.131	0.104	26.939	0.107	32.225	0.097	31.266	0.096	26.934	0.105	37.749	0.089	28.209	0.102	30.803	0.097	34.527	0.095				27.201	0.098	31.998	0.101	29.275	0.098	27.131	0.095	26.939	0.092	32.225	0.09	31.266	0.088	26.934	0.093	37.749	0.479	28.209	0.537	30.803	0.373	34.527
33.108	0.094	37.915	0.094	35.352	0.096	33.113	0.097	32.402	0.098	38.335	0.091	37.304	0.091	33.031	0.099	43.527	0.084	34.083	0.094	36.698	0.092	40.27	0.089				33.108	0.094	37.915	0.093	35.352	0.092	33.113	0.088	32.402	0.085	38.335	0.085	37.304	0.083	33.031	0.088	43.527	0.457	34.083	0.506	36.698	0.359	40.27
39.015	0.09	43.831	0.091	41.403	0.087	39.095	0.088	37.838	0.092	44.394	0.085	43.342	0.083	39.077	0.092	49.278	0.079	39.956	0.089	42.594	0.086	45.961	0.083				39.015	0.09	43.831	0.09	41.403	0.085	39.095	0.081	37.838	0.081	44.394	0.079	43.342	0.076	39.077	0.083	49.278	0.438	39.956	0.484	42.594	0.345	45.961
44.947	0.082	49.748	0.084	47.505	0.08	45.077	0.083	43.327	0.087	50.479	0.079	49.432	0.081	45.122	0.084	55.056	0.076	45.804	0.083	48.464	0.081	51.677	0.078				44.947	0.082	49.748	0.083	47.505	0.079	45.077	0.077	43.327	0.077	50.479	0.074	49.432	0.074	45.122	0.076	55.056	0.423	45.804	0.464	48.464	0.333	51.677
50.854	0.08	55.665	0.079	53.53	0.077	51.085	0.08	48.764	0.084	56.564	0.074	55.47	0.075	51.219	0.08	60.834	0.072	51.652	0.079	54.334	0.078	57.394	0.074				50.854	0.08	55.665	0.078	53.53	0.076	51.085	0.074	48.764	0.074	56.564	0.07	55.47	0.069	51.219	0.073	60.834	0.409	51.652	0.447	54.334	0.324	57.394
56.787	0.078	61.582	0.073	59.555	0.073	57.093	0.075	54.2	0.079	62.622	0.071	61.508	0.073	57.239	0.077	66.586	0.07	57.474	0.076	60.204	0.074	63.033	0.071				56.787	0.078	61.582	0.072	59.555	0.073	57.093	0.07	54.2	0.07	62.622	0.067	61.508	0.067	57.239	0.07	66.586	0.397	57.474	0.433	60.204	0.315	63.033
62.719	0.071	67.473	0.07	65.632	0.07	63.049	0.072	59.663	0.076	68.707	0.069	67.572	0.071	63.311	0.071	72.338	0.067	63.322	0.073	66.074	0.071	68.724	0.068				62.719	0.071	67.473	0.069	65.632	0.07	63.049	0.067	59.663	0.068	68.707	0.066	67.572	0.065	63.311	0.066	72.338	0.386	63.322	0.421	66.074	0.309	68.724
68.652	0.073	73.39	0.068	71.682	0.069	69.057	0.072	65.126	0.072	74.766	0.067	73.61	0.068	69.356	0.071	78.09	0.065	69.144	0.07	71.944	0.069	74.415	0.065				68.652	0.073	73.39	0.067	71.682	0.069	69.057	0.067	65.126	0.065	74.766	0.064	73.61	0.063	69.356	0.065	78.09	0.378	69.144	0.41	71.944	0.302	74.415
74.559	0.064	79.281	0.066	77.733	0.066	75.04	0.068	70.537	0.069	80.851	0.065	79.7	0.066	75.428	0.067	83.842	0.063	74.992	0.068	77.814	0.066	80.054	0.063				74.559	0.064	79.281	0.065	77.733	0.066	75.04	0.064	70.537	0.062	80.851	0.061	79.7	0.061	75.428	0.063	83.842	0.369	74.992	0.4	77.814	0.296	80.054
80.466	0.062	85.172	0.066	83.784	0.065	81.022	0.064	75.974	0.066	86.91	0.062	85.738	0.064	81.499	0.064	89.593	0.061	80.814	0.066	83.658	0.064	85.719	0.061				80.466	0.062	85.172	0.065	83.784	0.066	81.022	0.06	75.974	0.06	86.91	0.059	85.738	0.059	81.499	0.06	89.593	0.361	80.814	0.393	83.658	0.29	85.719
86.373	0.062	91.088	0.063	89.86	0.061	87.004	0.063	81.41	0.065	92.994	0.061	91.751	0.063	87.545	0.063	95.345	0.059	86.636	0.063	89.528	0.062	91.384	0.059				86.373	0.062	91.088	0.062	89.86	0.062	87.004	0.059	81.41	0.059	92.994	0.058	91.751	0.059	87.545	0.059	95.345	0.353	86.636	0.383	89.528	0.286	91.384
92.279	0.06	96.979	0.065	95.911	0.059	92.986	0.059	86.873	0.063	99.079	0.06	97.815	0.061	93.616	0.062	101.071	0.058	92.432	0.062	95.372	0.061	97.049	0.058				92.279	0.06	96.979	0.064	95.911	0.06	92.986	0.057	86.873	0.057	99.079	0.057	97.815	0.057	93.616	0.058	101.071	0.346	92.432	0.378	95.372	0.281	97.049
98.212	0.061	102.87	0.058	101.962	0.058	98.942	0.059	92.336	0.061	105.138	0.059	103.853	0.059	99.662	0.058	106.849	0.056	98.254	0.06	101.216	0.059	102.715	0.056				98.212	0.061	102.87	0.057	101.962	0.059	98.942	0.057	92.336	0.056	105.138	0.056	103.853	0.055	99.662	0.055	106.849	0.34	98.254	0.369	101.216	0.278	102.715
104.145	0.054	108.813	0.062	107.987	0.056	104.95	0.057	97.772	0.061	111.145	0.056	109.917	0.057	105.707	0.059	112.575	0.055	104.076	0.058	107.06	0.058	108.354	0.054				104.145	0.054	108.813	0.061	107.987	0.058	104.95	0.055	97.772	0.056	111.145	0.054	109.917	0.053	105.707	0.056	112.575	0.335	104.076	0.363	107.06	0.274	108.354
110.052	0.056	114.704	0.056	114.038	0.057	110.907	0.057	103.209	0.057	117.23	0.056	115.955	0.054	111.753	0.057	118.327	0.054	109.872	0.057	112.905	0.056	113.993	0.053				110.052	0.056	114.704	0.055	114.038	0.058	110.907	0.054	103.209	0.053	117.23	0.054	115.955	0.051	111.753	0.054	118.327	0.33	109.872	0.357	112.905	0.269	113.993
115.984	0.056	120.621	0.058	120.088	0.053	116.889	0.056	108.62	0.058	123.289	0.055	121.994	0.055	117.798	0.053	124.053	0.052	115.668	0.055	118.749	0.055	119.658	0.052				115.984	0.056	120.621	0.057	120.088	0.056	116.889	0.053	108.62	0.053	123.289	0.053	121.994	0.051	117.798	0.051	124.053	0.322	115.668	0.352	118.749	0.267	119.658
121.891	0.057	126.538	0.054	126.139	0.052	122.871	0.054	114.057	0.057	129.373	0.054	128.032	0.054	123.87	0.053	129.805	0.052	121.464	0.054	124.619	0.053	125.323	0.051				121.891	0.057	126.538	0.053	126.139	0.055	122.871	0.052	114.057	0.053	129.373	0.053	128.032	0.05	123.87	0.051	129.805	0.32	121.464	0.347	124.619	0.263	125.323
127.798	0.053	132.455	0.056	132.19	0.05	128.853	0.052	119.52	0.054	135.406	0.05	134.044	0.053	129.915	0.052	135.531	0.051	127.286	0.053	130.437	0.052	130.988	0.05				127.798	0.053	132.455	0.055	132.19	0.052	128.853	0.05	119.52	0.051	135.406	0.049	134.044	0.05	129.915	0.05	135.531	0.315	127.286	0.342	130.437	0.26	130.988
133.731	0.051	138.371	0.051	138.241	0.049	134.835	0.051	124.956	0.054	141.465	0.051	140.082	0.049	135.987	0.05	141.257	0.05	133.108	0.052	136.307	0.051	136.679	0.049				133.731	0.051	138.371	0.05	138.241	0.052	134.835	0.049	124.956	0.05	141.465	0.049	140.082	0.046	135.987	0.049	141.257	0.31	133.108	0.339	136.307	0.258	136.679
139.663	0.048	144.288	0.054	144.266	0.049	140.843	0.049	130.367	0.05	147.524	0.051	146.146	0.048	142.032	0.049	146.983	0.049	138.93	0.051	142.151	0.051	142.344	0.048				139.663	0.048	144.288	0.053	144.266	0.052	140.843	0.048	130.367	0.047	147.524	0.049	146.146	0.046	142.032	0.048	146.983	0.307	138.93	0.335	142.151	0.257	142.344
145.648	0.044	150.205	0.049	150.316	0.048	146.774	0.048	135.804	0.051	153.583	0.049	152.21	0.05	148.078	0.048	152.735	0.048	144.701	0.05	148.021	0.049	147.983	0.047				145.648	0.044	150.205	0.048	150.316	0.051	146.774	0.047	135.804	0.048	153.583	0.048	152.21	0.047	148.078	0.047	152.735	0.302	144.701	0.331	148.021	0.252	147.983
151.58	0.043	156.122	0.052	156.367	0.047	152.781	0.048	141.241	0.049	159.616	0.048	158.197	0.048	154.124	0.048	158.461	0.047	150.497	0.049	153.839	0.048	153.648	0.047				151.58	0.043	156.122	0.051	156.367	0.05	152.781	0.047	141.241	0.047	159.616	0.047	158.197	0.045	154.124	0.047	158.461	0.299	150.497	0.326	153.839	0.25	153.648
157.513	0.047	162.039	0.046	162.418	0.047	158.764	0.048	146.652	0.051	165.675	0.047	164.235	0.047	160.143	0.049	164.187	0.046	156.319	0.048	159.683	0.047	159.313	0.046				157.513	0.047	162.039	0.045	162.418	0.05	158.764	0.047	146.652	0.048	165.675	0.045	164.235	0.045	160.143	0.047	164.187	0.296	156.319	0.323	159.683	0.247	159.313
163.446	0.049	167.955	0.048	168.469	0.045	164.746	0.047	152.089	0.049	171.734	0.045	170.273	0.046	166.189	0.045	169.939	0.046	162.141	0.047	165.502	0.046	164.953	0.045				163.446	0.049	167.955	0.047	168.469	0.048	164.746	0.046	152.089	0.046	171.734	0.044	170.273	0.043	166.189	0.045	169.939	0.294	162.141	0.32	165.502	0.246	164.953
169.353	0.051	173.846	0.047	174.519	0.044	170.702	0.046	157.526	0.047	177.767	0.046	176.311	0.046	172.26	0.044	175.665	0.045	167.911	0.047	171.372	0.045	170.592	0.044				169.353	0.051	173.846	0.046	174.519	0.047	170.702	0.045	157.526	0.045	177.767	0.045	176.311	0.043	172.26	0.044	175.665	0.29	167.911	0.317	171.372	0.242	170.592
175.337	0.049	179.789	0.039	180.57	0.044	176.71	0.044	162.937	0.046	183.825	0.046	182.35	0.043	178.28	0.043	181.443	0.044	173.733	0.046	177.19	0.044	176.257	0.044				175.337	0.049	179.789	0.038	180.57	0.047	176.71	0.043	162.937	0.044	183.825	0.045	182.35	0.041	178.28	0.043	181.443	0.286	173.733	0.314	177.19	0.241	176.257
181.295	0.044	185.706	0.052	186.621	0.043	182.666	0.044	168.348	0.045	189.884	0.044	188.362	0.045	184.326	0.043	187.169	0.043	179.529	0.045	183.06	0.043	181.896	0.043				181.295	0.044	185.706	0.051	186.621	0.047	182.666	0.043	168.348	0.043	189.884	0.043	188.362	0.043	184.326	0.043	187.169	0.284	179.529	0.311	183.06	0.237	181.896
187.228	0.042	191.623	0.051	192.646	0.043	188.648	0.044	173.784	0.044	195.892	0.045	194.426	0.042	190.32	0.044	192.895	0.043	185.352	0.045	188.904	0.043	187.561	0.042				187.228	0.042	191.623	0.05	192.646	0.046	188.648	0.044	173.784	0.042	195.892	0.044	194.426	0.04	190.32	0.043	192.895	0.281	185.352	0.309	188.904	0.238	187.561
193.187	0.042	197.539	0.047	198.696	0.043	194.605	0.041	179.247	0.043	201.95	0.044	200.438	0.042	196.314	0.043	198.647	0.042	191.148	0.044	194.748	0.042	193.2	0.042				193.187	0.042	197.539	0.046	198.696	0.046	194.605	0.041	179.247	0.042	201.95	0.043	200.438	0.04	196.314	0.043	198.647	0.278	191.148	0.306	194.748	0.236	193.2
199.145	0.043	203.482	0.037	204.747	0.041	200.587	0.041	184.684	0.043	208.035	0.042	206.451	0.041	202.385	0.042	204.347	0.042	196.97	0.043	200.592	0.042	198.84	0.041				199.145	0.043	203.482	0.036	204.747	0.045	200.587	0.04	184.684	0.041	208.035	0.042	206.451	0.039	202.385	0.042	204.347	0.276	196.97	0.303	200.592	0.234	198.84
205.078	0.04	209.399	0.042	210.798	0.039	206.569	0.041	190.095	0.042	214.094	0.042	212.463	0.041	208.431	0.041	210.099	0.041	202.766	0.042	206.437	0.041	204.479	0.04				205.078	0.04	209.399	0.041	210.798	0.043	206.569	0.04	190.095	0.04	214.094	0.041	212.463	0.039	208.431	0.041	210.099	0.273	202.766	0.3	206.437	0.231	204.479
211.036	0.039	215.342	0.042	216.849	0.038	212.577	0.04	195.532	0.042	220.101	0.041	218.501	0.04	214.45	0.04	215.825	0.041	208.614	0.042	212.281	0.041	210.144	0.04				211.036	0.039	215.342	0.041	216.849	0.042	212.577	0.04	195.532	0.04	220.101	0.04	218.501	0.039	214.45	0.041	215.825	0.272	208.614	0.299	212.281	0.232	210.144
216.969	0.04	221.284	0.041	222.899	0.04	218.559	0.04	200.969	0.042	226.16	0.041	224.54	0.041	220.496	0.039	221.551	0.04	214.384	0.042	218.151	0.04	215.809	0.039				216.969	0.04	221.284	0.04	222.899	0.043	218.559	0.04	200.969	0.04	226.16	0.04	224.54	0.039	220.496	0.039	221.551	0.269	214.384	0.297	218.151	0.231	215.809
222.953	0.04	227.175	0.042	228.924	0.038	224.541	0.038	206.431	0.041	232.219	0.041	230.552	0.041	226.541	0.04	227.303	0.04	220.18	0.041	224.021	0.04	221.448	0.039				222.953	0.04	227.175	0.041	228.924	0.042	224.541	0.039	206.431	0.04	232.219	0.04	230.552	0.039	226.541	0.04	227.303	0.267	220.18	0.293	224.021	0.23	221.448
228.912	0.039	233.118	0.035	234.975	0.039	230.498	0.04	211.868	0.041	238.278	0.04	236.59	0.039	232.587	0.039	233.004	0.039	225.976	0.04	229.865	0.039	227.087	0.038				228.912	0.039	233.118	0.034	234.975	0.043	230.498	0.04	211.868	0.04	238.278	0.039	236.59	0.038	232.587	0.04	233.004	0.263	225.976	0.292	229.865	0.228	227.087
234.844	0.037	239.009	0.038	241.078	0.038	236.48	0.037	217.331	0.042	244.363	0.038	242.602	0.041	238.633	0.039	238.73	0.039	231.798	0.04	235.709	0.039	232.752	0.038				234.844	0.037	239.009	0.037	241.078	0.042	236.48	0.038	217.331	0.04	244.363	0.038	242.602	0.039	238.633	0.04	238.73	0.263	231.798	0.289	235.709	0.227	232.752
240.777	0.033	244.926	0.038	247.154	0.036	242.462	0.039	222.742	0.04	250.421	0.039	248.615	0.038	244.652	0.039	244.482	0.038	237.595	0.039	241.553	0.039	238.392	0.037				240.777	0.033	244.926	0.037	247.154	0.041	242.462	0.04	222.742	0.039	250.421	0.039	248.615	0.037	244.652	0.039	244.482	0.26	237.595	0.287	241.553	0.227	238.392
246.71	0.037	250.868	0.035	253.205	0.037	248.444	0.037	228.178	0.039	256.454	0.039	254.653	0.038	250.724	0.039	250.208	0.037	243.417	0.039	247.397	0.038	244.031	0.037				246.71	0.037	250.868	0.034	253.205	0.041	248.444	0.037	228.178	0.038	256.454	0.039	254.653	0.037	250.724	0.039	250.208	0.257	243.417	0.285	247.397	0.225	244.031
252.617	0.038	256.811	0.04	259.256	0.037	254.426	0.036	233.641	0.038	262.513	0.039	260.691	0.037	256.744	0.036	255.934	0.037	249.239	0.038	253.241	0.037	249.67	0.037				252.617	0.038	256.811	0.039	259.256	0.041	254.426	0.036	233.641	0.038	262.513	0.038	260.691	0.036	256.744	0.037	255.934	0.255	249.239	0.283	253.241	0.223	249.67
258.575	0.039	262.753	0.04	265.332	0.036	260.408	0.037	239.078	0.038	268.572	0.036	266.729	0.038	262.763	0.036	261.686	0.037	255.009	0.038	259.111	0.038	255.309	0.036				258.575	0.039	262.753	0.039	265.332	0.04	260.408	0.037	239.078	0.037	268.572	0.036	266.729	0.036	262.763	0.037	261.686	0.254	255.009	0.282	259.111	0.224	255.309
264.508	0.037	268.67	0.032	271.383	0.034	266.39	0.036	244.515	0.039	274.631	0.037	272.768	0.037	268.783	0.036	267.438	0.037	260.805	0.038	264.955	0.037	260.923	0.036				264.508	0.037	268.67	0.031	271.383	0.039	266.39	0.037	244.515	0.039	274.631	0.037	272.768	0.036	268.783	0.037	267.438	0.254	260.805	0.28	264.955	0.223	260.923
270.466	0.039	274.561	0.038	277.408	0.034	272.373	0.036	249.952	0.036	280.716	0.038	278.832	0.036	274.855	0.036	273.189	0.036	266.627	0.037	270.799	0.036	266.588	0.036				270.466	0.039	274.561	0.037	277.408	0.038	272.373	0.037	249.952	0.035	280.716	0.038	278.832	0.034	274.855	0.037	273.189	0.252	266.627	0.277	270.799	0.221	266.588
276.399	0.034	280.504	0.04	283.484	0.034	278.381	0.036	255.388	0.037	286.775	0.036	284.896	0.036	280.9	0.035	278.941	0.035	272.423	0.037	276.618	0.037	272.227	0.035				276.399	0.034	280.504	0.039	283.484	0.038	278.381	0.037	255.388	0.037	286.775	0.036	284.896	0.034	280.9	0.036	278.941	0.249	272.423	0.277	276.618	0.222	272.227
282.332	0.036	286.447	0.032	289.535	0.034	284.363	0.035	260.799	0.036	292.808	0.035	290.96	0.039	286.92	0.034	284.693	0.035	278.245	0.036	282.462	0.036	277.866	0.034				282.332	0.036	286.447	0.031	289.535	0.038	284.363	0.035	260.799	0.036	292.808	0.035	290.96	0.037	286.92	0.035	284.693	0.247	278.245	0.276	282.462	0.22	277.866
288.29	0.032	292.338	0.032	295.612	0.033	290.371	0.035	266.262	0.034	298.841	0.033	296.972	0.036	292.991	0.035	290.445	0.034	284.041	0.036	288.306	0.035	283.505	0.034				288.29	0.032	292.338	0.031	295.612	0.038	290.371	0.036	266.262	0.034	298.841	0.034	296.972	0.035	292.991	0.036	290.445	0.245	284.041	0.272	288.306	0.218	283.505
294.223	0.032	298.28	0.032	301.637	0.034	296.353	0.034	271.699	0.034	304.925	0.035	303.036	0.035	299.037	0.035	296.145	0.034	289.838	0.036	294.124	0.035	289.145	0.034				294.223	0.032	298.28	0.031	301.637	0.039	296.353	0.035	271.699	0.034	304.925	0.036	303.036	0.034	299.037	0.036	296.145	0.245	289.838	0.272	294.124	0.218	289.145
300.155	0.033	304.197	0.034	307.687	0.033	302.361	0.035	277.187	0.034	310.984	0.036	309.074	0.035	305.057	0.032	301.871	0.034	295.634	0.035	299.994	0.035	294.758	0.033				300.155	0.033	304.197	0.033	307.687	0.038	302.361	0.036	277.187	0.034	310.984	0.036	309.074	0.034	305.057	0.034	301.871	0.242	295.634	0.269	299.994	0.217	294.758
306.114	0.032	310.088	0.033	313.764	0.032	308.343	0.032	282.624	0.034	317.069	0.035	315.138	0.035	311.128	0.033	307.546	0.033	301.43	0.035	305.813	0.035	300.423	0.033				306.114	0.032	310.088	0.032	313.764	0.037	308.343	0.033	282.624	0.034	317.069	0.035	315.138	0.034	311.128	0.035	307.546	0.24	301.43	0.269	305.813	0.218	300.423
312.021	0.035	316.005	0.028	319.815	0.032	314.299	0.033	288.061	0.036	323.154	0.033	321.177	0.034	317.2	0.033	313.272	0.033	307.2	0.034	311.657	0.034	306.062	0.033				312.021	0.035	316.005	0.027	319.815	0.037	314.299	0.034	288.061	0.035	323.154	0.033	321.177	0.033	317.2	0.034	313.272	0.24	307.2	0.267	311.657	0.214	306.062
317.928	0.031	321.922	0.029	325.866	0.032	320.281	0.033	293.498	0.036	329.212	0.032	327.241	0.034	323.245	0.031	318.998	0.033	312.996	0.034	317.475	0.034	311.702	0.033				317.928	0.031	321.922	0.028	325.866	0.037	320.281	0.034	293.498	0.036	329.212	0.032	327.241	0.033	323.245	0.033	318.998	0.238	312.996	0.266	317.475	0.215	311.702
323.886	0.035	327.838	0.032	331.916	0.031	326.263	0.032	298.96	0.034	335.271	0.032	333.279	0.033	329.317	0.034	324.75	0.033	318.793	0.033	323.345	0.033	317.341	0.032				323.886	0.035	327.838	0.031	331.916	0.036	326.263	0.033	298.96	0.034	335.271	0.033	333.279	0.032	329.317	0.036	324.75	0.237	318.793	0.262	323.345	0.213	317.341
329.741	0.034	333.729	0.027	337.941	0.03	332.271	0.033	304.371	0.034	341.33	0.034	339.317	0.034	335.388	0.032	330.476	0.032	324.641	0.033	329.189	0.033	322.98	0.032				329.741	0.034	333.729	0.026	337.941	0.035	332.271	0.034	304.371	0.034	341.33	0.034	339.317	0.033	335.388	0.034	330.476	0.235	324.641	0.261	329.189	0.212	322.98
335.674	0.034	339.646	0.027	344.018	0.033	338.254	0.032	309.834	0.033	347.389	0.033	345.355	0.033	341.459	0.03	336.202	0.032	330.437	0.033	335.033	0.032	328.593	0.032				335.674	0.034	339.646	0.026	344.018	0.037	338.254	0.033	309.834	0.033	347.389	0.034	345.355	0.032	341.459	0.033	336.202	0.234	330.437	0.261	335.033	0.211	328.593
341.581	0.035	345.563	0.027	350.069	0.031	344.236	0.032	315.297	0.031	353.474	0.032	351.393	0.033	347.505	0.03	341.928	0.032	336.259	0.032	340.877	0.032	334.258	0.031				341.581	0.035	345.563	0.026	350.069	0.036	344.236	0.033	315.297	0.032	353.474	0.033	351.393	0.032	347.505	0.032	341.928	0.233	336.259	0.259	340.877	0.209	334.258
347.514	0.033	351.48	0.033	356.093	0.029	350.218	0.031	320.708	0.03	359.533	0.033	357.457	0.032	353.55	0.029	347.68	0.031	342.029	0.032	346.722	0.032	339.898	0.031				347.514	0.033	351.48	0.032	356.093	0.034	350.218	0.033	320.708	0.031	359.533	0.033	357.457	0.031	353.55	0.032	347.68	0.232	342.029	0.258	346.722	0.209	339.898
353.472	0.035	357.371	0.034	362.144	0.032	356.226	0.031	326.144	0.033	365.591	0.031	363.521	0.033	359.622	0.032	353.406	0.031	347.825	0.032	352.566	0.031	345.537	0.031				353.472	0.035	357.371	0.033	362.144	0.037	356.226	0.032	326.144	0.034	365.591	0.032	363.521	0.032	359.622	0.034	353.406	0.23	347.825	0.257	352.566	0.208	345.537
359.379	0.031	363.288	0.037	368.221	0.03	362.208	0.03	331.607	0.031	371.624	0.032	369.56	0.031	365.667	0.03	359.132	0.031	353.621	0.032	358.384	0.031	351.15	0.03				359.379	0.031	363.288	0.036	368.221	0.035	362.208	0.031	331.607	0.031	371.624	0.032	369.56	0.03	365.667	0.032	359.132	0.229	353.621	0.256	358.384	0.208	351.15
365.26	0.03	369.179	0.026	374.246	0.029	368.19	0.032	337.07	0.031	377.735	0.032	375.598	0.031	371.713	0.029	364.858	0.03	359.443	0.031	364.228	0.031	356.79	0.031				365.26	0.03	369.179	0.025	374.246	0.034	368.19	0.033	337.07	0.032	377.735	0.033	375.598	0.031	371.713	0.032	364.858	0.228	359.443	0.256	364.228	0.207	356.79
371.193	0.028	375.121	0.027	380.322	0.027	374.172	0.03	342.507	0.032	383.82	0.032	381.636	0.03	377.81	0.03	370.584	0.03	365.265	0.031	370.046	0.031	362.429	0.03				371.193	0.028	375.121	0.026	380.322	0.033	374.172	0.031	342.507	0.032	383.82	0.032	381.636	0.03	377.81	0.032	370.584	0.226	365.265	0.253	370.046	0.207	362.429
377.125	0.03	381.012	0.025	386.373	0.029	380.154	0.031	347.917	0.032	389.879	0.031	387.674	0.031	383.856	0.029	376.31	0.029	371.062	0.031	375.891	0.03	368.068	0.03				377.125	0.03	381.012	0.024	386.373	0.034	380.154	0.033	347.917	0.032	389.879	0.032	387.674	0.03	383.856	0.032	376.31	0.224	371.062	0.253	375.891	0.206	368.068
383.032	0.032	386.903	0.029	392.424	0.03	386.136	0.027	353.354	0.03	395.937	0.031	393.738	0.031	389.902	0.027	382.062	0.03	376.858	0.03	381.761	0.029	373.707	0.029				383.032	0.032	386.903	0.028	392.424	0.035	386.136	0.029	353.354	0.031	395.937	0.032	393.738	0.03	389.902	0.03	382.062	0.224	376.858	0.25	381.761	0.204	373.707
388.939	0.031	392.846	0.03	398.449	0.028	392.119	0.028	358.765	0.03	401.996	0.031	399.776	0.029	395.973	0.03	387.788	0.029	382.654	0.03	387.553	0.029	379.346	0.029				388.939	0.031	392.846	0.029	398.449	0.033	392.119	0.03	358.765	0.031	401.996	0.032	399.776	0.029	395.973	0.032	387.788	0.222	382.654	0.249	387.553	0.203	379.346
394.872	0.03	398.711	0.029	404.525	0.028	398.101	0.029	364.202	0.029	408.029	0.029	405.789	0.029	402.019	0.028	393.489	0.029	388.45	0.03	393.397	0.029	384.986	0.029				394.872	0.03	398.711	0.028	404.525	0.033	398.101	0.03	364.202	0.03	408.029	0.03	405.789	0.029	402.019	0.03	393.489	0.222	388.45	0.248	393.397	0.203	384.986
400.804	0.031	404.628	0.025	410.576	0.028	404.083	0.028	369.639	0.03	414.088	0.029	411.827	0.029	408.064	0.029	399.215	0.028	394.246	0.029	399.241	0.029	390.625	0.029				400.804	0.031	404.628	0.024	410.576	0.033	404.083	0.03	369.639	0.031	414.088	0.03	411.827	0.029	408.064	0.031	399.215	0.219	394.246	0.246	399.241	0.201	390.625
406.737	0.029	410.519	0.03	416.601	0.027	410.039	0.028	375.076	0.029	420.147	0.029	417.891	0.03	414.11	0.028	404.941	0.028	400.017	0.029	405.086	0.029	396.264	0.029				406.737	0.029	410.519	0.029	416.601	0.032	410.039	0.029	375.076	0.03	420.147	0.029	417.891	0.03	414.11	0.031	404.941	0.219	400.017	0.246	405.086	0.201	396.264
412.67	0.031	416.436	0.028	422.652	0.027	416.021	0.029	380.513	0.031	426.206	0.03	423.903	0.031	420.181	0.027	410.667	0.028	405.813	0.029	410.93	0.028	401.929	0.029				412.67	0.031	416.436	0.027	422.652	0.032	416.021	0.031	380.513	0.031	426.206	0.031	423.903	0.03	420.181	0.03	410.667	0.218	405.813	0.244	410.93	0.2	401.929
418.602	0.026	422.353	0.03	428.677	0.028	422.003	0.028	385.975	0.029	432.291	0.03	429.942	0.028	426.227	0.028	416.393	0.028	411.583	0.029	416.774	0.027	407.568	0.028				418.602	0.026	422.353	0.029	428.677	0.033	422.003	0.029	385.975	0.03	432.291	0.031	429.942	0.028	426.227	0.031	416.393	0.216	411.583	0.245	416.774	0.199	407.568
424.561	0.03	428.269	0.022	434.727	0.027	427.986	0.028	391.386	0.029	438.324	0.029	435.98	0.029	432.221	0.026	422.119	0.027	417.405	0.028	422.618	0.027	413.234	0.028				424.561	0.03	428.269	0.021	434.727	0.032	427.986	0.03	391.386	0.03	438.324	0.03	435.98	0.028	432.221	0.029	422.119	0.215	417.405	0.243	422.618	0.198	413.234
430.468	0.027	434.186	0.024	440.778	0.025	433.968	0.026	396.823	0.026	444.383	0.028	441.992	0.027	438.266	0.025	427.871	0.027	423.201	0.028	428.436	0.027	418.873	0.028				430.468	0.027	434.186	0.023	440.778	0.031	433.968	0.028	396.823	0.028	444.383	0.029	441.992	0.027	438.266	0.028	427.871	0.215	423.201	0.242	428.436	0.198	418.873
436.4	0.03	440.103	0.031	446.855	0.027	439.95	0.026	402.26	0.027	450.441	0.029	448.056	0.029	444.338	0.028	433.597	0.027	428.972	0.028	434.306	0.027	424.512	0.028				436.4	0.03	440.103	0.03	446.855	0.032	439.95	0.028	402.26	0.029	450.441	0.029	448.056	0.029	444.338	0.031	433.597	0.213	428.972	0.241	434.306	0.198	424.512
442.333	0.03	446.02	0.032	452.906	0.027	445.932	0.027	407.697	0.028	456.526	0.028	454.094	0.029	450.383	0.028	439.323	0.026	434.794	0.027	440.124	0.026	430.125	0.028				442.333	0.03	446.02	0.031	452.906	0.033	445.932	0.029	407.697	0.029	456.526	0.029	454.094	0.028	450.383	0.03	439.323	0.211	434.794	0.239	440.124	0.196	430.125
448.291	0.025	451.937	0.022	458.956	0.025	451.914	0.026	413.108	0.028	462.559	0.029	460.158	0.029	456.403	0.025	445.049	0.026	440.59	0.027	445.943	0.026	435.765	0.028				448.291	0.025	451.937	0.021	458.956	0.031	451.914	0.029	413.108	0.029	462.559	0.03	460.158	0.029	456.403	0.028	445.049	0.21	440.59	0.239	445.943	0.196	435.765
454.224	0.021	457.853	0.024	465.007	0.026	457.896	0.025	418.519	0.028	468.618	0.029	466.171	0.027	462.449	0.025	450.775	0.026	446.386	0.027	451.813	0.026	441.404	0.027				454.224	0.021	457.853	0.023	465.007	0.032	457.896	0.027	418.519	0.029	468.618	0.03	466.171	0.027	462.449	0.028	450.775	0.211	446.386	0.238	451.813	0.195	441.404
460.183	0.03	463.77	0.022	471.032	0.026	463.878	0.025	423.981	0.025	474.677	0.028	472.209	0.028	468.494	0.026	456.501	0.026	452.208	0.027	457.657	0.026	447.043	0.027				460.183	0.03	463.77	0.021	471.032	0.032	463.878	0.028	423.981	0.027	474.677	0.029	472.209	0.027	468.494	0.029	456.501	0.209	452.208	0.237	457.657	0.195	447.043
466.089	0.021	469.687	0.029	477.109	0.025	469.835	0.025	429.418	0.027	480.736	0.026	478.221	0.027	474.54	0.025	462.227	0.026	457.978	0.026	463.501	0.026	452.682	0.027				466.089	0.021	469.687	0.028	477.109	0.03	469.835	0.027	429.418	0.028	480.736	0.028	478.221	0.027	474.54	0.029	462.227	0.208	457.978	0.235	463.501	0.195	452.682
472.048	0.031	475.63	0.025	483.133	0.023	475.817	0.026	434.829	0.027	486.769	0.028	484.259	0.026	480.585	0.027	467.953	0.026	463.749	0.026	469.345	0.025	458.321	0.026				472.048	0.031	475.63	0.024	483.133	0.029	475.817	0.028	434.829	0.029	486.769	0.029	484.259	0.026	480.585	0.03	467.953	0.207	463.749	0.235	469.345	0.193	458.321
478.006	0.028	481.547	0.025	489.184	0.025	481.825	0.025	440.266	0.028	492.802	0.027	490.324	0.027	486.605	0.025	473.68	0.026	469.545	0.026	475.163	0.025	463.935	0.026				478.006	0.028	481.547	0.024	489.184	0.03	481.825	0.027	440.266	0.029	492.802	0.028	490.324	0.026	486.605	0.029	473.68	0.207	469.545	0.235	475.163	0.193	463.935
483.939	0.027	487.463	0.03	495.209	0.024	487.781	0.025	445.703	0.026	498.861	0.028	496.336	0.026	492.625	0.025	479.431	0.025	475.341	0.026	481.008	0.025	469.6	0.026				483.939	0.027	487.463	0.029	495.209	0.03	487.781	0.028	445.703	0.027	498.861	0.029	496.336	0.026	492.625	0.028	479.431	0.205	475.341	0.234	481.008	0.194	469.6
489.872	0.023	493.38	0.027	501.26	0.025	493.763	0.025	451.139	0.024	504.919	0.028	502.374	0.028	498.696	0.026	485.132	0.025	481.163	0.026	486.826	0.025	475.239	0.026				489.872	0.023	493.38	0.026	501.26	0.031	493.763	0.027	451.139	0.026	504.919	0.029	502.374	0.027	498.696	0.029	485.132	0.207	481.163	0.232	486.826	0.193	475.239
495.83	0.027	499.297	0.028	507.311	0.024	499.745	0.024	456.551	0.026	510.978	0.026	508.386	0.028	504.742	0.025	490.858	0.025	486.933	0.025	492.67	0.024	480.904	0.026				495.83	0.027	499.297	0.027	507.311	0.03	499.745	0.027	456.551	0.028	510.978	0.027	508.386	0.027	504.742	0.028	490.858	0.204	486.933	0.232	492.67	0.191	480.904
501.789	0.029	505.265	0.026	513.387	0.024	505.727	0.024	461.987	0.027	517.011	0.025	514.425	0.027	510.762	0.025	496.558	0.024	492.73	0.026	498.54	0.025	486.543	0.026				501.789	0.029	505.265	0.025	513.387	0.03	505.727	0.027	461.987	0.029	517.011	0.026	514.425	0.026	510.762	0.028	496.558	0.202	492.73	0.232	498.54	0.192	486.543
507.721	0.03	511.208	0.022	519.412	0.024	511.684	0.024	467.424	0.027	523.096	0.027	520.463	0.027	516.807	0.024	502.284	0.025	498.526	0.025	504.384	0.024	492.208	0.026				507.721	0.03	511.208	0.021	519.412	0.03	511.684	0.026	467.424	0.029	523.096	0.028	520.463	0.026	516.807	0.028	502.284	0.202	498.526	0.231	504.384	0.19	492.208
513.706	0.028	517.125	0.022	525.463	0.025	517.666	0.023	472.861	0.024	529.155	0.027	526.475	0.026	522.827	0.024	508.01	0.025	504.322	0.025	510.254	0.024	497.874	0.025				513.706	0.028	517.125	0.021	525.463	0.031	517.666	0.025	472.861	0.026	529.155	0.028	526.475	0.026	522.827	0.027	508.01	0.203	504.322	0.231	510.254	0.19	497.874
519.638	0.024	523.068	0.027	531.514	0.024	523.674	0.025	478.298	0.025	535.214	0.026	532.513	0.026	528.873	0.024	513.736	0.024	510.118	0.025	516.124	0.024	503.539	0.025				519.638	0.024	523.068	0.026	531.514	0.03	523.674	0.028	478.298	0.027	535.214	0.027	532.513	0.026	528.873	0.028	513.736	0.201	510.118	0.229	516.124	0.19	503.539
525.571	0.028	528.984	0.021	537.539	0.021	529.656	0.024	483.76	0.025	541.273	0.025	538.552	0.025	534.918	0.024	519.462	0.024	515.914	0.025	521.994	0.024	509.152	0.026				525.571	0.028	528.984	0.02	537.539	0.027	529.656	0.026	483.76	0.027	541.273	0.026	538.552	0.025	534.918	0.027	519.462	0.201	515.914	0.229	521.994	0.19	509.152
531.504	0.026	534.927	0.021	543.641	0.025	535.638	0.024	489.197	0.025	547.306	0.026	544.564	0.026	540.964	0.024	525.214	0.024	521.762	0.024	527.812	0.024	514.817	0.025				531.504	0.026	534.927	0.02	543.641	0.031	535.638	0.026	489.197	0.027	547.306	0.027	544.564	0.026	540.964	0.028	525.214	0.201	521.762	0.227	527.812	0.189	514.817
537.488	0.025	540.844	0.018	549.692	0.024	541.646	0.023	494.608	0.024	553.365	0.026	550.628	0.026	546.984	0.024	530.94	0.024	527.532	0.024	533.656	0.024	520.456	0.025				537.488	0.025	540.844	0.017	549.692	0.03	541.646	0.025	494.608	0.027	553.365	0.028	550.628	0.026	546.984	0.027	530.94	0.199	527.532	0.228	533.656	0.19	520.456
543.395	0.021	546.761	0.021	555.717	0.024	547.628	0.024	500.071	0.026	559.449	0.025	556.615	0.024	553.029	0.024	536.666	0.024	533.329	0.024	539.475	0.024	526.095	0.025				543.395	0.021	546.761	0.02	555.717	0.03	547.628	0.026	500.071	0.028	559.449	0.026	556.615	0.024	553.029	0.027	536.666	0.198	533.329	0.226	539.475	0.189	526.095
549.328	0.023	552.677	0.02	561.793	0.022	553.61	0.024	505.482	0.025	565.482	0.025	562.679	0.026	559.101	0.023	542.393	0.023	539.125	0.024	545.345	0.023	531.735	0.025				549.328	0.023	552.677	0.019	561.793	0.028	553.61	0.026	505.482	0.027	565.482	0.027	562.679	0.026	559.101	0.027	542.393	0.198	539.125	0.226	545.345	0.189	531.735
555.26	0.025	558.594	0.024	567.844	0.023	559.593	0.024	510.919	0.023	571.541	0.024	568.717	0.026	565.146	0.024	548.119	0.023	544.921	0.024	551.215	0.023	537.4	0.025				555.26	0.025	558.594	0.023	567.844	0.029	559.593	0.026	510.919	0.026	571.541	0.025	568.717	0.026	565.146	0.028	548.119	0.197	544.921	0.225	551.215	0.187	537.4
561.193	0.025	564.511	0.021	573.921	0.023	565.575	0.023	516.355	0.025	577.6	0.024	574.755	0.027	571.192	0.022	553.87	0.023	550.717	0.023	557.033	0.023	543.013	0.024				561.193	0.025	564.511	0.02	573.921	0.029	565.575	0.026	516.355	0.027	577.6	0.025	574.755	0.026	571.192	0.026	553.87	0.195	550.717	0.223	557.033	0.188	543.013
567.1	0.025	570.428	0.016	579.971	0.022	571.583	0.023	521.766	0.024	583.659	0.024	580.819	0.023	577.237	0.022	559.597	0.023	556.513	0.023	562.851	0.023	548.678	0.024				567.1	0.025	570.428	0.015	579.971	0.028	571.583	0.025	521.766	0.026	583.659	0.025	580.819	0.023	577.237	0.026	559.597	0.197	556.513	0.223	562.851	0.188	548.678
573.032	0.024	576.345	0.022	585.996	0.022	577.565	0.022	527.203	0.024	589.692	0.025	586.857	0.025	583.283	0.022	565.323	0.023	562.284	0.023	568.721	0.023	554.343	0.024				573.032	0.024	576.345	0.021	585.996	0.028	577.565	0.024	527.203	0.026	589.692	0.026	586.857	0.025	583.283	0.026	565.323	0.195	562.284	0.224	568.721	0.187	554.343
578.965	0.025	582.287	0.018	592.099	0.022	583.547	0.023	532.692	0.022	595.751	0.024	592.895	0.025	589.328	0.023	571.075	0.023	568.08	0.023	574.54	0.023	560.008	0.024				578.965	0.025	582.287	0.017	592.099	0.028	583.547	0.025	532.692	0.024	595.751	0.025	592.895	0.025	589.328	0.027	571.075	0.196	568.08	0.223	574.54	0.186	560.008
584.898	0.024	588.204	0.021	598.124	0.022	589.503	0.023	538.129	0.021	601.81	0.024	598.934	0.024	595.4	0.021	576.801	0.022	573.876	0.023	580.435	0.023	565.622	0.024				584.898	0.024	588.204	0.02	598.124	0.028	589.503	0.026	538.129	0.024	601.81	0.025	598.934	0.024	595.4	0.025	576.801	0.193	573.876	0.221	580.435	0.186	565.622
590.83	0.024	594.095	0.026	604.2	0.023	595.485	0.022	543.565	0.025	607.869	0.025	604.972	0.024	601.42	0.023	582.527	0.022	579.672	0.022	586.28	0.022	571.261	0.024				590.83	0.024	594.095	0.025	604.2	0.029	595.485	0.025	543.565	0.027	607.869	0.026	604.972	0.024	601.42	0.026	582.527	0.193	579.672	0.22	586.28	0.185	571.261
596.763	0.021	600.012	0.021	610.225	0.023	601.493	0.022	549.002	0.023	613.953	0.023	610.984	0.024	607.491	0.023	588.253	0.022	585.468	0.022	592.124	0.022	576.9	0.024				596.763	0.021	600.012	0.02	610.225	0.029	601.493	0.025	549.002	0.026	613.953	0.024	610.984	0.024	607.491	0.026	588.253	0.193	585.468	0.219	592.124	0.186	576.9
602.696	0.025	605.903	0.018	616.302	0.019	607.476	0.022	554.439	0.023	620.012	0.024	617.022	0.023	613.485	0.023	593.979	0.022	591.265	0.022	597.968	0.022	582.539	0.023				602.696	0.025	605.903	0.017	616.302	0.026	607.476	0.025	554.439	0.025	620.012	0.026	617.022	0.024	613.485	0.027	593.979	0.192	591.265	0.22	597.968	0.186	582.539
608.603	0.022	611.82	0.016	622.352	0.02	613.432	0.022	559.876	0.022	626.071	0.024	623.061	0.023	619.556	0.021	599.705	0.022	597.061	0.022	603.786	0.022	588.204	0.024				608.603	0.022	611.82	0.015	622.352	0.027	613.432	0.025	559.876	0.024	626.071	0.025	623.061	0.024	619.556	0.025	599.705	0.192	597.061	0.218	603.786	0.184	588.204
614.535	0.022	617.737	0.021	628.429	0.021	619.414	0.021	565.313	0.022	632.156	0.023	629.125	0.022	625.628	0.021	605.431	0.022	602.857	0.022	609.656	0.021	593.818	0.023				614.535	0.022	617.737	0.02	628.429	0.027	619.414	0.024	565.313	0.024	632.156	0.024	629.125	0.023	625.628	0.025	605.431	0.19	602.857	0.218	609.656	0.183	593.818
620.494	0.026	623.653	0.021	634.454	0.021	625.422	0.021	570.775	0.023	638.214	0.023	635.189	0.023	631.673	0.021	611.183	0.021	608.653	0.022	615.474	0.022	599.457	0.023				620.494	0.026	623.653	0.02	634.454	0.027	625.422	0.024	570.775	0.025	638.214	0.025	635.189	0.023	631.673	0.025	611.183	0.189	608.653	0.219	615.474	0.184	599.457
626.401	0.019	629.544	0.016	640.505	0.021	631.404	0.022	576.212	0.024	644.273	0.023	641.201	0.025	637.719	0.022	616.909	0.021	614.475	0.022	621.293	0.021	605.07	0.023				626.401	0.019	629.544	0.015	640.505	0.027	631.404	0.025	576.212	0.026	644.273	0.025	641.201	0.025	637.719	0.025	616.909	0.188	614.475	0.217	621.293	0.183	605.07
632.333	0.023	635.435	0.026	646.555	0.022	637.386	0.022	581.649	0.023	650.332	0.023	647.265	0.024	643.765	0.021	622.635	0.021	620.271	0.021	627.137	0.021	610.735	0.023				632.333	0.023	635.435	0.025	646.555	0.028	637.386	0.025	581.649	0.026	650.332	0.025	647.265	0.024	643.765	0.025	622.635	0.187	620.271	0.215	627.137	0.183	610.735
638.24	0.027	641.352	0.023	652.606	0.02	643.368	0.021	587.086	0.022	656.391	0.023	653.303	0.022	649.836	0.022	628.361	0.021	626.093	0.021	632.981	0.021	616.375	0.023				638.24	0.027	641.352	0.022	652.606	0.026	643.368	0.024	587.086	0.025	656.391	0.024	653.303	0.022	649.836	0.025	628.361	0.187	626.093	0.214	632.981	0.183	616.375
644.173	0.022	647.269	0.016	658.657	0.021	649.35	0.022	592.497	0.023	662.45	0.023	659.367	0.022	655.882	0.02	634.087	0.021	631.864	0.021	638.825	0.022	622.014	0.023				644.173	0.022	647.269	0.015	658.657	0.027	649.35	0.025	592.497	0.025	662.45	0.024	659.367	0.023	655.882	0.024	634.087	0.187	631.864	0.215	638.825	0.184	622.014
650.106	0.027	653.186	0.016	664.734	0.021	655.333	0.02	597.933	0.022	668.509	0.023	665.405	0.022	661.927	0.022	639.813	0.021	637.686	0.021	644.695	0.021	627.679	0.022				650.106	0.027	653.186	0.015	664.734	0.028	655.333	0.023	597.933	0.024	668.509	0.025	665.405	0.023	661.927	0.026	639.813	0.188	637.686	0.215	644.695	0.183	627.679
656.012	0.024	659.051	0.02	670.758	0.022	661.315	0.019	603.37	0.023	674.568	0.023	671.418	0.023	667.999	0.02			643.482	0.021	650.539	0.021	633.292	0.023				656.012	0.024	659.051	0.019	670.758	0.028	661.315	0.022	603.37	0.025	674.568	0.025	671.418	0.023	667.999	0.024			643.482	0.214	650.539	0.182	633.292
661.919	0.023	664.994	0.02	676.835	0.02	667.297	0.021	608.781	0.022	680.627	0.022	677.482	0.021	674.044	0.021			649.278	0.021	656.357	0.02	638.957	0.022				661.919	0.023	664.994	0.019	676.835	0.026	667.297	0.024	608.781	0.025	680.627	0.024	677.482	0.022	674.044	0.025			649.278	0.215	656.357	0.181	638.957
667.852	0.022	670.885	0.019	682.912	0.02	673.305	0.021	614.244	0.022	686.711	0.022	683.52	0.023	680.09	0.021			655.048	0.021	662.202	0.02	644.571	0.022				667.852	0.022	670.885	0.018	682.912	0.026	673.305	0.024	614.244	0.025	686.711	0.024	683.52	0.023	680.09	0.025			655.048	0.213	662.202	0.181	644.571
673.785	0.021	676.827	0.025	688.937	0.019	679.261	0.021	619.681	0.023	692.77	0.023	689.558	0.02	686.161	0.02			660.819	0.021	668.046	0.02	650.21	0.022				673.785	0.021	676.827	0.024	688.937	0.026	679.261	0.024	619.681	0.026	692.77	0.024	689.558	0.021	686.161	0.024			660.819	0.212	668.046	0.181	650.21
679.717	0.025	682.744	0.017	694.987	0.02	685.243	0.021	625.118	0.021	698.829	0.022	695.596	0.021	692.207	0.022					673.864	0.02	655.875	0.022				679.717	0.025	682.744	0.016	694.987	0.027	685.243	0.024	625.118	0.024	698.829	0.023	695.596	0.022	692.207	0.026					673.864	0.18	655.875
685.624	0.02	688.635	0.016	701.038	0.019	691.225	0.021	630.58	0.022	704.888	0.021	701.66	0.022	698.227	0.021					679.708	0.02	661.489	0.024				685.624	0.02	688.635	0.015	701.038	0.026	691.225	0.024	630.58	0.024	704.888	0.023	701.66	0.022	698.227	0.025					679.708	0.18	661.489
691.583	0.02	694.526	0.019	707.063	0.019	697.182	0.02	636.017	0.022	710.947	0.021	707.699	0.02	704.272	0.022					685.552	0.025						691.583	0.02	694.526	0.018	707.063	0.026	697.182	0.023	636.017	0.024	710.947	0.023	707.699	0.021	704.272	0.026					685.552	0.193
697.489	0.027	700.443	0.015	713.14	0.02	703.164	0.019	641.454	0.021	717.006	0.022	713.737	0.023	710.318	0.021												697.489	0.027	700.443	0.014	713.14	0.026	703.164	0.022	641.454	0.024	717.006	0.024	713.737	0.023	710.318	0.025
703.396	0.02	706.386	0.017	719.164	0.02	709.172	0.02	646.916	0.02	723.064	0.023	719.775	0.022	716.363	0.02												703.396	0.02	706.386	0.016	719.164	0.027	709.172	0.023	646.916	0.023	723.064	0.025	719.775	0.023	716.363	0.024
709.329	0.022	712.225	0.014			715.128	0.02	652.327	0.022	728.994	0.021	725.684	0.038	722.409	0.02												709.329	0.022	712.225	0.013			715.128	0.023	652.327	0.024	728.994	0.023	725.684	0.036	722.409	0.024
715.158	0.027					721.007	0.04							728.403	0.025												715.158	0.027					721.007	0.04							728.403	0.028
[truncated: 1 more columns]

## Sheet: ED Fig. 3f
SI++	Tip-silicon surface distance	dCdz_0.6kHz	Tip-silicon surface distance	dCdz_2kHz	Tip-silicon surface distance	dCdz_6kHz	Tip-silicon surface distance	dCdz_20kHz	Tip-silicon surface distance	dCdz_60kHz	Tip-silicon surface distance	dCdz_200kHz	Tip-silicon surface distance	dCdz_600kHz	Tip-silicon surface distance	dCdz_2MHz	Tip-silicon surface distance	dCdz_6MHz	Tip-silicon surface distance	dCdz_28MHz	Tip-silicon surface distance	dCdz_88MHz	Tip-silicon surface distance	dCdz_240MHz	Tip-silicon surface distance	dCdz_540MHz	Tip-silicon surface distance	dCdz_1.1GHz			hBN	Tip-silicon surface distance	dCdz_0.6kHz	Tip-silicon surface distance	dCdz_2kHz	Tip-silicon surface distance	dCdz_6kHz	Tip-silicon surface distance	dCdz_20kHz	Tip-silicon surface distance	dCdz_60kHz	Tip-silicon surface distance	dCdz_200kHz	Tip-silicon surface distance	dCdz_600kHz	Tip-silicon surface distance	dCdz_2MHz	Tip-silicon surface distance	dCdz_6MHz
	nm	aF/nm	nm	aF/nm	nm	aF/nm	nm	aF/nm	nm	aF/nm	nm	aF/nm	nm	aF/nm	nm	aF/nm	nm	aF/nm	nm	aF/nm	nm	aF/nm	nm	aF/nm	nm	aF/nm	nm	aF/nm				nm	aF/nm	nm	aF/nm	nm	aF/nm	nm	aF/nm	nm	aF/nm	nm	aF/nm	nm	aF/nm	nm	aF/nm	nm	aF/nm
	20.021	0.351	19.992	0.385	19.983	0.349	19.534	0.321	21.116	0.331	20.741	0.324	20.378	0.334	20.392	0.335	20.233	0.323	22.305	0.309	20.034	0.303	20.824	0.288	20.021	0.349	20.049	0.285				41.021	0.238	41.039	0.235	41.118	0.232	41.572	0.222	41.845	0.223	42	0.218	42.048	0.232	41.451	0.225	41.002	0.227
	20.021	0.351	19.992	0.385	19.983	0.349	19.539	0.327	21.116	0.331	20.741	0.324	20.378	0.334	20.392	0.335	20.438	0.322	22.305	0.309	20.092	0.302	20.824	0.288	20.021	0.349	20.049	0.285				41.021	0.238	41.066	0.222	41.14	0.234	41.572	0.222	41.845	0.223	42	0.218	42.048	0.232	41.481	0.225	41.002	0.227
	20.038	0.385	20.026	0.412	19.998	0.35	19.54	0.321	21.472	0.33	20.819	0.323	20.379	0.332	20.565	0.334	20.438	0.322	22.56	0.304	20.146	0.302	20.899	0.288	20.038	0.383	20.075	0.284				41.052	0.23	41.066	0.222	41.14	0.234	41.596	0.223	42.048	0.222	42	0.218	42.182	0.23	41.481	0.225	41.067	0.224
	20.038	0.385	20.026	0.412	19.998	0.35	19.543	0.319	21.472	0.33	20.819	0.323	20.379	0.332	20.565	0.334	20.439	0.321	22.56	0.304	20.148	0.302	20.899	0.288	20.038	0.383	20.075	0.284				41.052	0.23	41.073	0.225	41.143	0.232	41.596	0.223	42.048	0.222	42	0.218	42.182	0.23	41.71	0.225	41.067	0.224
	20.045	0.312	20.036	0.333	20.001	0.351	19.543	0.324	21.656	0.329	21.137	0.321	20.594	0.328	20.755	0.331	20.439	0.321	22.566	0.298	20.248	0.301	21.093	0.288	20.045	0.31	20.189	0.283				41.059	0.238	41.073	0.225	41.143	0.232	41.596	0.221	42.182	0.22	42.115	0.216	42.186	0.232	41.71	0.225	41.202	0.224
	20.045	0.312	20.036	0.333	20.001	0.351	19.544	0.317	21.656	0.329	21.137	0.321	20.594	0.328	20.755	0.331	20.553	0.318	22.566	0.298	20.338	0.3	21.093	0.288	20.045	0.31	20.189	0.283				41.059	0.238	41.079	0.226	41.149	0.232	41.596	0.221	42.182	0.22	42.115	0.216	42.186	0.232	41.777	0.226	41.202	0.224
	20.09	0.386	20.041	0.365	20.008	0.351	19.549	0.322	21.804	0.326	21.16	0.316	20.751	0.326	20.98	0.325	20.553	0.318	22.566	0.306	20.348	0.298	21.126	0.287	20.09	0.384	20.328	0.282				41.06	0.246	41.079	0.226	41.149	0.232	41.608	0.222	42.186	0.221	42.258	0.216	42.236	0.232	41.777	0.226	41.347	0.224
	20.09	0.386	20.041	0.365	20.008	0.351	19.551	0.319	21.804	0.326	21.16	0.316	20.751	0.326	20.98	0.325	20.646	0.317	22.566	0.306	20.478	0.295	21.126	0.287	20.09	0.384	20.328	0.282				41.06	0.246	41.081	0.227	41.169	0.231	41.608	0.222	42.186	0.221	42.258	0.216	42.236	0.232	41.927	0.226	41.347	0.224
	20.105	0.398	20.071	0.344	20.018	0.352	19.551	0.323	21.887	0.322	21.346	0.315	20.838	0.325	20.992	0.323	20.646	0.317	22.604	0.306	20.557	0.296	21.354	0.284	20.105	0.396	20.585	0.282				41.066	0.246	41.081	0.227	41.169	0.231	41.64	0.219	42.236	0.221	42.363	0.215	42.316	0.229	41.927	0.226	41.438	0.224
	20.105	0.398	20.071	0.344	20.018	0.352	19.552	0.321	21.887	0.322	21.346	0.315	20.838	0.325	20.992	0.323	20.899	0.316	22.604	0.306	20.608	0.294	21.354	0.284	20.105	0.396	20.585	0.282				41.066	0.246	41.093	0.231	41.202	0.231	41.64	0.219	42.236	0.221	42.363	0.215	42.316	0.229	41.979	0.226	41.438	0.224
	20.109	0.323	20.08	0.388	20.064	0.349	19.553	0.321	21.945	0.323	21.404	0.314	20.912	0.323	21.096	0.321	20.899	0.316	22.646	0.301	20.704	0.29	21.36	0.286	20.109	0.321	20.64	0.281				41.076	0.236	41.093	0.231	41.202	0.231	41.657	0.219	42.316	0.218	42.425	0.215	42.358	0.228	41.979	0.226	41.543	0.223
	20.109	0.323	20.08	0.388	20.064	0.349	19.563	0.319	21.945	0.323	21.404	0.314	20.912	0.323	21.096	0.321	20.955	0.312	22.646	0.301	20.82	0.288	21.36	0.286	20.109	0.321	20.64	0.281				41.076	0.236	41.126	0.233	41.248	0.231	41.657	0.219	42.316	0.218	42.425	0.215	42.358	0.228	42.022	0.22	41.543	0.223
	20.12	0.308	20.102	0.334	20.071	0.352	19.565	0.322	22.071	0.321	21.502	0.313	20.956	0.318	21.183	0.317	20.955	0.312	22.817	0.297	20.937	0.288	21.37	0.286	20.12	0.306	20.813	0.265				41.079	0.221	41.126	0.233	41.248	0.231	41.659	0.222	42.358	0.217	42.557	0.213	42.429	0.227	42.022	0.22	41.626	0.221
	20.12	0.308	20.102	0.334	20.071	0.352	19.566	0.322	22.071	0.321	21.502	0.313	20.956	0.318	21.183	0.317	21.124	0.308	22.817	0.297	21.102	0.287	21.37	0.286	20.12	0.306	20.813	0.265				41.079	0.221	41.135	0.225	41.271	0.231	41.659	0.222	42.358	0.217	42.557	0.213	42.429	0.227	42.03	0.223	41.626	0.221
	20.15	0.316	20.136	0.382	20.077	0.348	19.568	0.319	22.132	0.317	21.56	0.31	20.979	0.318	21.236	0.308	21.124	0.308	22.879	0.295	21.255	0.286	21.517	0.281	20.15	0.314	20.839	0.278				41.095	0.224	41.135	0.225	41.271	0.231	41.672	0.221	42.429	0.216	42.595	0.212	42.507	0.228	42.03	0.223	41.638	0.223
	20.15	0.316	20.136	0.382	20.077	0.348	19.57	0.33	22.132	0.317	21.56	0.31	20.979	0.318	21.236	0.308	21.18	0.308	22.879	0.295	21.381	0.286	21.517	0.281	20.15	0.314	20.839	0.278				41.095	0.224	41.143	0.22	41.281	0.23	41.672	0.221	42.429	0.216	42.595	0.212	42.507	0.228	42.095	0.221	41.638	0.223
	20.187	0.353	20.149	0.401	20.102	0.343	19.571	0.332	22.32	0.315	21.689	0.309	21.128	0.317	21.248	0.306	21.18	0.308	23.001	0.293	21.453	0.285	21.524	0.285	20.187	0.351	20.848	0.28				41.149	0.226	41.143	0.22	41.281	0.23	41.676	0.219	42.507	0.217	42.767	0.212	42.515	0.226	42.095	0.221	41.657	0.219
	20.187	0.353	20.149	0.401	20.102	0.343	19.571	0.322	22.32	0.315	21.689	0.309	21.128	0.317	21.248	0.306	21.288	0.302	23.001	0.293	21.482	0.28	21.524	0.285	20.187	0.351	20.848	0.28				41.149	0.226	41.157	0.229	41.298	0.231	41.676	0.219	42.507	0.217	42.767	0.212	42.515	0.226	42.155	0.225	41.657	0.219
	20.24	0.305	20.165	0.409	20.11	0.352	19.572	0.32	22.448	0.314	21.699	0.309	21.227	0.317	21.305	0.31	21.288	0.302	23.03	0.29	21.525	0.284	21.524	0.286	20.24	0.303	20.898	0.278				41.153	0.243	41.157	0.229	41.298	0.231	41.694	0.221	42.515	0.215	42.917	0.212	42.592	0.226	42.155	0.225	41.661	0.222
	20.24	0.305	20.165	0.409	20.11	0.352	19.574	0.324	22.448	0.314	21.699	0.309	21.227	0.317	21.305	0.31	21.292	0.305	23.03	0.29	21.555	0.28	21.524	0.286	20.24	0.303	20.898	0.278				41.153	0.243	41.157	0.233	41.301	0.232	41.694	0.221	42.515	0.215	42.917	0.212	42.592	0.226	42.199	0.22	41.661	0.222
	20.245	0.31	20.165	0.32	20.124	0.343	19.577	0.319	22.483	0.312	21.744	0.307	21.532	0.316	21.306	0.308	21.292	0.305	23.155	0.289	21.594	0.28	21.544	0.284	20.245	0.308	20.917	0.264				41.167	0.228	41.157	0.233	41.301	0.232	41.706	0.22	42.592	0.215	43.037	0.21	42.642	0.225	42.199	0.22	41.673	0.219
	20.245	0.31	20.165	0.32	20.124	0.343	19.577	0.321	22.483	0.312	21.744	0.307	21.532	0.316	21.306	0.308	21.347	0.307	23.155	0.289	21.607	0.282	21.544	0.284	20.245	0.308	20.917	0.264				41.167	0.228	41.172	0.224	41.31	0.231	41.706	0.22	42.592	0.215	43.037	0.21	42.642	0.225	42.268	0.22	41.673	0.219
	20.254	0.396	20.173	0.391	20.155	0.348	19.579	0.33	22.633	0.308	21.844	0.304	21.579	0.315	21.423	0.303	21.347	0.307	23.166	0.289	21.684	0.279	21.563	0.283	20.254	0.394	20.966	0.264				41.173	0.223	41.172	0.224	41.31	0.231	41.713	0.22	42.642	0.215	43.059	0.21	42.68	0.225	42.268	0.22	41.774	0.219
	20.254	0.396	20.173	0.391	20.155	0.348	19.579	0.322	22.633	0.308	21.844	0.304	21.579	0.315	21.423	0.303	21.353	0.303	23.166	0.289	21.789	0.279	21.563	0.283	20.254	0.394	20.966	0.264				41.173	0.223	41.174	0.234	41.327	0.232	41.713	0.22	42.642	0.215	43.059	0.21	42.68	0.225	42.387	0.22	41.774	0.219
	20.293	0.33	20.181	0.326	20.16	0.343	19.583	0.327	22.929	0.305	21.861	0.304	21.733	0.314	21.546	0.302	21.353	0.303	23.407	0.289	21.813	0.278	21.607	0.28	20.293	0.328	21.045	0.27				41.181	0.241	41.174	0.234	41.327	0.232	41.716	0.219	42.68	0.214	43.146	0.209	42.815	0.224	42.387	0.22	41.858	0.217
	20.293	0.33	20.181	0.326	20.16	0.343	19.587	0.33	22.929	0.305	21.861	0.304	21.733	0.314	21.546	0.302	21.378	0.301	23.407	0.289	21.925	0.277	21.607	0.28	20.293	0.328	21.045	0.27				41.181	0.241	41.182	0.219	41.343	0.23	41.716	0.219	42.68	0.214	43.146	0.209	42.815	0.224	42.426	0.219	41.858	0.217
	20.301	0.416	20.187	0.341	20.166	0.342	19.588	0.321	22.983	0.305	21.943	0.302	21.884	0.312	21.7	0.302	21.378	0.301	23.45	0.288	21.979	0.274	21.766	0.28	20.301	0.414	21.048	0.276				41.212	0.22	41.182	0.219	41.343	0.23	41.721	0.22	42.815	0.213	43.285	0.209	42.87	0.223	42.426	0.219	41.906	0.218
	20.301	0.416	20.187	0.341	20.166	0.342	19.588	0.327	22.983	0.305	21.943	0.302	21.884	0.312	21.7	0.302	21.398	0.299	23.45	0.288	21.991	0.273	21.766	0.28	20.301	0.414	21.048	0.276				41.212	0.22	41.202	0.23	41.355	0.23	41.721	0.22	42.815	0.213	43.285	0.209	42.87	0.223	42.502	0.218	41.906	0.218
	20.301	0.336	20.191	0.388	20.178	0.343	19.588	0.317	23.112	0.302	22.043	0.3	21.953	0.309	21.712	0.3	21.398	0.299	23.583	0.288	22.126	0.273	21.89	0.28	20.301	0.334	21.074	0.265				41.218	0.225	41.202	0.23	41.355	0.23	41.742	0.219	42.87	0.213	43.32	0.207	43.005	0.223	42.502	0.218	41.941	0.217
	20.301	0.336	20.191	0.388	20.178	0.343	19.589	0.326	23.112	0.302	22.043	0.3	21.953	0.309	21.712	0.3	21.558	0.297	23.583	0.288	22.307	0.271	21.89	0.28	20.301	0.334	21.074	0.265				41.218	0.225	41.227	0.235	41.366	0.232	41.742	0.219	42.87	0.213	43.32	0.207	43.005	0.223	42.549	0.215	41.941	0.217
	20.312	0.318	20.205	0.387	20.186	0.343	19.592	0.32	23.137	0.304	22.093	0.296	21.987	0.308	21.82	0.298	21.558	0.297	23.739	0.287	22.343	0.269	21.92	0.28	20.312	0.316	21.147	0.265				41.223	0.238	41.227	0.235	41.366	0.232	41.748	0.219	43.005	0.213	43.352	0.208	43.041	0.223	42.549	0.215	42.034	0.216
	20.312	0.318	20.205	0.387	20.186	0.343	19.594	0.319	23.137	0.304	22.093	0.296	21.987	0.308	21.82	0.298	21.611	0.297	23.739	0.287	22.47	0.269	21.92	0.28	20.312	0.316	21.147	0.265				41.223	0.238	41.23	0.227	41.374	0.232	41.748	0.219	43.005	0.213	43.352	0.208	43.041	0.223	42.651	0.213	42.034	0.216
	20.335	0.401	20.264	0.394	20.217	0.343	19.596	0.323	23.291	0.3	22.226	0.295	21.999	0.31	21.957	0.297	21.611	0.297	23.816	0.285	22.491	0.269	22.084	0.28	20.335	0.399	21.256	0.265				41.227	0.242	41.23	0.227	41.374	0.232	41.768	0.219	43.041	0.212	43.363	0.207	43.105	0.222	42.651	0.213	42.178	0.214
	20.335	0.401	20.264	0.394	20.217	0.343	19.597	0.323	23.291	0.3	22.226	0.295	21.999	0.31	21.957	0.297	21.686	0.295	23.816	0.285	22.718	0.269	22.084	0.28	20.335	0.399	21.256	0.265				41.227	0.242	41.241	0.234	41.382	0.231	41.768	0.219	43.041	0.212	43.363	0.207	43.105	0.222	42.754	0.213	42.178	0.214
	20.377	0.379	20.319	0.377	20.225	0.34	19.597	0.321	23.297	0.3	22.314	0.294	22.072	0.309	22.007	0.296	21.686	0.295	23.924	0.284	22.831	0.269	22.123	0.28	20.377	0.377	21.323	0.265				41.257	0.23	41.241	0.234	41.382	0.231	41.777	0.219	43.105	0.212	43.398	0.206	43.206	0.222	42.754	0.213	42.351	0.213
	20.377	0.379	20.319	0.377	20.225	0.34	19.601	0.318	23.297	0.3	22.314	0.294	22.072	0.309	22.007	0.296	21.748	0.292	23.924	0.284	22.951	0.269	22.123	0.28	20.377	0.377	21.323	0.265				41.257	0.23	41.245	0.218	41.383	0.23	41.777	0.219	43.105	0.212	43.398	0.206	43.206	0.222	42.878	0.213	42.351	0.213
	20.43	0.358	20.32	0.377	20.233	0.34	19.601	0.319	23.357	0.295	22.346	0.292	22.245	0.304	22.076	0.295	21.748	0.292	24.195	0.283	23.072	0.261	22.251	0.28	20.43	0.356	21.445	0.265				41.284	0.243	41.245	0.218	41.383	0.23	41.778	0.219	43.206	0.211	43.467	0.205	43.368	0.22	42.878	0.213	42.368	0.213
	20.43	0.358	20.32	0.377	20.233	0.34	19.609	0.315	23.357	0.295	22.346	0.292	22.245	0.304	22.076	0.295	21.903	0.29	24.195	0.283	23.073	0.268	22.251	0.28	20.43	0.356	21.445	0.265				41.284	0.243	41.248	0.223	41.391	0.232	41.778	0.219	43.206	0.211	43.467	0.205	43.368	0.22	42.985	0.212	42.368	0.213
	20.44	0.37	20.327	0.38	20.264	0.348	19.609	0.325	23.389	0.298	22.417	0.29	22.253	0.306	22.138	0.294	21.903	0.29	24.272	0.282	23.092	0.265	22.278	0.278	20.44	0.368	21.466	0.265				41.287	0.242	41.248	0.223	41.391	0.232	41.792	0.219	43.368	0.21	43.475	0.204	43.391	0.221	42.985	0.212	42.379	0.213
	20.44	0.37	20.327	0.38	20.264	0.348	19.611	0.319	23.389	0.298	22.417	0.29	22.253	0.306	22.138	0.294	21.911	0.29	24.272	0.282	23.114	0.26	22.278	0.278	20.44	0.368	21.466	0.265				41.287	0.242	41.267	0.224	41.445	0.231	41.792	0.219	43.368	0.21	43.475	0.204	43.391	0.221	43.081	0.211	42.379	0.213
	20.468	0.395	20.354	0.344	20.293	0.341	19.613	0.321	23.502	0.292	22.56	0.289	22.265	0.3	22.232	0.293	21.911	0.29	24.411	0.279	23.172	0.26	22.341	0.277	20.468	0.393	21.58	0.263				41.299	0.221	41.267	0.224	41.445	0.231	41.82	0.219	43.391	0.211	43.593	0.204	43.551	0.22	43.081	0.211	42.554	0.213
	20.468	0.395	20.354	0.344	20.293	0.341	19.614	0.331	23.502	0.292	22.56	0.289	22.265	0.3	22.232	0.293	22.114	0.288	24.411	0.279	23.276	0.261	22.341	0.277	20.468	0.393	21.58	0.263				41.299	0.221	41.274	0.22	41.471	0.23	41.82	0.219	43.391	0.211	43.593	0.204	43.551	0.22	43.305	0.211	42.554	0.213
	20.473	0.391	20.378	0.382	20.297	0.346	19.618	0.331	23.521	0.293	22.671	0.288	22.271	0.305	22.413	0.292	22.114	0.288	24.541	0.278	23.415	0.261	22.458	0.277	20.473	0.389	21.604	0.265				41.316	0.233	41.274	0.22	41.471	0.23	41.821	0.22	43.551	0.209	43.604	0.203	43.688	0.219	43.305	0.211	42.635	0.214
	20.473	0.391	20.378	0.382	20.297	0.346	19.621	0.326	23.521	0.293	22.671	0.288	22.271	0.305	22.413	0.292	22.23	0.286	24.541	0.278	23.44	0.261	22.458	0.277	20.473	0.389	21.604	0.265				41.316	0.233	41.281	0.23	41.479	0.23	41.821	0.22	43.551	0.209	43.604	0.203	43.688	0.219	43.384	0.21	42.635	0.214
	20.556	0.387	20.393	0.372	20.298	0.34	19.632	0.319	23.6	0.29	22.939	0.285	22.415	0.296	22.558	0.291	22.23	0.286	24.565	0.277	23.454	0.261	22.682	0.271	20.556	0.385	21.774	0.259				41.33	0.223	41.281	0.23	41.479	0.23	41.835	0.219	43.688	0.209	43.704	0.201	43.812	0.219	43.384	0.21	42.736	0.214
	20.556	0.387	20.393	0.372	20.298	0.34	19.64	0.324	23.6	0.29	22.939	0.285	22.415	0.296	22.558	0.291	22.295	0.285	24.565	0.277	23.512	0.258	22.682	0.271	20.556	0.385	21.774	0.259				41.33	0.223	41.286	0.231	41.493	0.23	41.835	0.219	43.688	0.209	43.704	0.201	43.812	0.219	43.489	0.209	42.736	0.214
	20.624	0.337	20.396	0.318	20.32	0.339	19.641	0.315	23.624	0.286	22.973	0.283	22.426	0.297	22.722	0.289	22.295	0.285	24.572	0.272	23.541	0.259	22.747	0.275	20.624	0.335	21.858	0.256				41.353	0.228	41.286	0.231	41.493	0.23	41.857	0.218	43.812	0.209	43.756	0.201	43.878	0.218	43.489	0.209	42.926	0.215
	20.624	0.337	20.396	0.318	20.32	0.339	19.642	0.319	23.624	0.286	22.973	0.283	22.426	0.297	22.722	0.289	22.311	0.284	24.572	0.272	23.72	0.258	22.747	0.275	20.624	0.335	21.858	0.256				41.353	0.228	41.298	0.224	41.501	0.23	41.857	0.218	43.812	0.209	43.756	0.201	43.878	0.218	43.555	0.209	42.926	0.215
	20.627	0.408	20.465	0.392	20.354	0.346	19.643	0.318	23.746	0.285	23.098	0.282	22.631	0.295	22.794	0.288	22.311	0.284	24.592	0.275	23.844	0.258	22.873	0.269	20.627	0.406	22.022	0.255				41.358	0.24	41.298	0.224	41.501	0.23	41.868	0.218	43.878	0.207	43.884	0.201	43.975	0.217	43.555	0.209	43.024	0.216
	20.627	0.408	20.465	0.392	20.354	0.346	19.646	0.317	23.746	0.285	23.098	0.282	22.631	0.295	22.794	0.288	22.523	0.283	24.592	0.275	23.872	0.256	22.873	0.269	20.627	0.406	22.022	0.255				41.358	0.24	41.301	0.223	41.546	0.23	41.868	0.218	43.878	0.207	43.884	0.201	43.975	0.217	43.565	0.208	43.024	0.216
	20.666	0.362	20.48	0.383	20.356	0.346	19.665	0.315	23.756	0.285	23.225	0.282	22.648	0.293	22.86	0.284	22.523	0.283	24.677	0.27	23.901	0.256	23.002	0.267	20.666	0.36	22.15	0.254				41.394	0.222	41.301	0.223	41.546	0.23	41.874	0.217	43.975	0.207	43.971	0.201	44.009	0.217	43.565	0.208	43.096	0.217
	20.666	0.362	20.48	0.383	20.356	0.346	19.671	0.313	23.756	0.285	23.225	0.282	22.648	0.293	22.86	0.284	22.659	0.281	24.677	0.27	23.938	0.255	23.002	0.267	20.666	0.36	22.15	0.254				41.394	0.222	41.343	0.231	41.569	0.228	41.874	0.217	43.975	0.207	43.971	0.201	44.009	0.217	43.601	0.207	43.096	0.217
	20.679	0.401	20.482	0.317	20.385	0.344	19.684	0.315	23.897	0.284	23.395	0.277	22.761	0.292	22.882	0.287	22.659	0.281	24.785	0.269	24.048	0.255	23.014	0.269	20.679	0.399	22.28	0.25				41.402	0.239	41.343	0.231	41.569	0.228	41.935	0.217	44.009	0.207	44.146	0.2	44.024	0.217	43.601	0.207	43.157	0.212
	20.679	0.401	20.482	0.317	20.385	0.344	19.686	0.317	23.897	0.284	23.395	0.277	22.761	0.292	22.882	0.287	22.809	0.279	24.785	0.269	24.197	0.254	23.014	0.269	20.679	0.399	22.28	0.25				41.402	0.239	41.366	0.234	41.593	0.228	41.935	0.217	44.009	0.207	44.146	0.2	44.024	0.217	43.695	0.208	43.157	0.212
	20.699	0.31	20.488	0.378	20.389	0.345	19.688	0.313	23.962	0.283	23.398	0.278	22.797	0.291	23.001	0.282	22.809	0.279	24.872	0.265	24.352	0.254	23.083	0.264	20.699	0.308	22.318	0.251				41.409	0.219	41.366	0.234	41.593	0.228	41.961	0.217	44.024	0.207	44.242	0.2	44.063	0.217	43.695	0.208	43.158	0.216
	20.699	0.31	20.488	0.378	20.389	0.345	19.688	0.313	23.962	0.283	23.398	0.278	22.797	0.291	23.001	0.282	22.85	0.279	24.872	0.265	24.511	0.254	23.083	0.264	20.699	0.308	22.318	0.251				41.409	0.219	41.373	0.229	41.614	0.229	41.961	0.217	44.024	0.207	44.242	0.2	44.063	0.217	43.709	0.207	43.158	0.216
	20.726	0.373	20.499	0.349	20.39	0.347	19.69	0.316	24.145	0.282	23.423	0.275	22.963	0.29	23.078	0.282	22.85	0.279	24.88	0.268	24.596	0.253	23.152	0.263	20.726	0.371	22.375	0.25				41.415	0.239	41.373	0.229	41.614	0.229	41.968	0.216	44.063	0.207	44.443	0.2	44.115	0.217	43.709	0.207	43.253	0.213
	20.726	0.373	20.499	0.349	20.39	0.347	19.69	0.314	24.145	0.282	23.423	0.275	22.963	0.29	23.078	0.282	22.963	0.279	24.88	0.268	24.696	0.251	23.152	0.263	20.726	0.371	22.375	0.25				41.415	0.239	41.386	0.227	41.634	0.228	41.968	0.216	44.063	0.207	44.443	0.2	44.115	0.217	43.795	0.207	43.253	0.213
	20.775	0.304	20.513	0.376	20.401	0.339	19.695	0.313	24.194	0.282	23.431	0.28	23.057	0.287	23.141	0.281	22.963	0.279	24.897	0.264	24.736	0.249	23.173	0.263	20.775	0.302	22.404	0.252				41.435	0.235	41.386	0.227	41.634	0.228	41.975	0.217	44.115	0.207	44.513	0.199	44.119	0.216	43.795	0.207	43.283	0.212
	20.775	0.304	20.513	0.376	20.401	0.339	19.709	0.315	24.194	0.282	23.431	0.28	23.057	0.287	23.141	0.281	23.005	0.279	24.897	0.264	24.741	0.251	23.173	0.263	20.775	0.302	22.404	0.252				41.435	0.235	41.398	0.23	41.635	0.228	41.975	0.217	44.115	0.207	44.513	0.199	44.119	0.216	43.849	0.206	43.283	0.212
	20.789	0.342	20.521	0.379	20.477	0.339	19.71	0.313	24.403	0.28	23.477	0.278	23.258	0.285	23.198	0.279	23.005	0.279	25.012	0.264	24.789	0.252	23.204	0.262	20.789	0.34	22.472	0.255				41.442	0.222	41.398	0.23	41.635	0.228	41.982	0.217	44.119	0.206	44.624	0.199	44.254	0.212	43.849	0.206	43.294	0.215
	20.789	0.342	20.521	0.379	20.477	0.339	19.711	0.316	24.403	0.28	23.477	0.278	23.258	0.285	23.198	0.279	23.03	0.278	25.012	0.264	24.796	0.25	23.204	0.262	20.789	0.34	22.472	0.255				41.442	0.222	41.414	0.228	41.639	0.228	41.982	0.217	44.119	0.206	44.624	0.199	44.254	0.212	43.903	0.207	43.294	0.215
	20.813	0.306	20.533	0.404	20.528	0.336	19.713	0.315	24.419	0.279	23.51	0.273	23.318	0.284	23.292	0.276	23.03	0.278	25.101	0.264	24.801	0.251	23.21	0.26	20.813	0.304	22.54	0.256				41.47	0.239	41.414	0.228	41.639	0.228	41.993	0.218	44.254	0.202	44.686	0.198	44.263	0.215	43.903	0.207	43.333	0.21
	20.813	0.306	20.533	0.404	20.528	0.336	19.714	0.319	24.419	0.279	23.51	0.273	23.318	0.284	23.292	0.276	23.056	0.279	25.101	0.264	24.884	0.248	23.21	0.26	20.813	0.304	22.54	0.256				41.47	0.239	41.418	0.233	41.639	0.228	41.993	0.218	44.254	0.202	44.686	0.198	44.263	0.215	43.977	0.205	43.333	0.21
	20.813	0.299	20.554	0.352	20.538	0.334	19.714	0.319	24.638	0.278	23.633	0.273	23.472	0.283	23.321	0.277	23.056	0.279	25.161	0.263	24.951	0.246	23.214	0.26	20.813	0.297	22.564	0.256				41.477	0.22	41.418	0.233	41.639	0.228	41.994	0.217	44.263	0.205	44.769	0.198	44.294	0.21	43.977	0.205	43.388	0.206
	20.813	0.299	20.554	0.352	20.538	0.334	19.727	0.315	24.638	0.278	23.633	0.273	23.472	0.283	23.321	0.277	23.148	0.276	25.161	0.263	25.018	0.241	23.214	0.26	20.813	0.297	22.564	0.256				41.477	0.22	41.425	0.229	41.64	0.228	41.994	0.217	44.263	0.205	44.769	0.198	44.294	0.21	44.001	0.206	43.388	0.206
	20.823	0.36	20.556	0.397	20.539	0.333	19.727	0.312	24.731	0.277	23.646	0.272	23.507	0.28	23.396	0.276	23.148	0.276	25.295	0.262	25.119	0.24	23.236	0.26	20.823	0.358	22.652	0.254				41.48	0.231	41.425	0.229	41.64	0.228	41.996	0.218	44.294	0.2	44.778	0.198	44.404	0.21	44.001	0.206	43.505	0.206
	20.823	0.36	20.556	0.397	20.539	0.333	19.732	0.319	24.731	0.277	23.646	0.272	23.507	0.28	23.396	0.276	23.196	0.277	25.295	0.262	25.243	0.24	23.236	0.26	20.823	0.358	22.652	0.254				41.48	0.231	41.509	0.231	41.643	0.228	41.996	0.218	44.294	0.2	44.778	0.198	44.404	0.21	44.113	0.204	43.505	0.206
	20.83	0.405	20.563	0.31	20.541	0.334	19.735	0.315	24.832	0.274	23.71	0.27	23.661	0.276	23.401	0.274	23.196	0.277	25.326	0.262	25.252	0.24	23.294	0.26	20.83	0.403	22.728	0.249				41.481	0.236	41.509	0.231	41.643	0.228	42.008	0.216	44.404	0.2	44.925	0.198	44.566	0.207	44.113	0.204	43.559	0.205
	20.83	0.405	20.563	0.31	20.541	0.334	19.736	0.315	24.832	0.274	23.71	0.27	23.661	0.276	23.401	0.274	23.221	0.275	25.326	0.262	25.389	0.239	23.294	0.26	20.83	0.403	22.728	0.249				41.481	0.236	41.513	0.229	41.655	0.228	42.008	0.216	44.404	0.2	44.925	0.198	44.566	0.207	44.247	0.202	43.559	0.205
	20.84	0.358	20.573	0.391	20.546	0.338	19.738	0.316	24.912	0.27	23.89	0.269	23.694	0.279	23.531	0.272	23.221	0.275	25.487	0.262	25.442	0.239	23.375	0.26	20.84	0.356	22.796	0.249				41.486	0.224	41.513	0.229	41.655	0.228	42.019	0.216	44.566	0.197	44.975	0.198	44.582	0.209	44.247	0.202	43.661	0.205
	20.84	0.358	20.573	0.391	20.546	0.338	19.738	0.316	24.912	0.27	23.89	0.269	23.694	0.279	23.531	0.272	23.249	0.275	25.487	0.262	25.605	0.239	23.375	0.26	20.84	0.356	22.796	0.249				41.486	0.224	41.544	0.218	41.657	0.228	42.019	0.216	44.566	0.197	44.975	0.198	44.582	0.209	44.284	0.201	43.661	0.205
	20.861	0.373	20.576	0.321	20.572	0.338	19.741	0.317	25.026	0.27	23.908	0.269	23.73	0.279	23.575	0.272	23.249	0.275	25.505	0.261	25.684	0.24	23.532	0.26	20.861	0.371	22.803	0.25				41.53	0.24	41.544	0.218	41.657	0.228	42.035	0.218	44.582	0.199	44.994	0.198	44.666	0.206	44.284	0.201	43.694	0.204
	20.861	0.373	20.576	0.321	20.572	0.338	19.743	0.318	25.026	0.27	23.908	0.269	23.73	0.279	23.575	0.272	23.355	0.273	25.505	0.261	25.878	0.241	23.532	0.26	20.861	0.371	22.803	0.25				41.53	0.24	41.556	0.232	41.688	0.228	42.035	0.218	44.582	0.199	44.994	0.198	44.666	0.206	44.395	0.201	43.694	0.204
	20.897	0.3	20.578	0.382	20.58	0.336	19.744	0.323	25.077	0.268	23.934	0.269	23.785	0.275	23.67	0.27	23.355	0.273	25.627	0.26	25.973	0.242	23.648	0.259	20.897	0.298	22.815	0.249				41.538	0.218	41.556	0.232	41.688	0.228	42.036	0.216	44.666	0.197	45.052	0.198	44.736	0.206	44.395	0.201	43.892	0.204
	20.897	0.3	20.578	0.382	20.58	0.336	19.745	0.315	25.077	0.268	23.934	0.269	23.785	0.275	23.67	0.27	23.407	0.27	25.627	0.26	26.108	0.242	23.648	0.259	20.897	0.298	22.815	0.249				41.538	0.218	41.561	0.219	41.695	0.228	42.036	0.216	44.666	0.197	45.052	0.198	44.736	0.206	44.468	0.201	43.892	0.204
	20.902	0.409	20.59	0.325	20.584	0.334	19.746	0.315	25.12	0.267	24.059	0.268	23.809	0.275	23.72	0.268	23.407	0.27	25.792	0.26	26.155	0.243	23.768	0.259	20.902	0.407	23.001	0.248				41.539	0.232	41.561	0.219	41.695	0.228	42.046	0.218	44.736	0.197	45.154	0.197	44.875	0.206	44.468	0.201	43.972	0.204
	20.902	0.409	20.59	0.325	20.584	0.334	19.751	0.314	25.12	0.267	24.059	0.268	23.809	0.275	23.72	0.268	23.491	0.269	25.792	0.26	26.215	0.243	23.768	0.259	20.902	0.407	23.001	0.248				41.539	0.232	41.563	0.23	41.705	0.229	42.046	0.218	44.736	0.197	45.154	0.197	44.875	0.206	44.543	0.201	43.972	0.204
	20.913	0.295	20.593	0.385	20.587	0.334	19.753	0.326	25.153	0.268	24.131	0.268	23.827	0.278	23.844	0.266	23.491	0.269	26.018	0.258	26.259	0.241	23.794	0.258	20.913	0.293	23.03	0.248				41.549	0.237	41.563	0.23	41.705	0.229	42.076	0.216	44.875	0.196	45.165	0.197	44.968	0.204	44.543	0.201	44.076	0.203
	20.913	0.295	20.593	0.385	20.587	0.334	19.76	0.315	25.153	0.268	24.131	0.268	23.827	0.278	23.844	0.266	23.56	0.269	26.018	0.258	26.273	0.243	23.794	0.258	20.913	0.293	23.03	0.248				41.549	0.237	41.567	0.218	41.707	0.229	42.076	0.216	44.875	0.196	45.165	0.197	44.968	0.204	44.68	0.201	44.076	0.203
	20.916	0.365	20.594	0.314	20.588	0.333	19.762	0.315	25.173	0.269	24.276	0.267	23.913	0.274	23.928	0.266	23.56	0.269	26.102	0.256	26.334	0.24	23.859	0.258	20.916	0.363	23.157	0.248				41.553	0.233	41.567	0.218	41.707	0.229	42.083	0.218	44.968	0.195	45.201	0.196	45.142	0.204	44.68	0.201	44.085	0.203
	20.916	0.365	20.594	0.314	20.588	0.333	19.766	0.313	25.173	0.269	24.276	0.267	23.913	0.274	23.928	0.266	23.677	0.267	26.102	0.256	26.358	0.243	23.859	0.258	20.916	0.363	23.157	0.248				41.553	0.233	41.597	0.222	41.714	0.229	42.083	0.218	44.968	0.195	45.201	0.196	45.142	0.204	44.884	0.201	44.085	0.203
	20.917	0.392	20.612	0.367	20.613	0.337	19.767	0.313	25.196	0.269	24.41	0.266	23.962	0.272	24.202	0.266	23.677	0.267	26.125	0.256	26.455	0.24	23.961	0.257	20.917	0.39	23.19	0.248				41.554	0.235	41.597	0.222	41.714	0.229	42.088	0.218	45.142	0.195	45.333	0.194	45.24	0.204	44.884	0.201	44.218	0.203
	20.917	0.392	20.612	0.367	20.613	0.337	19.77	0.315	25.196	0.269	24.41	0.266	23.962	0.272	24.202	0.266	23.764	0.265	26.125	0.256	26.507	0.238	23.961	0.257	20.917	0.39	23.19	0.248				41.554	0.235	41.61	0.219	41.728	0.228	42.088	0.218	45.142	0.195	45.333	0.194	45.24	0.204	45.002	0.201	44.218	0.203
	20.924	0.323	20.633	0.388	20.622	0.336	19.771	0.324	25.244	0.265	24.617	0.264	24.129	0.272	24.354	0.264	23.764	0.265	26.252	0.247	26.541	0.239	24.103	0.256	20.924	0.321	23.302	0.247				41.568	0.222	41.61	0.219	41.728	0.228	42.114	0.218	45.24	0.194	45.436	0.192	45.412	0.203	45.002	0.201	44.446	0.203
	20.924	0.323	20.633	0.388	20.622	0.336	19.772	0.317	25.244	0.265	24.617	0.264	24.129	0.272	24.354	0.264	23.87	0.265	26.252	0.247	26.605	0.237	24.103	0.256	20.924	0.321	23.302	0.247				41.568	0.222	41.616	0.218	41.733	0.226	42.114	0.218	45.24	0.194	45.436	0.192	45.412	0.203	45.091	0.202	44.446	0.203
	20.968	0.378	20.647	0.379	20.622	0.335	19.772	0.314	25.332	0.263	24.624	0.265	24.2	0.271	24.452	0.264	23.87	0.265	26.275	0.248	26.672	0.237	24.294	0.256	20.968	0.376	23.335	0.247				41.581	0.223	41.616	0.218	41.733	0.226	42.132	0.216	45.412	0.193	45.505	0.192	45.426	0.201	45.091	0.202	44.63	0.203
	20.968	0.378	20.647	0.379	20.622	0.335	19.772	0.311	25.332	0.263	24.624	0.265	24.2	0.271	24.452	0.264	23.956	0.264	26.275	0.248	26.796	0.237	24.294	0.256	20.968	0.376	23.335	0.247				41.581	0.223	41.652	0.227	41.762	0.227	42.132	0.216	45.412	0.193	45.505	0.192	45.426	0.201	45.117	0.198	44.63	0.203
	20.971	0.318	20.662	0.384	20.63	0.335	19.782	0.314	25.392	0.262	24.735	0.263	24.303	0.268	24.5	0.263	23.956	0.264	26.325	0.249	26.9	0.235	24.454	0.254	20.971	0.316	23.429	0.247				41.598	0.217	41.652	0.227	41.762	0.227	42.159	0.218	45.426	0.191	45.595	0.191	45.45	0.201	45.117	0.198	44.646	0.203
	20.971	0.318	20.662	0.384	20.63	0.335	19.792	0.323	25.392	0.262	24.735	0.263	24.303	0.268	24.5	0.263	24.274	0.262	26.325	0.249	26.95	0.234	24.454	0.254	20.971	0.316	23.429	0.247				41.598	0.217	41.662	0.22	41.781	0.226	42.159	0.218	45.426	0.191	45.595	0.191	45.45	0.201	45.172	0.202	44.646	0.203
	21	0.371	20.664	0.369	20.657	0.331	19.797	0.323	25.491	0.262	24.788	0.261	24.361	0.27	24.557	0.262	24.274	0.262	26.344	0.245	27.041	0.234	24.46	0.255	21	0.369	23.625	0.246				41.618	0.225	41.662	0.22	41.781	0.226	42.205	0.214	45.45	0.192	45.671	0.19	45.48	0.201	45.172	0.202	44.705	0.203
	21	0.371	20.664	0.369	20.657	0.331	19.799	0.312	25.491	0.262	24.788	0.261	24.361	0.27	24.557	0.262	24.31	0.259	26.344	0.245	27.096	0.233	24.46	0.255	21	0.369	23.625	0.246				41.618	0.225	41.667	0.23	41.782	0.225	42.205	0.214	45.45	0.192	45.671	0.19	45.48	0.201	45.185	0.201	44.705	0.203
	21.005	0.405	20.679	0.322	20.659	0.338	19.799	0.322	25.627	0.26	24.923	0.258	24.431	0.267	24.662	0.26	24.31	0.259	26.358	0.255	27.202	0.231	24.543	0.248	21.005	0.403	23.826	0.245				41.636	0.222	41.667	0.23	41.782	0.225	42.211	0.214	45.48	0.192	45.725	0.189	45.514	0.199	45.185	0.201	44.746	0.203
	21.005	0.405	20.679	0.322	20.659	0.338	19.803	0.317	25.627	0.26	24.923	0.258	24.431	0.267	24.662	0.26	24.436	0.259	26.358	0.255	27.388	0.23	24.543	0.248	21.005	0.403	23.826	0.245				41.636	0.222	41.688	0.218	41.809	0.226	42.211	0.214	45.48	0.192	45.725	0.189	45.514	0.199	45.249	0.197	44.746	0.203
	21.05	0.307	20.682	0.332	20.672	0.333	19.806	0.311	25.702	0.259	24.981	0.257	24.514	0.267	24.688	0.257	24.436	0.259	26.418	0.252	27.537	0.229	24.563	0.248	21.05	0.305	23.851	0.245				41.644	0.225	41.688	0.218	41.809	0.226	42.213	0.216	45.514	0.19	45.788	0.189	45.555	0.2	45.249	0.197	44.844	0.201
	21.05	0.307	20.682	0.332	20.672	0.333	19.806	0.317	25.702	0.259	24.981	0.257	24.514	0.267	24.688	0.257	24.464	0.258	26.418	0.252	27.668	0.228	24.563	0.248	21.05	0.305	23.851	0.245				41.644	0.225	41.694	0.219	41.825	0.225	42.213	0.216	45.514	0.19	45.788	0.189	45.555	0.2	45.276	0.199	44.844	0.201
	21.053	0.42	20.687	0.341	20.692	0.331	19.813	0.311	25.757	0.258	25.004	0.256	24.599	0.267	24.694	0.259	24.464	0.258	26.511	0.242	27.704	0.226	24.579	0.247	21.053	0.418	23.949	0.246				41.663	0.224	41.694	0.219	41.825	0.225	42.222	0.215	45.555	0.191	45.892	0.188	45.691	0.199	45.276	0.199	44.878	0.2
	21.053	0.42	20.687	0.341	20.692	0.331	19.814	0.313	25.757	0.258	25.004	0.256	24.599	0.267	24.694	0.259	24.533	0.253	26.511	0.242	27.725	0.226	24.579	0.247	21.053	0.418	23.949	0.246				41.663	0.224	41.701	0.219	41.829	0.226	42.222	0.215	45.555	0.191	45.892	0.188	45.691	0.199	45.289	0.197	44.878	0.2
	21.079	0.346	20.69	0.364	20.743	0.331	19.816	0.313	25.869	0.257	25.03	0.255	24.66	0.267	24.704	0.256	24.533	0.253	26.548	0.241	27.798	0.226	24.595	0.248	21.079	0.344	24.02	0.251				41.677	0.234	41.701	0.219	41.829	0.226	42.235	0.215	45.691	0.19	46.091	0.187	45.772	0.2	45.289	0.197	44.915	0.2
	21.079	0.346	20.69	0.364	20.743	0.331	19.825	0.322	25.869	0.257	25.03	0.255	24.66	0.267	24.704	0.256	24.602	0.253	26.548	0.241	27.813	0.225	24.595	0.248	21.079	0.344	24.02	0.251				41.677	0.234	41.709	0.218	41.831	0.225	42.235	0.215	45.691	0.19	46.091	0.187	45.772	0.2	45.368	0.196	44.915	0.2
	21.081	0.352	20.724	0.373	20.771	0.327	19.827	0.323	26.081	0.255	25.212	0.253	24.899	0.267	24.821	0.259	24.602	0.253	26.726	0.242	27.84	0.225	24.62	0.251	21.081	0.35	24.036	0.249				41.704	0.238	41.709	0.218	41.831	0.225	42.235	0.215	45.772	0.19	46.214	0.186	45.87	0.201	45.368	0.196	44.989	0.2
	21.081	0.352	20.724	0.373	20.771	0.327	19.827	0.311	26.081	0.255	25.212	0.253	24.899	0.267	24.821	0.259	24.631	0.256	26.726	0.242	27.851	0.225	24.62	0.251	21.081	0.35	24.036	0.249				41.704	0.238	41.709	0.218	41.839	0.227	42.235	0.215	45.772	0.19	46.214	0.186	45.87	0.201	45.405	0.195	44.989	0.2
	21.126	0.364	20.746	0.328	20.773	0.328	19.828	0.317	26.141	0.254	25.229	0.251	24.937	0.266	24.892	0.255	24.631	0.256	26.775	0.242	27.86	0.226	24.669	0.247	21.126	0.362	24.087	0.248				41.717	0.222	41.709	0.218	41.839	0.227	42.247	0.215	45.87	0.191	46.372	0.186	45.909	0.2	45.405	0.195	45.005	0.199
	21.126	0.364	20.746	0.328	20.773	0.328	19.831	0.314	26.141	0.254	25.229	0.251	24.937	0.266	24.892	0.255	24.653	0.254	26.775	0.242	27.933	0.225	24.669	0.247	21.126	0.362	24.087	0.248				41.717	0.222	41.716	0.217	41.855	0.225	42.247	0.215	45.87	0.191	46.372	0.186	45.909	0.2	45.416	0.195	45.005	0.199
	21.155	0.416	20.776	0.359	20.783	0.327	19.831	0.318	26.353	0.253	25.246	0.252	25.085	0.261	24.955	0.255	24.653	0.254	26.858	0.242	28.036	0.225	24.682	0.247	21.155	0.414	24.101	0.244				41.718	0.221	41.716	0.217	41.855	0.225	42.249	0.214	45.909	0.191	46.457	0.185	45.942	0.201	45.416	0.195	45.112	0.198
	21.155	0.416	20.776	0.359	20.783	0.327	19.835	0.32	26.353	0.253	25.246	0.252	25.085	0.261	24.955	0.255	24.685	0.254	26.858	0.242	28.099	0.224	24.682	0.247	21.155	0.414	24.101	0.244				41.718	0.221	41.72	0.228	41.863	0.226	42.249	0.214	45.909	0.191	46.457	0.185	45.942	0.201	45.509	0.195	45.112	0.198
	21.199	0.415	20.784	0.375	20.792	0.331	19.836	0.325	26.443	0.253	25.252	0.252	25.145	0.264	25.041	0.254	24.685	0.254	26.96	0.242	28.119	0.224	24.736	0.246	21.199	0.413	24.13	0.251				41.735	0.237	41.72	0.228	41.863	0.226	42.256	0.214	45.942	0.191	46.529	0.184	46.001	0.2	45.509	0.195	45.123	0.199
	21.199	0.415	20.784	0.375	20.792	0.331	19.837	0.311	26.443	0.253	25.252	0.252	25.145	0.264	25.041	0.254	24.724	0.254	26.96	0.242	28.349	0.223	24.736	0.246	21.199	0.413	24.13	0.251				41.735	0.237	41.722	0.223	41.864	0.227	42.256	0.214	45.942	0.191	46.529	0.184	46.001	0.2	45.653	0.194	45.123	0.199
	21.227	0.387	20.786	0.37	20.824	0.327	19.842	0.313	26.506	0.252	25.361	0.25	25.201	0.26	25.111	0.253	24.724	0.254	26.996	0.242	28.364	0.221	24.887	0.246	21.227	0.385	24.14	0.24				41.741	0.214	41.722	0.223	41.864	0.227	42.257	0.215	46.001	0.191	46.538	0.183	46.068	0.2	45.653	0.194	45.125	0.199
	21.227	0.387	20.786	0.37	20.824	0.327	19.842	0.313	26.506	0.252	25.361	0.25	25.201	0.26	25.111	0.253	24.804	0.254	26.996	0.242	28.431	0.22	24.887	0.246	21.227	0.385	24.14	0.24				41.741	0.214	41.724	0.218	41.896	0.225	42.257	0.215	46.001	0.191	46.538	0.183	46.068	0.2	45.685	0.194	45.125	0.199
	21.238	0.347	20.843	0.313	20.826	0.327	19.847	0.315	26.589	0.251	25.519	0.25	25.284	0.259	25.164	0.253	24.804	0.254	27.124	0.242	28.452	0.219	24.891	0.245	21.238	0.345	24.198	0.24				41.743	0.22	41.724	0.218	41.896	0.225	42.259	0.215	46.068	0.191	46.541	0.183	46.17	0.199	45.685	0.194	45.132	0.196
	21.238	0.347	20.843	0.313	20.826	0.327	19.847	0.314	26.589	0.251	25.519	0.25	25.284	0.259	25.164	0.253	24.833	0.254	27.124	0.242	28.549	0.218	24.891	0.245	21.238	0.345	24.198	0.24				41.743	0.22	41.745	0.223	41.913	0.227	42.259	0.215	46.068	0.191	46.541	0.183	46.17	0.199	45.771	0.194	45.132	0.196
	21.24	0.326	20.868	0.308	20.828	0.331	19.849	0.313	26.605	0.25	25.631	0.249	25.362	0.256	25.334	0.252	24.833	0.254	27.264	0.243	28.745	0.216	25.102	0.245	21.24	0.324	24.267	0.241				41.76	0.238	41.745	0.223	41.913	0.227	42.29	0.215	46.17	0.19	46.546	0.183	46.213	0.199	45.771	0.194	45.234	0.194
	21.24	0.326	20.868	0.308	20.828	0.331	19.849	0.323	26.605	0.25	25.631	0.249	25.362	0.256	25.334	0.252	25.074	0.255	27.264	0.243	28.858	0.215	25.102	0.245	21.24	0.324	24.267	0.241				41.76	0.238	41.749	0.228	41.94	0.225	42.29	0.215	46.17	0.19	46.546	0.183	46.213	0.199	45.794	0.194	45.234	0.194
	21.241	0.377	20.879	0.359	20.849	0.326	19.852	0.314	26.739	0.249	25.653	0.248	25.419	0.258	25.454	0.248	25.074	0.255	27.374	0.242	28.973	0.215	25.115	0.245	21.241	0.375	24.399	0.245				41.78	0.228	41.749	0.228	41.94	0.225	42.291	0.215	46.213	0.19	46.546	0.184	46.232	0.199	45.794	0.194	45.385	0.194
	21.241	0.377	20.879	0.359	20.849	0.326	19.853	0.324	26.739	0.249	25.653	0.248	25.419	0.258	25.454	0.248	25.091	0.255	27.374	0.242	29.157	0.213	25.115	0.245	21.241	0.375	24.399	0.245				41.78	0.228	41.765	0.229	41.982	0.225	42.291	0.215	46.213	0.19	46.546	0.184	46.232	0.199	45.978	0.194	45.385	0.194
	21.243	0.354	20.885	0.368	20.856	0.327	19.854	0.314	26.78	0.248	25.781	0.246	25.506	0.255	25.492	0.25	25.091	0.255	27.564	0.242	29.189	0.212	25.257	0.244	21.243	0.352	24.445	0.247				41.798	0.236	41.765	0.229	41.982	0.225	42.3	0.214	46.232	0.19	46.603	0.184	46.405	0.2	45.978	0.194	45.466	0.193
	21.243	0.354	20.885	0.368	20.856	0.327	19.855	0.313	26.78	0.248	25.781	0.246	25.506	0.255	25.492	0.25	25.146	0.255	27.564	0.242	29.224	0.212	25.257	0.244	21.243	0.352	24.445	0.247				41.798	0.236	41.768	0.224	41.982	0.225	42.3	0.214	46.232	0.19	46.603	0.184	46.405	0.2	46.071	0.194	45.466	0.193
	21.32	0.289	20.903	0.362	20.861	0.325	19.865	0.314	26.792	0.247	25.812	0.245	25.536	0.255	25.541	0.247	25.146	0.255	27.683	0.241	29.318	0.212	25.327	0.243	21.32	0.287	24.478	0.247				41.818	0.237	41.768	0.224	41.982	0.225	42.311	0.214	46.405	0.19	46.756	0.183	46.504	0.2	46.071	0.194	45.55	0.192
	21.32	0.289	20.903	0.362	20.861	0.325	19.869	0.313	26.792	0.247	25.812	0.245	25.536	0.255	25.541	0.247	25.15	0.254	27.683	0.241	29.35	0.213	25.327	0.243	21.32	0.287	24.478	0.247				41.818	0.237	41.77	0.221	41.997	0.227	42.311	0.214	46.405	0.19	46.756	0.183	46.504	0.2	46.228	0.193	45.55	0.192
	21.345	0.417	20.924	0.353	20.861	0.327	19.869	0.317	26.911	0.244	25.979	0.245	25.549	0.255	25.591	0.247	25.15	0.254	27.804	0.241	29.422	0.212	25.434	0.243	21.345	0.415	24.649	0.247				41.83	0.235	41.77	0.221	41.997	0.227	42.317	0.215	46.504	0.191	46.85	0.183	46.751	0.199	46.228	0.193	45.551	0.192
	21.345	0.417	20.924	0.353	20.861	0.327	19.871	0.312	26.911	0.244	25.979	0.245	25.549	0.255	25.591	0.247	25.34	0.252	27.804	0.241	29.472	0.213	25.434	0.243	21.345	0.415	24.649	0.247				41.83	0.235	41.793	0.228	42.014	0.227	42.317	0.215	46.504	0.191	46.85	0.183	46.751	0.199	46.341	0.193	45.551	0.192
	21.355	0.329	20.929	0.364	20.883	0.329	19.878	0.314	26.931	0.241	26.079	0.244	25.621	0.255	25.73	0.245	25.34	0.252	27.804	0.239	29.548	0.213	25.45	0.242	21.355	0.327	24.697	0.246				41.861	0.22	41.793	0.228	42.014	0.227	42.322	0.214	46.751	0.189	46.873	0.182	46.769	0.199	46.341	0.193	45.833	0.192
	21.355	0.329	20.929	0.364	20.883	0.329	19.878	0.312	26.931	0.241	26.079	0.244	25.621	0.255	25.73	0.245	25.376	0.251	27.804	0.239	29.567	0.212	25.45	0.242	21.355	0.327	24.697	0.246				41.861	0.22	41.802	0.22	42.024	0.227	42.322	0.214	46.751	0.189	46.873	0.182	46.769	0.199	46.53	0.192	45.833	0.192
	21.359	0.302	20.935	0.374	20.906	0.326	19.881	0.325	26.94	0.246	26.304	0.243	25.717	0.254	25.892	0.244	25.376	0.251	27.821	0.236	29.602	0.212	25.676	0.24	21.359	0.3	24.797	0.246				41.876	0.216	41.802	0.22	42.024	0.227	42.325	0.214	46.769	0.19	46.974	0.182	46.967	0.196	46.53	0.192	45.95	0.192
	21.359	0.302	20.935	0.374	20.906	0.326	19.881	0.316	26.94	0.246	26.304	0.243	25.717	0.254	25.892	0.244	25.53	0.25	27.821	0.236	29.735	0.212	25.676	0.24	21.359	0.3	24.797	0.246				41.876	0.216	41.808	0.223	42.04	0.225	42.325	0.214	46.769	0.19	46.974	0.182	46.967	0.196	46.692	0.191	45.95	0.192
	21.362	0.407	20.984	0.306	20.911	0.331	19.883	0.318	26.977	0.24	26.317	0.242	25.765	0.254	26.084	0.243	25.53	0.25	27.828	0.24	29.763	0.212	25.796	0.24	21.362	0.405	24.813	0.246				41.89	0.236	41.808	0.223	42.04	0.225	42.4	0.213	46.967	0.187	47.103	0.182	47.05	0.195	46.692	0.191	46.019	0.192
	21.362	0.407	20.984	0.306	20.911	0.331	19.885	0.318	26.977	0.24	26.317	0.242	25.765	0.254	26.084	0.243	25.536	0.25	27.828	0.24	29.764	0.211	25.796	0.24	21.362	0.405	24.813	0.246				41.89	0.236	41.81	0.218	42.043	0.224	42.4	0.213	46.967	0.187	47.103	0.182	47.05	0.195	46.705	0.192	46.019	0.192
	21.392	0.401	20.999	0.381	20.925	0.33	19.886	0.321	27.169	0.24	26.542	0.242	25.833	0.253	26.163	0.243	25.536	0.25	27.874	0.237	29.813	0.211	25.881	0.24	21.392	0.399	24.936	0.247				41.96	0.229	41.81	0.218	42.043	0.224	42.434	0.213	47.05	0.186	47.192	0.182	47.087	0.194	46.705	0.192	46.073	0.192
	21.392	0.401	20.999	0.381	20.925	0.33	19.887	0.317	27.169	0.24	26.542	0.242	25.833	0.253	26.163	0.243	25.795	0.249	27.874	0.237	30.003	0.211	25.881	0.24	21.392	0.399	24.936	0.247				41.96	0.229	41.811	0.218	42.046	0.226	42.434	0.213	47.05	0.186	47.192	0.182	47.087	0.194	46.754	0.191	46.073	0.192
	21.392	0.347	21.013	0.305	20.945	0.329	19.888	0.317	27.232	0.241	26.628	0.239	25.881	0.252	26.208	0.243	25.795	0.249	27.918	0.235	30.024	0.209	25.959	0.24	21.392	0.345	25.098	0.25				41.966	0.226	41.811	0.218	42.046	0.226	42.452	0.213	47.087	0.185	47.286	0.181	47.154	0.195	46.754	0.191	46.279	0.192
	21.392	0.347	21.013	0.305	20.945	0.329	19.892	0.316	27.232	0.241	26.628	0.239	25.881	0.252	26.208	0.243	25.916	0.248	27.918	0.235	30.221	0.206	25.959	0.24	21.392	0.345	25.098	0.25				41.966	0.226	41.827	0.216	42.06	0.225	42.452	0.213	47.087	0.185	47.286	0.181	47.154	0.195	46.76	0.192	46.279	0.192
	21.431	0.387	21.028	0.359	20.957	0.325	19.9	0.32	27.41	0.242	26.629	0.241	26.091	0.252	26.235	0.242	25.916	0.248	28.051	0.233	30.307	0.205	25.976	0.24	21.431	0.385	25.324	0.252				41.968	0.224	41.827	0.216	42.06	0.225	42.455	0.214	47.154	0.186	47.364	0.181	47.173	0.195	46.76	0.192	46.312	0.189
	21.431	0.387	21.028	0.359	20.957	0.325	19.901	0.325	27.41	0.242	26.629	0.241	26.091	0.252	26.235	0.242	26.04	0.245	28.051	0.233	30.461	0.205	25.976	0.24	21.431	0.385	25.324	0.252				41.968	0.224	41.863	0.224	42.066	0.224	42.455	0.214	47.154	0.186	47.364	0.181	47.173	0.195	46.825	0.192	46.312	0.189
	21.446	0.354	21.047	0.332	20.957	0.33	19.903	0.32	27.462	0.242	26.668	0.238	26.127	0.25	26.25	0.242	26.04	0.245	28.119	0.229	30.526	0.205	26.074	0.238	21.446	0.352	25.349	0.251				41.968	0.214	41.863	0.224	42.066	0.224	42.459	0.213	47.173	0.186	47.412	0.181	47.225	0.194	46.825	0.192	46.329	0.19
	21.446	0.354	21.047	0.332	20.957	0.33	19.909	0.322	27.462	0.242	26.668	0.238	26.127	0.25	26.25	0.242	26.06	0.247	28.119	0.229	30.708	0.206	26.074	0.238	21.446	0.352	25.349	0.251				41.968	0.214	41.882	0.219	42.073	0.224	42.459	0.213	47.173	0.186	47.412	0.181	47.225	0.194	46.843	0.191	46.329	0.19
	21.455	0.29	21.097	0.357	20.984	0.325	19.921	0.315	27.513	0.24	26.681	0.24	26.179	0.245	26.351	0.242	26.06	0.247	28.128	0.227	30.785	0.206	26.076	0.24	21.455	0.288	25.424	0.244				41.982	0.228	41.882	0.219	42.073	0.224	42.511	0.213	47.225	0.185	47.437	0.181	47.269	0.194	46.843	0.191	46.435	0.19
	21.455	0.29	21.097	0.357	20.984	0.325	19.94	0.325	27.513	0.24	26.681	0.24	26.179	0.245	26.351	0.242	26.119	0.242	28.128	0.227	30.901	0.204	26.076	0.24	21.455	0.288	25.424	0.244				41.982	0.228	41.886	0.221	42.081	0.224	42.511	0.213	47.225	0.185	47.437	0.181	47.269	0.194	46.849	0.191	46.435	0.19
	21.455	0.382	21.097	0.374	20.988	0.324	19.951	0.312	27.528	0.241	26.713	0.24	26.257	0.247	26.399	0.242	26.119	0.242	28.26	0.227	30.906	0.206	26.11	0.239	21.455	0.38	25.452	0.248				41.985	0.235	41.886	0.221	42.081	0.224	42.513	0.212	47.269	0.186	47.714	0.182	47.317	0.194	46.849	0.191	46.441	0.191
	21.455	0.382	21.097	0.374	20.988	0.324	19.952	0.318	27.528	0.241	26.713	0.24	26.257	0.247	26.399	0.242	26.171	0.241	28.26	0.227	30.912	0.204	26.11	0.239	21.455	0.38	25.452	0.248				41.985	0.235	41.895	0.229	42.086	0.224	42.513	0.212	47.269	0.186	47.714	0.182	47.317	0.194	46.943	0.189	46.441	0.191
	21.456	0.293	21.1	0.363	21.016	0.329	19.955	0.311	27.708	0.238	26.725	0.238	26.525	0.245	26.515	0.242	26.171	0.241	28.347	0.227	30.927	0.203	26.223	0.236	21.456	0.291	25.547	0.241				42.005	0.218	41.895	0.229	42.086	0.224	42.521	0.212	47.317	0.185	47.786	0.182	47.437	0.192	46.943	0.189	46.448	0.19
	21.456	0.293	21.1	0.363	21.016	0.329	19.957	0.312	27.708	0.238	26.725	0.238	26.525	0.245	26.515	0.242	26.206	0.239	28.347	0.227	31.014	0.205	26.223	0.236	21.456	0.291	25.547	0.241				42.005	0.218	41.95	0.225	42.093	0.224	42.521	0.212	47.317	0.185	47.786	0.182	47.437	0.192	46.971	0.189	46.448	0.19
	21.461	0.296	21.119	0.364	21.073	0.32	19.959	0.312	27.826	0.237	26.785	0.24	26.632	0.245	26.597	0.242	26.206	0.239	28.435	0.226	31.047	0.205	26.23	0.236	21.461	0.294	25.571	0.241				42.016	0.235	41.95	0.225	42.093	0.224	42.552	0.212	47.437	0.183	47.808	0.182	47.483	0.192	46.971	0.189	46.466	0.189
	21.461	0.296	21.119	0.364	21.073	0.32	19.983	0.316	27.826	0.237	26.785	0.24	26.632	0.245	26.597	0.242	26.278	0.24	28.435	0.226	31.106	0.201	26.23	0.236	21.461	0.294	25.571	0.241				42.016	0.235	41.959	0.221	42.095	0.224	42.552	0.212	47.437	0.183	47.808	0.182	47.483	0.192	47.115	0.188	46.466	0.189
	21.494	0.356	21.133	0.312	21.123	0.321	19.985	0.316	28.012	0.237	26.858	0.237	26.795	0.244	26.678	0.242	26.278	0.24	28.475	0.225	31.13	0.2	26.241	0.237	21.494	0.354	25.585	0.241				42.02	0.217	41.959	0.221	42.095	0.224	42.558	0.214	47.483	0.184	47.919	0.181	47.516	0.192	47.115	0.188	46.492	0.189
	21.494	0.356	21.133	0.312	21.123	0.321	19.985	0.324	28.012	0.237	26.858	0.237	26.795	0.244	26.678	0.242	26.39	0.237	28.475	0.225	31.23	0.199	26.241	0.237	21.494	0.354	25.585	0.241				42.02	0.217	41.982	0.226	42.11	0.224	42.558	0.214	47.483	0.184	47.919	0.181	47.516	0.192	47.147	0.189	46.492	0.189
	21.512	0.285	21.157	0.376	21.125	0.32	19.988	0.311	28.013	0.237	26.89	0.236	26.862	0.244	26.712	0.24	26.39	0.237	28.584	0.225	31.267	0.2	26.264	0.237	21.512	0.283	25.603	0.24				42.028	0.216	41.982	0.226	42.11	0.224	42.559	0.214	47.516	0.183	47.943	0.18	47.518	0.192	47.147	0.189	46.648	0.189
	21.512	0.285	21.157	0.376	21.125	0.32	19.998	0.317	28.013	0.237	26.89	0.236	26.862	0.244	26.712	0.24	26.395	0.236	28.584	0.225	31.353	0.197	26.264	0.237	21.512	0.283	25.603	0.24				42.028	0.216	41.997	0.225	42.111	0.224	42.559	0.214	47.516	0.183	47.943	0.18	47.518	0.192	47.199	0.187	46.648	0.189
	21.515	0.367	21.18	0.336	21.131	0.324	19.998	0.311	28.177	0.236	27.019	0.235	26.986	0.24	26.782	0.239	26.395	0.236	28.663	0.226	31.414	0.197	26.425	0.237	21.515	0.365	25.796	0.239				42.044	0.22	41.997	0.225	42.111	0.224	42.566	0.212	47.518	0.183	47.948	0.18	47.635	0.192	47.199	0.187	46.739	0.19
	21.515	0.367	21.18	0.336	21.131	0.324	19.999	0.32	28.177	0.236	27.019	0.235	26.986	0.24	26.782	0.239	26.405	0.236	28.663	0.226	31.439	0.197	26.425	0.237	21.515	0.365	25.796	0.239				42.044	0.22	42.041	0.226	42.122	0.224	42.566	0.212	47.518	0.183	47.948	0.18	47.635	0.192	47.227	0.187	46.739	0.19
	21.524	0.345	21.181	0.349	21.131	0.322	20.011	0.312	28.3	0.236	27.063	0.234	27.007	0.243	26.817	0.237	26.405	0.236	28.725	0.226	31.518	0.197	26.477	0.237	21.524	0.343	25.835	0.24				42.046	0.233	42.041	0.226	42.122	0.224	42.568	0.212	47.635	0.184	48.032	0.18	47.65	0.192	47.227	0.187	46.744	0.19
	21.524	0.345	21.181	0.349	21.131	0.322	20.012	0.316	28.3	0.236	27.063	0.234	27.007	0.243	26.817	0.237	26.438	0.236	28.725	0.226	31.7	0.198	26.477	0.237	21.524	0.343	25.835	0.24				42.046	0.233	42.066	0.223	42.155	0.225	42.568	0.212	47.635	0.184	48.032	0.18	47.65	0.192	47.314	0.187	46.744	0.19
	21.532	0.381	21.205	0.371	21.139	0.321	20.013	0.312	28.371	0.231	27.176	0.23	27.019	0.244	26.818	0.239	26.438	0.236	28.873	0.226	31.71	0.198	26.569	0.236	21.532	0.379	25.836	0.236				42.071	0.212	42.066	0.223	42.155	0.225	42.59	0.212	47.65	0.184	48.071	0.18	47.839	0.191	47.314	0.187	46.879	0.191
	21.532	0.381	21.205	0.371	21.139	0.321	20.015	0.308	28.371	0.231	27.176	0.23	27.019	0.244	26.818	0.239	26.521	0.236	28.873	0.226	31.836	0.198	26.569	0.236	21.532	0.379	25.836	0.236				42.071	0.212	42.123	0.217	42.176	0.224	42.59	0.212	47.65	0.184	48.071	0.18	47.839	0.191	47.374	0.185	46.879	0.191
	21.538	0.353	21.207	0.353	21.144	0.321	20.017	0.313	28.378	0.235	27.259	0.233	27.026	0.243	26.958	0.234	26.521	0.236	28.959	0.226	32	0.198	26.631	0.232	21.538	0.351	25.862	0.231				42.075	0.227	42.123	0.217	42.176	0.224	42.592	0.212	47.839	0.182	48.186	0.18	47.871	0.192	47.374	0.185	46.969	0.19
	21.538	0.353	21.207	0.353	21.144	0.321	20.021	0.308	28.378	0.235	27.259	0.233	27.026	0.243	26.958	0.234	26.615	0.236	28.959	0.226	32.23	0.199	26.631	0.232	21.538	0.351	25.862	0.231				42.075	0.227	42.125	0.215	42.183	0.223	42.592	0.212	47.839	0.182	48.186	0.18	47.871	0.192	47.583	0.184	46.969	0.19
	21.56	0.338	21.209	0.36	21.148	0.321	20.021	0.309	28.42	0.231	27.346	0.229	27.097	0.243	27.001	0.232	26.615	0.236	29.114	0.225	32.246	0.199	26.71	0.227	21.56	0.336	26.031	0.229				42.082	0.22	42.125	0.215	42.183	0.223	42.619	0.212	47.871	0.183	48.243	0.179	48.033	0.189	47.583	0.184	47.039	0.19
	21.56	0.338	21.209	0.36	21.148	0.321	20.022	0.308	28.42	0.231	27.346	0.229	27.097	0.243	27.001	0.232	26.707	0.236	29.114	0.225	32.253	0.199	26.71	0.227	21.56	0.336	26.031	0.229				42.082	0.22	42.139	0.215	42.185	0.224	42.619	0.212	47.871	0.183	48.243	0.179	48.033	0.189	47.658	0.183	47.039	0.19
	21.56	0.397	21.213	0.302	21.155	0.319	20.024	0.312	28.441	0.232	27.466	0.229	27.106	0.242	27.164	0.232	26.707	0.236	29.224	0.225	32.329	0.199	26.719	0.227	21.56	0.395	26.057	0.228				42.101	0.219	42.139	0.215	42.185	0.224	42.633	0.213	48.033	0.18	48.284	0.179	48.062	0.189	47.658	0.183	47.173	0.189
	21.56	0.397	21.213	0.302	21.155	0.319	20.036	0.309	28.441	0.232	27.466	0.229	27.106	0.242	27.164	0.232	26.792	0.235	29.224	0.225	32.407	0.2	26.719	0.227	21.56	0.395	26.057	0.228				42.101	0.219	42.175	0.224	42.216	0.224	42.633	0.213	48.033	0.18	48.284	0.179	48.062	0.189	47.777	0.183	47.173	0.189
	21.576	0.35	21.229	0.335	21.177	0.322	20.039	0.309	28.448	0.234	27.617	0.228	27.121	0.238	27.216	0.231	26.792	0.235	29.337	0.225	32.431	0.2	26.923	0.227	21.576	0.348	26.109	0.226				42.106	0.229	42.175	0.224	42.216	0.224	42.633	0.213	48.062	0.181	48.361	0.178	48.178	0.188	47.777	0.183	47.22	0.188
	21.576	0.35	21.229	0.335	21.177	0.322	20.039	0.309	28.448	0.234	27.617	0.228	27.121	0.238	27.216	0.231	26.915	0.235	29.337	0.225	32.469	0.2	26.923	0.227	21.576	0.348	26.109	0.226				42.106	0.229	42.187	0.224	42.275	0.223	42.633	0.213	48.062	0.181	48.361	0.178	48.178	0.188	47.84	0.182	47.22	0.188
	21.58	0.311	21.236	0.304	21.18	0.32	20.042	0.309	28.523	0.229	27.718	0.226	27.209	0.237	27.374	0.23	26.915	0.235	29.435	0.224	32.557	0.2	26.965	0.226	21.58	0.309	26.149	0.222				42.109	0.213	42.187	0.224	42.275	0.223	42.634	0.213	48.178	0.18	48.405	0.176	48.357	0.187	47.84	0.182	47.368	0.188
	21.58	0.311	21.236	0.304	21.18	0.32	20.047	0.317	28.523	0.229	27.718	0.226	27.209	0.237	27.374	0.23	26.931	0.235	29.435	0.224	32.629	0.2	26.965	0.226	21.58	0.309	26.149	0.222				42.109	0.213	42.199	0.217	42.31	0.223	42.634	0.213	48.178	0.18	48.405	0.176	48.357	0.187	48.052	0.182	47.368	0.188
	21.598	0.401	21.241	0.351	21.185	0.32	20.047	0.31	28.597	0.227	27.793	0.225	27.37	0.236	27.449	0.229	26.931	0.235	29.486	0.222	32.643	0.2	27.148	0.226	21.598	0.399	26.4	0.221				42.119	0.235	42.199	0.217	42.31	0.223	42.664	0.213	48.357	0.179	48.446	0.176	48.444	0.185	48.052	0.182	47.507	0.187
	21.598	0.401	21.241	0.351	21.185	0.32	20.048	0.312	28.597	0.227	27.793	0.225	27.37	0.236	27.449	0.229	27.114	0.234	29.486	0.222	32.708	0.199	27.148	0.226	21.598	0.399	26.4	0.221				42.119	0.235	42.207	0.219	42.314	0.223	42.664	0.213	48.357	0.179	48.446	0.176	48.444	0.185	48.153	0.182	47.507	0.187
	21.646	0.395	21.248	0.319	21.207	0.322	20.049	0.307	28.665	0.228	28.017	0.225	27.4	0.236	27.664	0.229	27.114	0.234	29.541	0.218	32.791	0.198	27.226	0.226	21.646	0.393	26.416	0.222				42.136	0.236	42.207	0.219	42.314	0.223	42.728	0.211	48.444	0.177	48.535	0.176	48.544	0.186	48.153	0.182	47.575	0.185
	21.646	0.395	21.248	0.319	21.207	0.322	20.049	0.31	28.665	0.228	28.017	0.225	27.4	0.236	27.664	0.229	27.164	0.234	29.541	0.218	32.823	0.196	27.226	0.226	21.646	0.393	26.416	0.222				42.136	0.236	42.214	0.215	42.345	0.222	42.728	0.211	48.444	0.177	48.535	0.176	48.544	0.186	48.262	0.182	47.575	0.185
	21.656	0.298	21.257	0.328	21.218	0.319	20.052	0.307	28.754	0.227	28.139	0.224	27.516	0.235	27.79	0.229	27.164	0.234	29.553	0.22	32.839	0.196	27.379	0.227	21.656	0.296	26.538	0.222				42.155	0.229	42.214	0.215	42.345	0.222	42.734	0.213	48.544	0.177	48.666	0.175	48.575	0.186	48.262	0.182	47.699	0.185
	21.656	0.298	21.257	0.328	21.218	0.319	20.053	0.31	28.754	0.227	28.139	0.224	27.516	0.235	27.79	0.229	27.455	0.233	29.553	0.22	33.036	0.196	27.379	0.227	21.656	0.296	26.538	0.222				42.155	0.229	42.215	0.218	42.382	0.222	42.734	0.213	48.544	0.177	48.666	0.175	48.575	0.186	48.296	0.183	47.699	0.185
	21.663	0.334	21.271	0.308	21.258	0.323	20.056	0.308	28.867	0.226	28.161	0.225	27.548	0.234	27.895	0.228	27.455	0.233	29.573	0.219	33.047	0.196	27.419	0.231	21.663	0.332	26.741	0.224				42.194	0.232	42.215	0.218	42.382	0.222	42.741	0.212	48.575	0.177	48.696	0.175	48.578	0.186	48.296	0.183	47.897	0.184
	21.663	0.334	21.271	0.308	21.258	0.323	20.061	0.309	28.867	0.226	28.161	0.225	27.548	0.234	27.895	0.228	27.542	0.232	29.573	0.219	33.175	0.195	27.419	0.231	21.663	0.332	26.741	0.224				42.194	0.232	42.223	0.215	42.384	0.222	42.741	0.212	48.575	0.177	48.696	0.175	48.578	0.186	48.31	0.182	47.897	0.184
	21.673	0.308	21.297	0.352	21.27	0.319	20.062	0.31	29.012	0.224	28.184	0.224	27.661	0.234	27.896	0.225	27.542	0.232	29.586	0.216	33.212	0.195	27.466	0.23	21.673	0.306	26.752	0.224				42.213	0.234	42.223	0.215	42.384	0.222	42.749	0.211	48.578	0.178	48.791	0.175	48.619	0.188	48.31	0.182	47.908	0.181
	21.673	0.308	21.297	0.352	21.27	0.319	20.067	0.306	29.012	0.224	28.184	0.224	27.661	0.234	27.896	0.225	27.57	0.232	29.586	0.216	33.404	0.193	27.466	0.23	21.673	0.306	26.752	0.224				42.213	0.234	42.223	0.217	42.4	0.222	42.749	0.211	48.578	0.178	48.791	0.175	48.619	0.188	48.312	0.182	47.908	0.181
	21.691	0.407	21.303	0.365	21.292	0.319	20.068	0.308	29.012	0.224	28.241	0.224	27.725	0.232	27.902	0.222	27.57	0.232	29.624	0.214	33.567	0.19	27.475	0.229	21.691	0.405	26.885	0.224				42.225	0.222	42.223	0.217	42.4	0.222	42.75	0.211	48.619	0.179	48.942	0.175	48.707	0.188	48.312	0.182	47.949	0.181
	21.691	0.407	21.303	0.365	21.292	0.319	20.072	0.31	29.012	0.224	28.241	0.224	27.725	0.232	27.902	0.222	27.659	0.232	29.624	0.214	33.696	0.188	27.475	0.229	21.691	0.405	26.885	0.224				42.225	0.222	42.234	0.217	42.406	0.223	42.75	0.211	48.619	0.179	48.942	0.175	48.707	0.188	48.36	0.183	47.949	0.181
	21.693	0.392	21.304	0.367	21.305	0.322	20.079	0.308	29.038	0.225	28.256	0.221	27.841	0.23	27.968	0.228	27.659	0.232	29.769	0.214	33.748	0.188	27.504	0.232	21.693	0.39	27.019	0.224				42.271	0.218	42.234	0.217	42.406	0.223	42.774	0.21	48.707	0.179	49.012	0.175	48.783	0.187	48.36	0.183	47.951	0.183
	21.693	0.392	21.304	0.367	21.305	0.322	20.08	0.31	29.038	0.225	28.256	0.221	27.841	0.23	27.968	0.228	27.769	0.231	29.769	0.214	33.861	0.188	27.504	0.232	21.693	0.39	27.019	0.224				42.271	0.218	42.236	0.218	42.421	0.222	42.774	0.21	48.707	0.179	49.012	0.175	48.783	0.187	48.378	0.183	47.951	0.183
	21.699	0.349	21.311	0.347	21.311	0.316	20.086	0.309	29.105	0.223	28.319	0.222	27.862	0.23	28.015	0.222	27.769	0.231	29.847	0.213	33.87	0.187	27.549	0.228	21.699	0.347	27.021	0.223				42.277	0.234	42.236	0.218	42.421	0.222	42.778	0.211	48.783	0.179	49.282	0.175	48.896	0.185	48.378	0.183	47.964	0.181
	21.699	0.349	21.311	0.347	21.311	0.316	20.093	0.309	29.105	0.223	28.319	0.222	27.862	0.23	28.015	0.222	27.798	0.231	29.847	0.213	33.904	0.187	27.549	0.228	21.699	0.347	27.021	0.223				42.277	0.234	42.245	0.216	42.426	0.221	42.778	0.211	48.783	0.179	49.282	0.175	48.896	0.185	48.404	0.182	47.964	0.181
	21.759	0.354	21.318	0.308	21.323	0.316	20.093	0.318	29.308	0.222	28.432	0.22	28.131	0.229	28.033	0.223	27.798	0.231	29.867	0.213	33.943	0.188	27.615	0.227	21.759	0.352	27.032	0.223				42.279	0.222	42.245	0.216	42.426	0.221	42.796	0.21	48.896	0.177	49.45	0.175	48.918	0.183	48.404	0.182	48.003	0.181
	21.759	0.354	21.318	0.308	21.323	0.316	20.094	0.319	29.308	0.222	28.432	0.22	28.131	0.229	28.033	0.223	27.814	0.23	29.867	0.213	33.968	0.186	27.615	0.227	21.759	0.352	27.032	0.223				42.279	0.222	42.262	0.214	42.431	0.222	42.796	0.21	48.896	0.177	49.45	0.175	48.918	0.183	48.506	0.181	48.003	0.181
	21.761	0.363	21.327	0.356	21.323	0.323	20.098	0.317	29.405	0.222	28.476	0.22	28.196	0.228	28.04	0.227	27.814	0.23	30.076	0.212	33.981	0.188	27.619	0.232	21.761	0.361	27.06	0.222				42.283	0.218	42.262	0.214	42.431	0.222	42.815	0.211	48.918	0.175	49.462	0.175	48.959	0.183	48.506	0.181	48.112	0.181
	21.761	0.363	21.327	0.356	21.323	0.323	20.103	0.308	29.405	0.222	28.476	0.22	28.196	0.228	28.04	0.227	27.825	0.23	30.076	0.212	34.044	0.185	27.619	0.232	21.761	0.361	27.06	0.222				42.283	0.218	42.263	0.22	42.452	0.223	42.815	0.211	48.918	0.175	49.462	0.175	48.959	0.183	48.528	0.181	48.112	0.181
	21.78	0.313	21.338	0.361	21.328	0.316	20.103	0.308	29.581	0.222	28.575	0.221	28.365	0.227	28.085	0.221	27.825	0.23	30.128	0.212	34.092	0.185	27.781	0.224	21.78	0.311	27.1	0.223				42.299	0.234	42.263	0.22	42.452	0.223	42.824	0.211	48.959	0.175	49.558	0.175	49.055	0.183	48.528	0.181	48.129	0.181
	21.78	0.313	21.338	0.361	21.328	0.316	20.103	0.311	29.581	0.222	28.575	0.221	28.365	0.227	28.085	0.221	27.878	0.229	30.128	0.212	34.231	0.186	27.781	0.224	21.78	0.311	27.1	0.223				42.299	0.234	42.278	0.22	42.453	0.222	42.824	0.211	48.959	0.175	49.558	0.175	49.055	0.183	48.618	0.18	48.129	0.181
	21.821	0.401	21.412	0.345	21.341	0.316	20.106	0.306	29.631	0.221	28.592	0.222	28.415	0.227	28.202	0.219	27.878	0.229	30.191	0.215	34.232	0.187	27.788	0.226	21.821	0.399	27.142	0.221				42.3	0.217	42.278	0.22	42.453	0.222	42.825	0.21	49.055	0.174	49.561	0.172	49.18	0.182	48.618	0.18	48.193	0.18
	21.821	0.401	21.412	0.345	21.341	0.316	20.111	0.318	29.631	0.221	28.592	0.222	28.415	0.227	28.202	0.219	27.899	0.229	30.191	0.215	34.333	0.187	27.788	0.226	21.821	0.399	27.142	0.221				42.3	0.217	42.281	0.218	42.454	0.222	42.825	0.21	49.055	0.174	49.561	0.172	49.18	0.182	48.765	0.178	48.193	0.18
	21.826	0.334	21.417	0.316	21.37	0.318	20.115	0.307	29.783	0.221	28.704	0.222	28.449	0.226	28.292	0.218	27.899	0.229	30.214	0.213	34.421	0.186	27.803	0.222	21.826	0.332	27.19	0.221				42.335	0.232	42.281	0.218	42.454	0.222	42.838	0.212	49.18	0.173	49.562	0.174	49.216	0.181	48.765	0.178	48.196	0.181
	21.826	0.334	21.417	0.316	21.37	0.318	20.115	0.309	29.783	0.221	28.704	0.222	28.449	0.226	28.292	0.218	27.999	0.228	30.214	0.213	34.549	0.185	27.803	0.222	21.826	0.332	27.19	0.221				42.335	0.232	42.303	0.218	42.484	0.222	42.838	0.212	49.18	0.173	49.562	0.174	49.216	0.181	48.784	0.179	48.196	0.181
	21.831	0.341	21.466	0.346	21.376	0.315	20.117	0.307	29.813	0.221	28.768	0.221	28.544	0.225	28.42	0.218	27.999	0.228	30.319	0.216	34.641	0.183	27.844	0.222	21.831	0.339	27.228	0.222				42.343	0.211	42.303	0.218	42.484	0.222	42.842	0.211	49.216	0.173	49.664	0.175	49.23	0.181	48.784	0.179	48.369	0.18
	21.831	0.341	21.466	0.346	21.376	0.315	20.118	0.306	29.813	0.221	28.768	0.221	28.544	0.225	28.42	0.218	28.025	0.227	30.319	0.216	34.657	0.182	27.844	0.222	21.831	0.339	27.228	0.222				42.343	0.211	42.304	0.219	42.526	0.222	42.842	0.211	49.216	0.173	49.664	0.175	49.23	0.181	48.938	0.178	48.369	0.18
	21.857	0.389	21.481	0.343	21.384	0.317	20.119	0.319	29.871	0.22	28.818	0.217	28.558	0.225	28.45	0.218	28.025	0.227	30.441	0.216	34.708	0.182	28.032	0.221	21.857	0.387	27.334	0.228				42.354	0.214	42.304	0.219	42.526	0.222	42.845	0.211	49.23	0.173	49.666	0.174	49.365	0.181	48.938	0.178	48.431	0.18
	21.857	0.389	21.481	0.343	21.384	0.317	20.119	0.311	29.871	0.22	28.818	0.217	28.558	0.225	28.45	0.218	28.079	0.226	30.441	0.216	34.88	0.18	28.032	0.221	21.857	0.387	27.334	0.228				42.354	0.214	42.309	0.222	42.53	0.223	42.845	0.211	49.23	0.173	49.666	0.174	49.365	0.181	49.016	0.177	48.431	0.18
	21.887	0.281	21.482	0.304	21.386	0.316	20.121	0.308	29.989	0.22	28.915	0.22	28.563	0.226	28.574	0.218	28.079	0.226	30.633	0.214	35.038	0.178	28.071	0.219	21.887	0.279	27.353	0.225				42.36	0.234	42.309	0.222	42.53	0.223	42.853	0.21	49.365	0.173	49.682	0.172	49.367	0.181	49.016	0.177	48.488	0.179
	21.887	0.281	21.482	0.304	21.386	0.316	20.126	0.31	29.989	0.22	28.915	0.22	28.563	0.226	28.574	0.218	28.191	0.226	30.633	0.214	35.207	0.177	28.071	0.219	21.887	0.279	27.353	0.225				42.36	0.234	42.332	0.217	42.532	0.222	42.853	0.21	49.365	0.173	49.682	0.172	49.367	0.181	49.074	0.176	48.488	0.179
	21.92	0.334	21.495	0.342	21.412	0.318	20.131	0.311	30.031	0.22	28.985	0.217	28.659	0.224	28.587	0.218	28.191	0.226	30.729	0.212	35.325	0.176	28.221	0.218	21.92	0.332	27.475	0.227				42.381	0.215	42.332	0.217	42.532	0.222	42.857	0.211	49.367	0.173	49.735	0.171	49.53	0.181	49.074	0.176	48.516	0.179
	21.92	0.334	21.495	0.342	21.412	0.318	20.135	0.317	30.031	0.22	28.985	0.217	28.659	0.224	28.587	0.218	28.31	0.224	30.729	0.212	35.337	0.177	28.221	0.218	21.92	0.332	27.475	0.227				42.381	0.215	42.335	0.221	42.538	0.223	42.857	0.211	49.367	0.173	49.735	0.171	49.53	0.181	49.209	0.176	48.516	0.179
	21.921	0.394	21.501	0.356	21.415	0.316	20.136	0.316	30.086	0.22	29.032	0.217	28.745	0.223	28.682	0.218	28.31	0.224	30.896	0.209	35.384	0.176	28.257	0.219	21.921	0.392	27.53	0.225				42.381	0.223	42.335	0.221	42.538	0.223	42.873	0.21	49.53	0.173	49.856	0.17	49.702	0.181	49.209	0.176	48.637	0.178
	21.921	0.394	21.501	0.356	21.415	0.316	20.138	0.31	30.086	0.22	29.032	0.217	28.745	0.223	28.682	0.218	28.317	0.225	30.896	0.209	35.414	0.176	28.257	0.219	21.921	0.392	27.53	0.225				42.381	0.223	42.34	0.218	42.541	0.222	42.873	0.21	49.53	0.173	49.856	0.17	49.702	0.181	49.331	0.176	48.637	0.178
	21.925	0.358	21.517	0.319	21.416	0.318	20.14	0.308	30.131	0.219	29.147	0.217	28.755	0.225	28.745	0.218	28.317	0.225	30.991	0.209	35.462	0.176	28.363	0.22	21.925	0.356	27.636	0.22				42.398	0.212	42.34	0.218	42.541	0.222	42.873	0.21	49.702	0.173	49.925	0.169	49.826	0.181	49.331	0.176	48.741	0.178
	21.925	0.358	21.517	0.319	21.416	0.318	20.143	0.319	30.131	0.219	29.147	0.217	28.755	0.225	28.745	0.218	28.529	0.224	30.991	0.209	35.484	0.178	28.363	0.22	21.925	0.356	27.636	0.22				42.398	0.212	42.342	0.216	42.547	0.222	42.873	0.21	49.702	0.173	49.925	0.169	49.826	0.181	49.376	0.176	48.741	0.178
	21.952	0.364	21.523	0.351	21.42	0.314	20.146	0.307	30.199	0.219	29.317	0.218	28.768	0.222	28.951	0.217	28.529	0.224	31.043	0.206	35.582	0.181	28.501	0.222	21.952	0.362	27.714	0.216				42.409	0.221	42.342	0.216	42.547	0.222	42.89	0.212	49.826	0.173	50.042	0.168	49.875	0.181	49.376	0.176	48.826	0.178
	21.952	0.364	21.523	0.351	21.42	0.314	20.147	0.305	30.199	0.219	29.317	0.218	28.768	0.222	28.951	0.217	28.577	0.223	31.043	0.206	35.625	0.18	28.501	0.222	21.952	0.362	27.714	0.216				42.409	0.221	42.344	0.218	42.58	0.222	42.89	0.212	49.826	0.173	50.042	0.168	49.875	0.181	49.576	0.176	48.826	0.178
	21.962	0.376	21.549	0.338	21.423	0.314	20.148	0.31	30.218	0.218	29.479	0.217	28.837	0.221	29.11	0.217	28.577	0.223	31.104	0.208	35.677	0.181	28.75	0.222	21.962	0.374	27.754	0.215				42.414	0.229	42.344	0.218	42.58	0.222	42.912	0.212	49.875	0.172	50.075	0.168	50.074	0.181	49.576	0.176	49.027	0.178
	21.962	0.376	21.549	0.338	21.423	0.314	20.151	0.315	30.218	0.218	29.479	0.217	28.837	0.221	29.11	0.217	28.713	0.223	31.104	0.208	35.772	0.178	28.75	0.222	21.962	0.374	27.754	0.215				42.414	0.229	42.347	0.22	42.627	0.221	42.912	0.212	49.875	0.172	50.075	0.168	50.074	0.181	49.753	0.175	49.027	0.178
	21.971	0.384	21.558	0.297	21.449	0.318	20.152	0.309	30.219	0.218	29.612	0.216	28.857	0.219	29.274	0.217	28.713	0.223	31.131	0.206	35.787	0.179	28.899	0.222	21.971	0.382	27.829	0.214				42.426	0.231	42.347	0.22	42.627	0.221	42.914	0.211	50.074	0.172	50.154	0.169	50.108	0.18	49.753	0.175	49.202	0.178
	21.971	0.384	21.558	0.297	21.449	0.318	20.152	0.307	30.219	0.218	29.612	0.216	28.857	0.219	29.274	0.217	28.753	0.221	31.131	0.206	35.917	0.178	28.899	0.222	21.971	0.382	27.829	0.214				42.426	0.231	42.354	0.216	42.627	0.219	42.914	0.211	50.074	0.172	50.154	0.169	50.108	0.18	49.798	0.175	49.202	0.178
	21.972	0.412	21.596	0.3	21.456	0.315	20.155	0.318	30.331	0.218	29.692	0.214	29.056	0.218	29.288	0.216	28.753	0.221	31.157	0.206	36.032	0.178	28.981	0.22	21.972	0.41	27.967	0.211				42.462	0.223	42.354	0.216	42.627	0.219	42.92	0.21	50.108	0.172	50.168	0.17	50.274	0.178	49.798	0.175	49.26	0.177
	21.972	0.412	21.596	0.3	21.456	0.315	20.16	0.311	30.331	0.218	29.692	0.214	29.056	0.218	29.288	0.216	29.026	0.221	31.157	0.206	36.115	0.179	28.981	0.22	21.972	0.41	27.967	0.211				42.462	0.223	42.357	0.216	42.659	0.219	42.92	0.21	50.108	0.172	50.168	0.17	50.274	0.178	49.828	0.175	49.26	0.177
	22.01	0.287	21.621	0.343	21.465	0.314	20.161	0.31	30.352	0.216	29.702	0.211	29.111	0.218	29.415	0.216	29.026	0.221	31.168	0.207	36.137	0.178	28.996	0.218	22.01	0.285	28.232	0.209				42.475	0.213	42.357	0.216	42.659	0.219	42.93	0.21	50.274	0.17	50.255	0.17	50.277	0.179	49.828	0.175	49.346	0.174
	22.01	0.287	21.621	0.343	21.465	0.314	20.162	0.316	30.352	0.216	29.702	0.211	29.111	0.218	29.415	0.216	29.102	0.22	31.168	0.207	36.251	0.179	28.996	0.218	22.01	0.285	28.232	0.209				42.475	0.213	42.394	0.222	42.673	0.219	42.93	0.21	50.274	0.17	50.255	0.17	50.277	0.179	49.884	0.174	49.346	0.174
	22.012	0.343	21.625	0.354	21.52	0.317	20.169	0.304	30.409	0.216	29.86	0.211	29.294	0.217	29.473	0.215	29.102	0.22	31.235	0.205	36.278	0.178	29.051	0.217	22.012	0.341	28.343	0.213				42.499	0.21	42.394	0.222	42.673	0.219	42.94	0.21	50.277	0.171	50.391	0.17	50.306	0.18	49.884	0.174	49.378	0.177
	22.012	0.343	21.625	0.354	21.52	0.317	20.17	0.31	30.409	0.216	29.86	0.211	29.294	0.217	29.473	0.215	29.203	0.22	31.235	0.205	36.44	0.177	29.051	0.217	22.012	0.341	28.343	0.213				42.499	0.21	42.407	0.217	42.683	0.22	42.94	0.21	50.277	0.171	50.391	0.17	50.306	0.18	49.894	0.174	49.378	0.177
	22.015	0.285	21.64	0.363	21.53	0.318	20.17	0.308	30.517	0.216	29.87	0.21	29.365	0.217	29.482	0.214	29.203	0.22	31.364	0.204	36.578	0.176	29.114	0.218	22.015	0.283	28.352	0.21				42.515	0.221	42.407	0.217	42.683	0.22	42.943	0.21	50.306	0.172	50.438	0.17	50.342	0.177	49.894	0.174	49.381	0.175
	22.015	0.285	21.64	0.363	21.53	0.318	20.17	0.306	30.517	0.216	29.87	0.21	29.365	0.217	29.482	0.214	29.231	0.219	31.364	0.204	36.69	0.176	29.114	0.218	22.015	0.283	28.352	0.21				42.515	0.221	42.409	0.213	42.697	0.22	42.943	0.21	50.306	0.172	50.438	0.17	50.342	0.177	49.911	0.175	49.381	0.175
	22.018	0.332	21.66	0.346	21.532	0.318	20.171	0.307	30.711	0.213	29.873	0.207	29.5	0.216	29.53	0.216	29.231	0.219	31.391	0.204	36.771	0.175	29.116	0.218	22.018	0.33	28.449	0.219				42.529	0.225	42.409	0.213	42.697	0.22	43.019	0.21	50.342	0.169	50.631	0.17	50.365	0.178	49.911	0.175	49.459	0.174
	22.018	0.332	21.66	0.346	21.532	0.318	20.171	0.311	30.711	0.213	29.873	0.207	29.5	0.216	29.53	0.216	29.339	0.218	31.391	0.204	36.922	0.173	29.116	0.218	22.018	0.33	28.449	0.219				42.529	0.225	42.421	0.219	42.706	0.219	43.019	0.21	50.342	0.169	50.631	0.17	50.365	0.178	50.033	0.173	49.459	0.174
	22.023	0.282	21.665	0.342	21.542	0.314	20.171	0.309	30.727	0.215	29.879	0.206	29.615	0.216	29.531	0.213	29.339	0.218	31.438	0.204	36.933	0.173	29.196	0.218	22.023	0.28	28.457	0.221				42.549	0.23	42.421	0.219	42.706	0.219	43.038	0.21	50.365	0.17	50.764	0.17	50.376	0.178	50.033	0.173	49.502	0.174
	22.023	0.282	21.665	0.342	21.542	0.314	20.172	0.317	30.727	0.215	29.879	0.206	29.615	0.216	29.531	0.213	29.381	0.217	31.438	0.204	36.968	0.172	29.196	0.218	22.023	0.28	28.457	0.221				42.549	0.23	42.432	0.218	42.718	0.219	43.038	0.21	50.365	0.17	50.764	0.17	50.376	0.178	50.043	0.172	49.502	0.174
	22.046	0.279	21.674	0.297	21.577	0.311	20.173	0.307	30.843	0.213	29.896	0.206	29.738	0.216	29.619	0.212	29.381	0.217	31.525	0.205	37.021	0.172	29.2	0.218	22.046	0.277	28.524	0.219				42.561	0.215	42.432	0.218	42.718	0.219	43.054	0.21	50.376	0.17	50.902	0.17	50.442	0.176	50.043	0.172	49.509	0.175
	22.046	0.279	21.674	0.297	21.577	0.311	20.18	0.311	30.843	0.213	29.896	0.206	29.738	0.216	29.619	0.212	29.397	0.218	31.525	0.205	37.04	0.174	29.2	0.218	22.046	0.277	28.524	0.219				42.561	0.215	42.463	0.215	42.718	0.221	43.054	0.21	50.376	0.17	50.902	0.17	50.442	0.176	50.112	0.172	49.509	0.175
	22.046	0.292	21.706	0.293	21.586	0.313	20.182	0.31	31.008	0.212	29.905	0.208	29.852	0.216	29.695	0.21	29.397	0.218	31.552	0.205	37.071	0.175	29.256	0.218	22.046	0.29	28.534	0.221				42.567	0.213	42.463	0.215	42.718	0.221	43.056	0.21	50.442	0.168	50.962	0.168	50.478	0.176	50.112	0.172	49.524	0.174
	22.046	0.292	21.706	0.293	21.586	0.313	20.183	0.308	31.008	0.212	29.905	0.208	29.852	0.216	29.695	0.21	29.444	0.218	31.552	0.205	37.111	0.175	29.256	0.218	22.046	0.29	28.534	0.221				42.567	0.213	42.479	0.215	42.719	0.219	43.056	0.21	50.442	0.168	50.962	0.168	50.478	0.176	50.142	0.171	49.524	0.174
	22.056	0.35	21.707	0.357	21.665	0.312	20.186	0.303	31.204	0.212	30.018	0.205	30.019	0.216	29.806	0.212	29.444	0.218	31.675	0.205	37.159	0.175	29.398	0.217	22.056	0.348	28.654	0.216				42.584	0.23	42.479	0.215	42.719	0.219	43.063	0.21	50.478	0.168	50.988	0.166	50.62	0.175	50.142	0.171	49.665	0.174
	22.056	0.35	21.707	0.357	21.665	0.312	20.187	0.31	31.204	0.212	30.018	0.205	30.019	0.216	29.806	0.212	29.522	0.217	31.675	0.205	37.31	0.174	29.398	0.217	22.056	0.348	28.654	0.216				42.584	0.23	42.483	0.219	42.722	0.219	43.063	0.21	50.478	0.168	50.988	0.166	50.62	0.175	50.243	0.169	49.665	0.174
	22.057	0.315	21.712	0.347	21.689	0.31	20.188	0.305	31.218	0.211	30.218	0.205	30.039	0.216	29.852	0.209	29.522	0.217	31.767	0.205	37.357	0.173	29.427	0.215	22.057	0.313	28.712	0.215				42.585	0.222	42.483	0.219	42.722	0.219	43.074	0.209	50.62	0.168	51.022	0.166	50.657	0.174	50.243	0.169	49.746	0.174
	22.057	0.315	21.712	0.347	21.689	0.31	20.188	0.303	31.218	0.211	30.218	0.205	30.039	0.216	29.852	0.209	29.535	0.217	31.767	0.205	37.413	0.173	29.427	0.215	22.057	0.313	28.712	0.215				42.585	0.222	42.487	0.218	42.738	0.22	43.074	0.209	50.62	0.168	51.022	0.166	50.657	0.174	50.267	0.17	49.746	0.174
	22.084	0.358	21.731	0.323	21.701	0.31	20.188	0.307	31.431	0.205	30.235	0.205	30.105	0.213	29.875	0.209	29.535	0.217	31.872	0.206	37.43	0.172	29.543	0.215	22.084	0.356	28.75	0.215				42.608	0.222	42.487	0.218	42.738	0.22	43.104	0.21	50.657	0.166	51.082	0.164	50.727	0.173	50.267	0.17	49.79	0.174
	22.084	0.358	21.731	0.323	21.701	0.31	20.188	0.315	31.431	0.205	30.235	0.205	30.105	0.213	29.875	0.209	29.585	0.216	31.872	0.206	37.518	0.171	29.543	0.215	22.084	0.356	28.75	0.215				42.608	0.222	42.539	0.218	42.749	0.221	43.104	0.21	50.657	0.166	51.082	0.164	50.727	0.173	50.299	0.169	49.79	0.174
	22.085	0.373	21.75	0.324	21.707	0.309	20.189	0.319	31.431	0.21	30.271	0.204	30.151	0.214	30.023	0.209	29.585	0.216	31.973	0.206	37.605	0.171	29.585	0.215	22.085	0.371	28.842	0.215				42.609	0.231	42.539	0.218	42.749	0.221	43.107	0.21	50.727	0.165	51.109	0.165	50.767	0.173	50.299	0.169	49.804	0.174
	22.085	0.373	21.75	0.324	21.707	0.309	20.19	0.308	31.431	0.21	30.271	0.204	30.151	0.214	30.023	0.209	29.608	0.215	31.973	0.206	37.7	0.171	29.585	0.215	22.085	0.371	28.842	0.215				42.609	0.231	42.616	0.218	42.753	0.22	43.107	0.21	50.727	0.165	51.109	0.165	50.767	0.173	50.463	0.169	49.804	0.174
	22.086	0.34	21.753	0.352	21.709	0.313	20.192	0.307	31.447	0.21	30.384	0.204	30.162	0.215	30.065	0.208	29.608	0.215	32.061	0.205	37.791	0.17	29.737	0.214	22.086	0.338	28.85	0.214				42.616	0.209	42.616	0.218	42.753	0.22	43.115	0.21	50.767	0.165	51.142	0.162	50.947	0.172	50.463	0.169	49.929	0.173
	22.086	0.34	21.753	0.352	21.709	0.313	20.194	0.315	31.447	0.21	30.384	0.204	30.162	0.215	30.065	0.208	29.724	0.215	32.061	0.205	37.928	0.17	29.737	0.214	22.086	0.338	28.85	0.214				42.616	0.209	42.628	0.219	42.756	0.221	43.115	0.21	50.767	0.165	51.142	0.162	50.947	0.172	50.535	0.168	49.929	0.173
	22.11	0.302	21.765	0.35	21.715	0.312	20.198	0.308	31.495	0.205	30.478	0.203	30.184	0.211	30.078	0.208	29.724	0.215	32.196	0.204	38.132	0.17	29.744	0.214	22.11	0.3	28.906	0.214				42.617	0.228	42.628	0.219	42.756	0.221	43.122	0.21	50.947	0.164	51.298	0.162	50.981	0.17	50.535	0.168	50.041	0.172
	22.11	0.302	21.765	0.35	21.715	0.312	20.2	0.317	31.495	0.205	30.478	0.203	30.184	0.211	30.078	0.208	29.741	0.215	32.196	0.204	38.202	0.169	29.744	0.214	22.11	0.3	28.906	0.214				42.617	0.228	42.677	0.218	42.761	0.219	43.122	0.21	50.947	0.164	51.298	0.162	50.981	0.17	50.602	0.168	50.041	0.172
	22.131	0.385	21.779	0.335	21.725	0.31	20.202	0.308	31.513	0.206	30.58	0.203	30.197	0.212	30.273	0.208	29.741	0.215	32.274	0.203	38.262	0.168	29.842	0.213	22.131	0.383	28.971	0.213				42.626	0.224	42.677	0.218	42.761	0.219	43.124	0.21	50.981	0.163	51.306	0.162	51.07	0.17	50.602	0.168	50.05	0.171
	22.131	0.385	21.779	0.335	21.725	0.31	20.207	0.307	31.513	0.206	30.58	0.203	30.197	0.212	30.273	0.208	29.934	0.214	32.274	0.203	38.308	0.166	29.842	0.213	22.131	0.383	28.971	0.213				42.626	0.224	42.711	0.213	42.771	0.219	43.124	0.21	50.981	0.163	51.306	0.162	51.07	0.17	50.706	0.168	50.05	0.171
	22.144	0.37	21.802	0.339	21.734	0.313	20.21	0.305	31.518	0.208	30.587	0.203	30.269	0.213	30.357	0.208	29.934	0.214	32.508	0.202	38.381	0.166	29.913	0.213	22.144	0.368	29.015	0.212				42.663	0.225	42.711	0.213	42.771	0.219	43.125	0.209	51.07	0.162	51.326	0.162	51.111	0.17	50.706	0.168	50.286	0.17
	22.144	0.37	21.802	0.339	21.734	0.313	20.21	0.31	31.518	0.208	30.587	0.203	30.269	0.213	30.357	0.208	29.976	0.213	32.508	0.202	38.477	0.167	29.913	0.213	22.144	0.368	29.015	0.212				42.663	0.225	42.716	0.213	42.778	0.219	43.125	0.209	51.07	0.162	51.326	0.162	51.111	0.17	50.801	0.169	50.286	0.17
	22.145	0.337	21.813	0.296	21.742	0.309	20.21	0.311	31.579	0.205	30.774	0.203	30.277	0.21	30.426	0.207	29.976	0.213	32.61	0.202	38.559	0.166	30.006	0.21	22.145	0.335	29.141	0.209				42.663	0.231	42.716	0.213	42.778	0.219	43.134	0.21	51.111	0.162	51.48	0.163	51.351	0.17	50.801	0.169	50.289	0.17
	22.145	0.337	21.813	0.296	21.742	0.309	20.211	0.308	31.579	0.205	30.774	0.203	30.277	0.21	30.426	0.207	30.047	0.212	32.61	0.202	38.604	0.167	30.006	0.21	22.145	0.335	29.141	0.209				42.663	0.231	42.718	0.212	42.788	0.22	43.134	0.21	51.111	0.162	51.48	0.163	51.351	0.17	50.947	0.17	50.289	0.17
	22.171	0.298	21.828	0.348	21.757	0.312	20.211	0.311	31.586	0.205	30.955	0.203	30.353	0.21	30.552	0.206	30.047	0.212	32.733	0.2	38.604	0.168	30.126	0.208	22.171	0.296	29.213	0.208				42.67	0.216	42.718	0.212	42.788	0.22	43.141	0.21	51.351	0.163	51.528	0.162	51.516	0.171	50.947	0.17	50.397	0.17
	22.171	0.298	21.828	0.348	21.757	0.312	20.211	0.312	31.586	0.205	30.955	0.203	30.353	0.21	30.552	0.206	30.071	0.213	32.733	0.2	38.658	0.168	30.126	0.208	22.171	0.296	29.213	0.208				42.67	0.216	42.718	0.211	42.802	0.219	43.141	0.21	51.351	0.163	51.528	0.162	51.516	0.171	51.039	0.17	50.397	0.17
	22.174	0.339	21.832	0.303	21.761	0.309	20.213	0.308	31.724	0.204	31.118	0.203	30.47	0.21	30.65	0.206	30.071	0.213	32.754	0.195	38.689	0.168	30.37	0.208	22.174	0.337	29.251	0.207				42.699	0.212	42.718	0.211	42.802	0.219	43.217	0.209	51.516	0.163	51.582	0.162	51.58	0.171	51.039	0.17	50.502	0.17
	22.174	0.339	21.832	0.303	21.761	0.309	20.213	0.318	31.724	0.204	31.118	0.203	30.47	0.21	30.65	0.206	30.109	0.211	32.754	0.195	38.739	0.167	30.37	0.208	22.174	0.337	29.251	0.207				42.699	0.212	42.744	0.214	42.869	0.218	43.217	0.209	51.516	0.163	51.582	0.162	51.58	0.171	51.158	0.17	50.502	0.17
	22.189	0.326	21.852	0.344	21.764	0.311	20.22	0.31	31.724	0.205	31.157	0.202	30.55	0.209	30.818	0.205	30.109	0.211	32.821	0.198	38.825	0.167	30.465	0.208	22.189	0.324	29.369	0.205				42.708	0.227	42.744	0.214	42.869	0.218	43.228	0.21	51.58	0.164	51.589	0.162	51.645	0.171	51.158	0.17	50.699	0.17
	22.189	0.326	21.852	0.344	21.764	0.311	20.227	0.304	31.724	0.205	31.157	0.202	30.55	0.209	30.818	0.205	30.267	0.209	32.821	0.198	38.966	0.165	30.465	0.208	22.189	0.324	29.369	0.205				42.708	0.227	42.757	0.218	42.874	0.219	43.228	0.21	51.58	0.164	51.589	0.162	51.645	0.171	51.286	0.168	50.699	0.17
	22.198	0.335	21.874	0.344	21.769	0.311	20.24	0.316	31.837	0.203	31.305	0.201	30.644	0.208	30.89	0.203	30.267	0.209	32.822	0.192	39.019	0.166	30.539	0.209	22.198	0.333	29.58	0.202				42.709	0.214	42.757	0.218	42.874	0.219	43.281	0.209	51.645	0.163	51.765	0.162	51.754	0.171	51.286	0.168	50.753	0.17
	22.198	0.335	21.874	0.344	21.769	0.311	20.241	0.306	31.837	0.203	31.305	0.201	30.644	0.208	30.89	0.203	30.544	0.208	32.822	0.192	39.063	0.163	30.539	0.209	22.198	0.333	29.58	0.202				42.709	0.214	42.777	0.218	42.891	0.217	43.281	0.209	51.645	0.163	51.765	0.162	51.754	0.171	51.377	0.165	50.753	0.17
	22.2	0.319	21.878	0.301	21.771	0.311	20.246	0.305	31.898	0.202	31.413	0.2	30.733	0.209	31.003	0.203	30.544	0.208	32.822	0.197	39.14	0.163	30.581	0.209	22.2	0.317	29.686	0.202				42.713	0.209	42.777	0.218	42.891	0.217	43.294	0.208	51.754	0.163	51.82	0.161	51.765	0.171	51.377	0.165	50.848	0.169
	22.2	0.319	21.878	0.301	21.771	0.311	20.247	0.306	31.898	0.202	31.413	0.2	30.733	0.209	31.003	0.203	30.666	0.208	32.822	0.197	39.221	0.164	30.581	0.209	22.2	0.317	29.686	0.202				42.713	0.209	42.78	0.218	42.898	0.217	43.294	0.208	51.754	0.163	51.82	0.161	51.765	0.171	51.378	0.166	50.848	0.169
	22.213	0.379	21.891	0.336	21.785	0.312	20.257	0.307	32.061	0.203	31.415	0.199	30.89	0.208	31.057	0.202	30.666	0.208	32.856	0.197	39.386	0.165	30.674	0.204	22.213	0.377	29.838	0.202				42.75	0.218	42.78	0.218	42.898	0.217	43.329	0.208	51.765	0.164	52.017	0.161	51.767	0.172	51.378	0.166	50.877	0.168
	22.213	0.379	21.891	0.336	21.785	0.312	20.263	0.307	32.061	0.203	31.415	0.199	30.89	0.208	31.057	0.202	30.757	0.207	32.856	0.197	39.47	0.167	30.674	0.204	22.213	0.377	29.838	0.202				42.75	0.218	42.783	0.215	42.915	0.218	43.329	0.208	51.765	0.164	52.017	0.161	51.767	0.172	51.413	0.167	50.877	0.168
	22.234	0.368	21.894	0.337	21.794	0.31	20.267	0.315	32.076	0.202	31.429	0.197	30.912	0.208	31.063	0.2	30.757	0.207	32.91	0.192	39.593	0.167	30.729	0.206	22.234	0.366	29.873	0.203				42.778	0.228	42.783	0.215	42.915	0.218	43.329	0.208	51.767	0.164	52.086	0.16	51.804	0.171	51.413	0.167	50.935	0.168
	22.234	0.368	21.894	0.337	21.794	0.31	20.27	0.303	32.076	0.202	31.429	0.197	30.912	0.208	31.063	0.2	30.781	0.205	32.91	0.192	39.8	0.166	30.729	0.206	22.234	0.366	29.873	0.203				42.778	0.228	42.801	0.216	42.92	0.219	43.329	0.208	51.767	0.164	52.086	0.16	51.804	0.171	51.449	0.166	50.935	0.168
	22.275	0.399	21.899	0.302	21.8	0.312	20.28	0.304	32.204	0.203	31.473	0.2	31.054	0.208	31.134	0.2	30.781	0.205	33.068	0.192	39.832	0.165	30.757	0.209	22.275	0.397	29.949	0.204				42.78	0.213	42.801	0.216	42.92	0.219	43.33	0.209	51.804	0.164	52.221	0.159	51.921	0.169	51.449	0.166	51.019	0.168
	22.275	0.399	21.899	0.302	21.8	0.312	20.289	0.303	32.204	0.203	31.473	0.2	31.054	0.208	31.134	0.2	30.945	0.204	33.068	0.192	39.853	0.164	30.757	0.209	22.275	0.397	29.949	0.204				42.78	0.213	42.805	0.218	42.921	0.219	43.33	0.209	51.804	0.164	52.221	0.159	51.921	0.169	51.474	0.165	51.019	0.168
	22.275	0.287	21.904	0.307	21.802	0.31	20.29	0.303	32.32	0.204	31.519	0.197	31.06	0.208	31.15	0.202	30.945	0.204	33.117	0.192	39.891	0.164	30.758	0.208	22.275	0.285	29.987	0.21				42.79	0.228	42.805	0.218	42.921	0.219	43.335	0.208	51.921	0.162	52.364	0.159	51.958	0.167	51.474	0.165	51.038	0.169
	22.275	0.287	21.904	0.307	21.802	0.31	20.293	0.302	32.32	0.204	31.519	0.197	31.06	0.208	31.15	0.202	30.966	0.205	33.117	0.192	39.914	0.164	30.758	0.208	22.275	0.285	29.987	0.21				42.79	0.228	42.812	0.21	42.923	0.218	43.335	0.208	51.921	0.162	52.364	0.159	51.958	0.167	51.601	0.165	51.038	0.169
	22.325	0.378	21.92	0.316	21.806	0.308	20.293	0.305	32.414	0.204	31.582	0.197	31.239	0.208	31.169	0.2	30.966	0.205	33.15	0.192	39.99	0.164	30.806	0.205	22.325	0.376	30.03	0.214				42.803	0.224	42.812	0.21	42.923	0.218	43.349	0.208	51.958	0.159	52.48	0.158	52	0.167	51.601	0.165	51.062	0.169
	22.325	0.378	21.92	0.316	21.806	0.308	20.296	0.304	32.414	0.204	31.582	0.197	31.239	0.208	31.169	0.2	30.978	0.205	33.15	0.192	40.017	0.165	30.806	0.205	22.325	0.376	30.03	0.214				42.803	0.224	42.82	0.218	42.942	0.217	43.349	0.208	51.958	0.159	52.48	0.158	52	0.167	51.663	0.164	51.062	0.169
	22.369	0.364	21.951	0.333	21.84	0.306	20.297	0.306	32.487	0.203	31.606	0.197	31.322	0.207	31.224	0.199	30.978	0.205	33.273	0.193	40.045	0.164	30.813	0.204	22.369	0.362	30.033	0.214				42.84	0.217	42.82	0.218	42.942	0.217	43.351	0.209	52	0.16	52.598	0.158	52.038	0.167	51.663	0.164	51.154	0.17
	22.369	0.364	21.951	0.333	21.84	0.306	20.298	0.312	32.487	0.203	31.606	0.197	31.322	0.207	31.224	0.199	30.997	0.204	33.273	0.193	40.071	0.166	30.813	0.204	22.369	0.362	30.033	0.214				42.84	0.217	42.821	0.215	42.947	0.218	43.351	0.209	52	0.16	52.598	0.158	52.038	0.167	51.712	0.163	51.154	0.17
	22.378	0.329	21.957	0.341	21.891	0.305	20.305	0.303	32.698	0.201	31.672	0.198	31.501	0.206	31.339	0.199	30.997	0.204	33.282	0.193	40.151	0.165	30.946	0.206	22.378	0.327	30.038	0.204				42.854	0.227	42.821	0.215	42.947	0.218	43.354	0.208	52.038	0.159	52.622	0.158	52.104	0.167	51.712	0.163	51.227	0.169
	22.378	0.329	21.957	0.341	21.891	0.305	20.314	0.304	32.698	0.201	31.672	0.198	31.501	0.206	31.339	0.199	31.025	0.204	33.282	0.193	40.209	0.166	30.946	0.206	22.378	0.327	30.038	0.204				42.854	0.227	42.857	0.218	42.951	0.218	43.354	0.208	52.038	0.159	52.622	0.158	52.104	0.167	51.726	0.161	51.227	0.169
	22.378	0.348	21.993	0.332	21.898	0.306	20.319	0.306	32.841	0.2	31.707	0.198	31.536	0.206	31.368	0.199	31.025	0.204	33.378	0.194	40.32	0.166	31.012	0.206	22.378	0.346	30.108	0.211				42.863	0.228	42.857	0.218	42.951	0.218	43.366	0.209	52.104	0.159	52.749	0.159	52.107	0.166	51.726	0.161	51.259	0.17
	22.378	0.348	21.993	0.332	21.898	0.306	20.319	0.307	32.841	0.2	31.707	0.198	31.536	0.206	31.368	0.199	31.042	0.205	33.378	0.194	40.437	0.166	31.012	0.206	22.378	0.346	30.108	0.211				42.863	0.228	42.857	0.214	42.965	0.218	43.366	0.209	52.104	0.159	52.749	0.159	52.107	0.166	51.767	0.161	51.259	0.17
	22.422	0.342	21.998	0.33	21.912	0.305	20.323	0.307	32.909	0.199	31.857	0.197	31.557	0.205	31.455	0.199	31.042	0.205	33.469	0.195	40.478	0.164	31.163	0.206	22.422	0.34	30.109	0.213				42.877	0.208	42.857	0.214	42.965	0.218	43.373	0.208	52.107	0.159	52.769	0.158	52.265	0.166	51.767	0.161	51.277	0.171
	22.422	0.342	21.998	0.33	21.912	0.305	20.324	0.303	32.909	0.199	31.857	0.197	31.557	0.205	31.455	0.199	31.121	0.204	33.469	0.195	40.585	0.164	31.163	0.206	22.422	0.34	30.109	0.213				42.877	0.208	42.88	0.213	42.971	0.217	43.373	0.208	52.107	0.159	52.769	0.158	52.265	0.166	51.862	0.161	51.277	0.171
	22.426	0.321	22.006	0.305	21.917	0.306	20.325	0.312	32.919	0.198	31.904	0.197	31.613	0.203	31.542	0.198	31.121	0.204	33.62	0.194	40.593	0.164	31.176	0.205	22.426	0.319	30.14	0.206				42.878	0.228	42.88	0.213	42.971	0.217	43.375	0.208	52.265	0.159	52.773	0.158	52.351	0.166	51.862	0.161	51.341	0.171
	22.426	0.321	22.006	0.305	21.917	0.306	20.326	0.312	32.919	0.198	31.904	0.197	31.613	0.203	31.542	0.198	31.202	0.204	33.62	0.194	40.722	0.163	31.176	0.205	22.426	0.319	30.14	0.206				42.878	0.228	42.893	0.215	42.991	0.219	43.375	0.208	52.265	0.159	52.773	0.158	52.351	0.166	51.868	0.161	51.341	0.171
	22.427	0.37	22.033	0.329	21.929	0.307	20.334	0.304	32.939	0.199	32.01	0.196	31.65	0.202	31.583	0.198	31.202	0.204	33.655	0.195	40.773	0.162	31.262	0.203	22.427	0.368	30.254	0.208				42.879	0.226	42.893	0.215	42.991	0.219	43.403	0.208	52.351	0.159	52.777	0.158	52.405	0.166	51.868	0.161	51.423	0.171
	22.427	0.37	22.033	0.329	21.929	0.307	20.338	0.304	32.939	0.199	32.01	0.196	31.65	0.202	31.583	0.198	31.335	0.204	33.655	0.195	40.989	0.162	31.262	0.203	22.427	0.368	30.254	0.208				42.879	0.226	42.897	0.216	43.003	0.218	43.403	0.208	52.351	0.159	52.777	0.158	52.405	0.166	52.058	0.161	51.423	0.171
	22.434	0.304	22.061	0.295	21.938	0.306	20.339	0.313	33.024	0.197	32.115	0.195	31.676	0.202	31.73	0.198	31.335	0.204	33.746	0.193	40.992	0.162	31.305	0.202	22.434	0.302	30.312	0.208				42.883	0.211	42.897	0.216	43.003	0.218	43.416	0.208	52.405	0.159	52.801	0.157	52.458	0.166	52.058	0.161	51.436	0.171
	22.434	0.304	22.061	0.295	21.938	0.306	20.339	0.302	33.024	0.197	32.115	0.195	31.676	0.202	31.73	0.198	31.423	0.204	33.746	0.193	41.234	0.162	31.305	0.202	22.434	0.302	30.312	0.208				42.883	0.211	42.91	0.214	43.038	0.219	43.416	0.208	52.405	0.159	52.801	0.157	52.458	0.166	52.119	0.161	51.436	0.171
	22.473	0.388	22.072	0.326	21.965	0.308	20.339	0.302	33.089	0.197	32.191	0.194	31.857	0.199	31.809	0.197	31.423	0.204	33.899	0.192	41.326	0.162	31.441	0.202	22.473	0.386	30.412	0.209				42.885	0.212	42.91	0.214	43.038	0.219	43.427	0.209	52.458	0.158	52.875	0.158	52.582	0.165	52.119	0.161	51.577	0.171
	22.473	0.388	22.072	0.326	21.965	0.308	20.34	0.312	33.089	0.197	32.191	0.194	31.857	0.199	31.809	0.197	31.474	0.204	33.899	0.192	41.374	0.161	31.441	0.202	22.473	0.386	30.412	0.209				42.885	0.212	42.913	0.216	43.047	0.217	43.427	0.209	52.458	0.158	52.875	0.158	52.582	0.165	52.173	0.161	51.577	0.171
	22.497	0.321	22.077	0.336	21.973	0.308	20.344	0.303	33.103	0.197	32.217	0.195	31.889	0.201	31.897	0.196	31.474	0.204	34.067	0.191	41.413	0.162	31.447	0.202	22.497	0.319	30.473	0.209				42.896	0.209	42.913	0.216	43.047	0.217	43.444	0.208	52.582	0.158	52.938	0.155	52.62	0.166	52.173	0.161	51.836	0.171
	22.497	0.321	22.077	0.336	21.973	0.308	20.349	0.302	33.103	0.197	32.217	0.195	31.889	0.201	31.897	0.196	31.49	0.204	34.067	0.191	41.47	0.159	31.447	0.202	22.497	0.319	30.473	0.209				42.896	0.209	42.915	0.215	43.048	0.219	43.444	0.208	52.582	0.158	52.938	0.155	52.62	0.166	52.253	0.161	51.836	0.171
	22.5	0.353	22.088	0.29	21.98	0.305	20.352	0.303	33.229	0.196	32.359	0.194	31.918	0.2	31.995	0.195	31.49	0.204	34.215	0.19	41.474	0.157	31.618	0.2	22.5	0.351	30.529	0.21				42.906	0.211	42.915	0.215	43.048	0.219	43.452	0.208	52.62	0.158	53.044	0.154	52.848	0.164	52.253	0.161	51.861	0.17
	22.5	0.353	22.088	0.29	21.98	0.305	20.36	0.301	33.229	0.196	32.359	0.194	31.918	0.2	31.995	0.195	31.665	0.203	34.215	0.19	41.546	0.156	31.618	0.2	22.5	0.351	30.529	0.21				42.906	0.211	42.925	0.213	43.128	0.215	43.452	0.208	52.62	0.158	53.044	0.154	52.848	0.164	52.482	0.162	51.861	0.17
	22.525	0.327	22.164	0.342	21.991	0.304	20.372	0.315	33.259	0.195	32.559	0.194	31.921	0.2	32.138	0.195	31.665	0.203	34.225	0.191	41.564	0.157	31.629	0.201	22.525	0.325	30.652	0.21				42.913	0.216	42.925	0.213	43.128	0.215	43.454	0.208	52.848	0.157	53.136	0.154	52.986	0.164	52.482	0.162	51.952	0.167
	22.525	0.327	22.164	0.342	21.991	0.304	20.372	0.311	33.259	0.195	32.559	0.194	31.921	0.2	32.138	0.195	31.708	0.202	34.225	0.191	41.587	0.154	31.629	0.201	22.525	0.325	30.652	0.21				42.913	0.216	42.942	0.209	43.132	0.219	43.454	0.208	52.848	0.157	53.136	0.154	52.986	0.164	52.654	0.162	51.952	0.167
	22.537	0.349	22.172	0.328	22.005	0.304	20.372	0.304	33.296	0.196	32.598	0.194	32	0.199	32.236	0.195	31.708	0.202	34.285	0.189	41.729	0.155	31.844	0.2	22.537	0.347	30.849	0.21				42.917	0.213	42.942	0.209	43.132	0.219	43.458	0.206	52.986	0.156	53.162	0.155	53.077	0.163	52.654	0.162	52.051	0.166
	22.537	0.349	22.172	0.328	22.005	0.304	20.373	0.303	33.296	0.196	32.598	0.194	32	0.199	32.236	0.195	31.812	0.198	34.285	0.189	41.787	0.154	31.844	0.2	22.537	0.347	30.849	0.21				42.917	0.213	42.944	0.213	43.16	0.217	43.458	0.206	52.986	0.156	53.162	0.155	53.077	0.163	52.67	0.162	52.051	0.166
	22.554	0.358	22.178	0.333	22.005	0.304	20.375	0.304	33.335	0.194	32.735	0.194	32.057	0.198	32.341	0.193	31.812	0.198	34.329	0.187	41.851	0.154	32.004	0.197	22.554	0.356	30.91	0.209				42.938	0.21	42.944	0.213	43.16	0.217	43.459	0.208	53.077	0.156	53.211	0.155	53.202	0.163	52.67	0.162	52.268	0.166
	22.554	0.358	22.178	0.333	22.005	0.304	20.381	0.303	33.335	0.194	32.735	0.194	32.057	0.198	32.341	0.193	31.815	0.196	34.329	0.187	41.905	0.153	32.004	0.197	22.554	0.356	30.91	0.209				42.938	0.21	42.946	0.215	43.161	0.217	43.459	0.208	53.077	0.156	53.211	0.155	53.202	0.163	52.747	0.162	52.268	0.166
	22.557	0.278	22.18	0.288	22.016	0.305	20.381	0.314	33.45	0.192	32.829	0.193	32.192	0.198	32.403	0.192	31.815	0.196	34.335	0.189	41.908	0.152	32.023	0.199	22.557	0.276	30.941	0.209				42.958	0.22	42.946	0.215	43.161	0.217	43.482	0.208	53.202	0.156	53.275	0.155	53.249	0.162	52.747	0.162	52.343	0.166
	22.557	0.278	22.18	0.288	22.016	0.305	20.384	0.31	33.45	0.192	32.829	0.193	32.192	0.198	32.403	0.192	32.089	0.196	34.335	0.189	42	0.152	32.023	0.199	22.557	0.276	30.941	0.209				42.958	0.22	42.952	0.214	43.165	0.216	43.482	0.208	53.202	0.156	53.275	0.155	53.249	0.162	52.797	0.162	52.343	0.166
	22.586	0.346	22.18	0.34	22.021	0.304	20.385	0.302	33.516	0.191	32.875	0.192	32.245	0.198	32.516	0.192	32.089	0.196	34.371	0.188	42.049	0.152	32.075	0.197	22.586	0.344	31.076	0.208				42.969	0.225	42.952	0.214	43.165	0.216	43.498	0.207	53.249	0.155	53.41	0.155	53.322	0.162	52.797	0.162	52.448	0.165
	22.586	0.346	22.18	0.34	22.021	0.304	20.393	0.303	33.516	0.191	32.875	0.192	32.245	0.198	32.516	0.192	32.232	0.196	34.371	0.188	42.189	0.152	32.075	0.197	22.586	0.344	31.076	0.208				42.969	0.225	42.959	0.214	43.171	0.216	43.498	0.207	53.249	0.155	53.41	0.155	53.322	0.162	52.815	0.162	52.448	0.165
	22.588	0.274	22.182	0.307	22.048	0.307	20.394	0.304	33.712	0.191	32.922	0.193	32.391	0.198	32.539	0.192	32.232	0.196	34.489	0.186	42.312	0.153	32.219	0.195	22.588	0.272	31.322	0.205				42.973	0.22	42.959	0.214	43.171	0.216	43.515	0.207	53.322	0.155	53.542	0.155	53.355	0.161	52.815	0.162	52.466	0.165
	22.588	0.274	22.182	0.307	22.048	0.307	20.394	0.304	33.712	0.191	32.922	0.193	32.391	0.198	32.539	0.192	32.341	0.196	34.489	0.186	42.433	0.153	32.219	0.195	22.588	0.272	31.322	0.205				42.973	0.22	42.972	0.215	43.181	0.217	43.515	0.207	53.322	0.155	53.542	0.155	53.355	0.161	52.911	0.162	52.466	0.165
	22.592	0.346	22.2	0.331	22.088	0.303	20.395	0.3	33.756	0.192	33.03	0.193	32.407	0.198	32.614	0.191	32.341	0.196	34.584	0.186	42.614	0.154	32.262	0.197	22.592	0.344	31.324	0.207				42.993	0.216	42.972	0.215	43.181	0.217	43.526	0.206	53.355	0.154	53.587	0.155	53.371	0.163	52.911	0.162	52.513	0.161
	22.592	0.346	22.2	0.331	22.088	0.303	20.4	0.305	33.756	0.192	33.03	0.193	32.407	0.198	32.614	0.191	32.435	0.195	34.584	0.186	42.716	0.156	32.262	0.197	22.592	0.344	31.324	0.207				42.993	0.216	42.986	0.217	43.187	0.215	43.526	0.206	53.355	0.154	53.587	0.155	53.371	0.163	52.956	0.162	52.513	0.161
	22.623	0.318	22.214	0.339	22.123	0.307	20.401	0.313	33.782	0.192	33.037	0.192	32.492	0.197	32.669	0.191	32.435	0.195	34.595	0.186	42.763	0.158	32.268	0.196	22.623	0.316	31.414	0.203				43.036	0.208	42.986	0.217	43.187	0.215	43.535	0.206	53.371	0.156	53.671	0.155	53.418	0.163	52.956	0.162	52.516	0.16
	22.623	0.318	22.214	0.339	22.123	0.307	20.402	0.303	33.782	0.192	33.037	0.192	32.492	0.197	32.669	0.191	32.456	0.196	34.595	0.186	42.89	0.157	32.268	0.196	22.623	0.316	31.414	0.203				43.036	0.208	42.987	0.217	43.188	0.218	43.535	0.206	53.371	0.156	53.671	0.155	53.418	0.163	53.054	0.161	52.516	0.16
	22.627	0.306	22.214	0.345	22.127	0.307	20.403	0.303	33.788	0.192	33.038	0.193	32.61	0.198	32.671	0.191	32.456	0.196	34.626	0.184	42.925	0.156	32.318	0.195	22.627	0.304	31.448	0.203				43.061	0.225	42.987	0.217	43.188	0.218	43.535	0.207	53.418	0.156	53.974	0.155	53.428	0.161	53.054	0.161	52.536	0.16
	22.627	0.306	22.214	0.345	22.127	0.307	20.404	0.3	33.788	0.192	33.038	0.193	32.61	0.198	32.671	0.191	32.489	0.196	34.626	0.184	42.947	0.154	32.318	0.195	22.627	0.304	31.448	0.203				43.061	0.225	43.04	0.215	43.197	0.216	43.535	0.207	53.418	0.156	53.974	0.155	53.428	0.161	53.098	0.162	52.536	0.16
	22.633	0.352	22.238	0.287	22.14	0.301	20.405	0.304	33.961	0.191	33.04	0.191	32.755	0.196	32.779	0.192	32.489	0.196	34.675	0.184	42.977	0.153	32.375	0.196	22.633	0.35	31.473	0.202				43.089	0.212	43.04	0.215	43.197	0.216	43.538	0.206	53.428	0.154	53.993	0.156	53.528	0.164	53.098	0.162	52.583	0.165
	22.633	0.352	22.238	0.287	22.14	0.301	20.406	0.311	33.961	0.191	33.04	0.191	32.755	0.196	32.779	0.192	32.491	0.196	34.675	0.184	42.979	0.154	32.375	0.196	22.633	0.35	31.473	0.202				43.089	0.212	43.042	0.211	43.256	0.215	43.538	0.206	53.428	0.154	53.993	0.156	53.528	0.164	53.139	0.159	52.583	0.165
	22.641	0.354	22.262	0.337	22.16	0.301	20.413	0.305	34.145	0.191	33.061	0.19	32.806	0.196	32.795	0.192	32.491	0.196	34.727	0.184	42.991	0.153	32.405	0.196	22.641	0.352	31.514	0.199				43.094	0.209	43.042	0.211	43.256	0.215	43.562	0.208	53.528	0.156	54.074	0.156	53.543	0.164	53.139	0.159	52.599	0.163
	22.641	0.354	22.262	0.337	22.16	0.301	20.414	0.309	34.145	0.191	33.061	0.19	32.806	0.196	32.795	0.192	32.525	0.196	34.727	0.184	43.063	0.156	32.405	0.196	22.641	0.352	31.514	0.199				43.094	0.209	43.044	0.217	43.262	0.215	43.562	0.208	53.528	0.156	54.074	0.156	53.543	0.164	53.166	0.161	52.599	0.163
	22.642	0.276	22.267	0.332	22.184	0.303	20.416	0.304	34.294	0.191	33.139	0.189	33.028	0.196	32.855	0.193	32.525	0.196	34.819	0.184	43.19	0.157	32.451	0.198	22.642	0.274	31.578	0.198				43.111	0.207	43.044	0.217	43.262	0.215	43.564	0.206	53.543	0.156	54.097	0.156	53.692	0.163	53.166	0.161	52.609	0.159
	22.642	0.276	22.267	0.332	22.184	0.303	20.417	0.314	34.294	0.191	33.139	0.189	33.028	0.196	32.855	0.193	32.63	0.196	34.819	0.184	43.272	0.156	32.451	0.198	22.642	0.274	31.578	0.198				43.111	0.207	43.05	0.215	43.264	0.215	43.564	0.206	53.543	0.156	54.097	0.156	53.692	0.163	53.217	0.159	52.609	0.159
	22.659	0.33	22.269	0.323	22.193	0.301	20.421	0.306	34.363	0.191	33.178	0.189	33.093	0.195	32.968	0.192	32.63	0.196	34.878	0.185	43.299	0.157	32.482	0.198	22.659	0.328	31.69	0.199				43.119	0.221	43.05	0.215	43.264	0.215	43.568	0.207	53.692	0.156	54.135	0.156	53.736	0.163	53.217	0.159	52.734	0.158
	22.659	0.33	22.269	0.323	22.193	0.301	20.422	0.303	34.363	0.191	33.178	0.189	33.093	0.195	32.968	0.192	32.677	0.195	34.878	0.185	43.383	0.155	32.482	0.198	22.659	0.328	31.69	0.199				43.119	0.221	43.062	0.215	43.27	0.215	43.568	0.207	53.692	0.156	54.135	0.156	53.736	0.163	53.344	0.158	52.734	0.158
	22.671	0.327	22.282	0.311	22.193	0.301	20.422	0.301	34.52	0.191	33.288	0.187	33.246	0.195	33.008	0.193	32.677	0.195	34.976	0.185	43.437	0.155	32.605	0.197	22.671	0.325	31.753	0.201				43.123	0.223	43.062	0.215	43.27	0.215	43.586	0.208	53.736	0.156	54.198	0.156	53.832	0.163	53.344	0.158	52.758	0.158
	22.671	0.327	22.282	0.311	22.193	0.301	20.425	0.304	34.52	0.191	33.288	0.187	33.246	0.195	33.008	0.193	32.743	0.192	34.976	0.185	43.465	0.154	32.605	0.197	22.671	0.325	31.753	0.201				43.123	0.223	43.134	0.217	43.279	0.216	43.586	0.208	53.736	0.156	54.198	0.156	53.832	0.163	53.41	0.158	52.758	0.158
	22.683	0.313	22.29	0.334	22.2	0.3	20.426	0.302	34.521	0.191	33.331	0.188	33.251	0.194	33.146	0.19	32.743	0.192	35.107	0.185	43.593	0.153	32.639	0.196	22.683	0.311	31.796	0.204				43.132	0.219	43.134	0.217	43.279	0.216	43.598	0.206	53.832	0.156	54.269	0.156	53.915	0.163	53.41	0.158	52.953	0.158
	22.683	0.313	22.29	0.334	22.2	0.3	20.435	0.304	34.521	0.191	33.331	0.188	33.251	0.194	33.146	0.19	32.75	0.193	35.107	0.185	43.704	0.15	32.639	0.196	22.683	0.311	31.796	0.204				43.132	0.219	43.152	0.215	43.283	0.216	43.598	0.206	53.832	0.156	54.269	0.156	53.915	0.163	53.57	0.157	52.953	0.158
	22.684	0.283	22.317	0.282	22.201	0.301	20.44	0.305	34.562	0.188	33.417	0.186	33.3	0.193	33.181	0.189	32.75	0.193	35.237	0.185	43.767	0.149	32.756	0.194	22.684	0.281	31.839	0.204				43.137	0.226	43.152	0.215	43.283	0.216	43.63	0.207	53.915	0.156	54.295	0.156	54.014	0.163	53.57	0.157	52.998	0.158
	22.684	0.283	22.317	0.282	22.201	0.301	20.44	0.313	34.562	0.188	33.417	0.186	33.3	0.193	33.181	0.189	32.788	0.191	35.237	0.185	43.863	0.149	32.756	0.194	22.684	0.281	31.839	0.204				43.137	0.226	43.155	0.209	43.299	0.215	43.63	0.207	53.915	0.156	54.295	0.156	54.014	0.163	53.613	0.157	52.998	0.158
	22.689	0.28	22.344	0.327	22.229	0.303	20.445	0.304	34.65	0.191	33.603	0.186	33.318	0.192	33.356	0.189	32.788	0.191	35.272	0.183	43.918	0.149	32.76	0.194	22.689	0.278	31.934	0.204				43.159	0.219	43.155	0.209	43.299	0.215	43.67	0.208	54.014	0.155	54.396	0.155	54.046	0.162	53.613	0.157	53.091	0.159
	22.689	0.28	22.344	0.327	22.229	0.303	20.446	0.305	34.65	0.191	33.603	0.186	33.318	0.192	33.356	0.189	32.832	0.192	35.272	0.183	44.196	0.149	32.76	0.194	22.689	0.278	31.934	0.204				43.159	0.219	43.184	0.208	43.304	0.216	43.67	0.208	54.014	0.155	54.396	0.155	54.046	0.162	53.682	0.157	53.091	0.159
	22.69	0.272	22.352	0.325	22.233	0.302	20.45	0.302	34.657	0.187	33.671	0.187	33.32	0.194	33.384	0.189	32.832	0.192	35.476	0.183	44.361	0.149	32.896	0.193	22.69	0.27	32.064	0.198				43.167	0.221	43.184	0.208	43.304	0.216	43.671	0.206	54.046	0.155	54.436	0.155	54.166	0.162	53.682	0.157	53.147	0.159
	22.69	0.272	22.352	0.325	22.233	0.302	20.463	0.314	34.657	0.187	33.671	0.187	33.32	0.194	33.384	0.189	32.937	0.191	35.476	0.183	44.41	0.15	32.896	0.193	22.69	0.27	32.064	0.198				43.167	0.221	43.219	0.216	43.312	0.216	43.671	0.206	54.046	0.155	54.436	0.155	54.166	0.162	53.799	0.157	53.147	0.159
	22.69	0.337	22.359	0.335	22.239	0.302	20.464	0.304	34.659	0.19	33.739	0.186	33.329	0.194	33.471	0.188	32.937	0.191	35.631	0.183	44.442	0.149	32.91	0.193	22.69	0.335	32.085	0.202				43.172	0.225	43.219	0.216	43.312	0.216	43.685	0.208	54.166	0.155	54.453	0.156	54.274	0.162	53.799	0.157	53.209	0.158
	22.69	0.337	22.359	0.335	22.239	0.302	20.465	0.301	34.659	0.19	33.739	0.186	33.329	0.194	33.471	0.188	33.017	0.19	35.631	0.183	44.499	0.15	32.91	0.193	22.69	0.335	32.085	0.202				43.172	0.225	43.227	0.216	43.319	0.214	43.685	0.208	54.166	0.155	54.453	0.156	54.274	0.162	53.975	0.157	53.209	0.158
	22.691	0.325	22.377	0.324	22.253	0.301	20.465	0.3	34.689	0.186	33.845	0.187	33.443	0.19	33.494	0.188	33.017	0.19	35.689	0.182	44.526	0.149	33.036	0.192	22.691	0.323	32.097	0.197				43.185	0.21	43.227	0.216	43.319	0.214	43.704	0.207	54.274	0.155	54.523	0.154	54.442	0.161	53.975	0.157	53.256	0.157
	22.691	0.325	22.377	0.324	22.253	0.301	20.466	0.311	34.689	0.186	33.845	0.187	33.443	0.19	33.494	0.188	33.132	0.19	35.689	0.182	44.576	0.15	33.036	0.192	22.691	0.323	32.097	0.197				43.185	0.21	43.241	0.208	43.326	0.215	43.704	0.207	54.274	0.155	54.523	0.154	54.442	0.161	54.053	0.157	53.256	0.157
	22.758	0.287	22.381	0.294	22.26	0.302	20.466	0.3	34.713	0.19	33.998	0.187	33.45	0.192	33.617	0.188	33.132	0.19	35.747	0.182	44.686	0.152	33.104	0.192	22.758	0.285	32.147	0.197				43.187	0.223	43.241	0.208	43.326	0.215	43.705	0.206	54.442	0.154	54.534	0.154	54.538	0.161	54.053	0.157	53.474	0.156
	22.758	0.287	22.381	0.294	22.26	0.302	20.466	0.303	34.713	0.19	33.998	0.187	33.45	0.192	33.617	0.188	33.25	0.189	35.747	0.182	44.702	0.151	33.104	0.192	22.758	0.285	32.147	0.197				43.187	0.223	43.271	0.208	43.364	0.216	43.705	0.206	54.442	0.154	54.534	0.154	54.538	0.161	54.207	0.157	53.474	0.156
	22.764	0.351	22.398	0.332	22.274	0.299	20.468	0.302	34.846	0.186	34.123	0.185	33.57	0.186	33.853	0.188	33.25	0.189	35.875	0.178	44.769	0.151	33.351	0.192	22.764	0.349	32.272	0.196				43.21	0.205	43.271	0.208	43.364	0.216	43.743	0.205	54.538	0.154	54.565	0.152	54.717	0.161	54.207	0.157	53.542	0.155
	22.764	0.351	22.398	0.332	22.274	0.299	20.469	0.302	34.846	0.186	34.123	0.185	33.57	0.186	33.853	0.188	33.309	0.188	35.875	0.178	44.783	0.152	33.351	0.192	22.764	0.349	32.272	0.196				43.21	0.205	43.297	0.21	43.379	0.214	43.743	0.205	54.538	0.154	54.565	0.152	54.717	0.161	54.283	0.157	53.542	0.155
	22.766	0.358	22.404	0.309	22.275	0.3	20.471	0.301	34.884	0.184	34.244	0.183	33.572	0.185	33.936	0.187	33.309	0.188	35.897	0.182	44.822	0.148	33.367	0.193	22.766	0.356	32.296	0.195				43.216	0.21	43.297	0.21	43.379	0.214	43.769	0.207	54.717	0.154	54.719	0.151	54.731	0.16	54.283	0.157	53.815	0.156
	22.766	0.358	22.404	0.309	22.275	0.3	20.472	0.306	34.884	0.184	34.244	0.183	33.572	0.185	33.936	0.187	33.36	0.188	35.897	0.182	44.898	0.145	33.367	0.193	22.766	0.356	32.296	0.195				43.216	0.21	43.306	0.215	43.436	0.213	43.769	0.207	54.717	0.154	54.719	0.151	54.731	0.16	54.397	0.156	53.815	0.156
	22.777	0.361	22.418	0.332	22.279	0.301	20.477	0.305	35.007	0.182	34.35	0.182	33.696	0.185	33.959	0.187	33.36	0.188	35.933	0.177	44.992	0.144	33.502	0.194	22.777	0.359	32.528	0.195				43.221	0.224	43.306	0.215	43.436	0.213	43.8	0.205	54.731	0.153	54.846	0.151	54.78	0.16	54.397	0.156	53.865	0.156
	22.777	0.361	22.418	0.332	22.279	0.301	20.477	0.309	35.007	0.182	34.35	0.182	33.696	0.185	33.959	0.187	33.622	0.188	35.933	0.177	45.131	0.145	33.502	0.194	22.777	0.359	32.528	0.195				43.221	0.224	43.312	0.209	43.443	0.213	43.8	0.205	54.731	0.153	54.846	0.151	54.78	0.16	54.484	0.154	53.865	0.156
	22.787	0.292	22.42	0.285	22.289	0.299	20.479	0.303	35.062	0.182	34.436	0.182	33.747	0.186	34.142	0.187	33.622	0.188	35.955	0.181	45.138	0.145	33.599	0.194	22.787	0.29	32.649	0.196				43.257	0.204	43.312	0.209	43.443	0.213	43.813	0.207	54.78	0.153	54.965	0.151	54.791	0.159	54.484	0.154	53.866	0.156
	22.787	0.292	22.42	0.285	22.289	0.299	20.479	0.309	35.062	0.182	34.436	0.182	33.747	0.186	34.142	0.187	33.731	0.189	35.955	0.181	45.302	0.146	33.599	0.194	22.787	0.29	32.649	0.196				43.257	0.204	43.32	0.21	43.468	0.213	43.813	0.207	54.78	0.153	54.965	0.151	54.791	0.159	54.488	0.154	53.866	0.156
	22.796	0.308	22.445	0.321	22.3	0.299	20.479	0.313	35.16	0.181	34.507	0.182	33.801	0.186	34.167	0.187	33.731	0.189	35.977	0.178	45.308	0.146	33.654	0.193	22.796	0.306	32.761	0.198				43.281	0.213	43.32	0.21	43.468	0.213	43.84	0.204	54.791	0.152	55.003	0.15	54.813	0.159	54.488	0.154	53.91	0.156
	22.796	0.308	22.445	0.321	22.3	0.299	20.489	0.304	35.16	0.181	34.507	0.182	33.801	0.186	34.167	0.187	33.894	0.191	35.977	0.178	45.379	0.145	33.654	0.193	22.796	0.306	32.761	0.198				43.281	0.213	43.331	0.208	43.468	0.214	43.84	0.204	54.791	0.152	55.003	0.15	54.813	0.159	54.499	0.155	53.91	0.156
	22.815	0.374	22.452	0.334	22.302	0.3	20.496	0.303	35.18	0.181	34.515	0.182	33.974	0.186	34.208	0.187	33.894	0.191	35.979	0.18	45.597	0.145	33.715	0.192	22.815	0.372	32.79	0.201				43.282	0.212	43.331	0.208	43.468	0.214	43.854	0.204	54.813	0.152	55.068	0.149	54.835	0.159	54.499	0.155	53.934	0.156
	22.815	0.374	22.452	0.334	22.302	0.3	20.496	0.306	35.18	0.181	34.515	0.182	33.974	0.186	34.208	0.187	33.896	0.191	35.979	0.18	45.706	0.144	33.715	0.192	22.815	0.372	32.79	0.201				43.282	0.212	43.341	0.21	43.494	0.214	43.854	0.204	54.813	0.152	55.068	0.149	54.835	0.159	54.519	0.156	53.934	0.156
	22.815	0.322	22.466	0.299	22.309	0.302	20.497	0.305	35.246	0.181	34.555	0.182	34.005	0.186	34.21	0.185	33.896	0.191	36.002	0.176	45.798	0.144	33.743	0.192	22.815	0.32	32.929	0.196				43.289	0.221	43.341	0.21	43.494	0.214	43.859	0.205	54.835	0.152	55.224	0.149	54.978	0.159	54.519	0.156	54.037	0.156
	22.815	0.322	22.466	0.299	22.309	0.302	20.501	0.3	35.246	0.181	34.555	0.182	34.005	0.186	34.21	0.185	33.987	0.191	36.002	0.176	45.853	0.144	33.743	0.192	22.815	0.32	32.929	0.196				43.289	0.221	43.388	0.215	43.494	0.214	43.859	0.205	54.835	0.152	55.224	0.149	54.978	0.159	54.566	0.156	54.037	0.156
	22.819	0.281	22.498	0.291	22.316	0.3	20.504	0.3	35.347	0.181	34.593	0.182	34.144	0.185	34.246	0.187	33.987	0.191	36.117	0.174	45.941	0.144	33.751	0.19	22.819	0.279	32.941	0.196				43.295	0.223	43.388	0.215	43.494	0.214	43.86	0.205	54.978	0.152	55.387	0.15	55.02	0.159	54.566	0.156	54.039	0.156
	22.819	0.281	22.498	0.291	22.316	0.3	20.509	0.305	35.347	0.181	34.593	0.182	34.144	0.185	34.246	0.187	34.069	0.191	36.117	0.174	45.979	0.144	33.751	0.19	22.819	0.279	32.941	0.196				43.295	0.223	43.397	0.215	43.513	0.214	43.86	0.205	54.978	0.152	55.387	0.15	55.02	0.159	54.633	0.154	54.039	0.156
	22.877	0.33	22.53	0.305	22.351	0.302	20.518	0.301	35.454	0.181	34.707	0.182	34.302	0.185	34.326	0.187	34.069	0.191	36.201	0.174	45.981	0.144	33.755	0.194	22.877	0.328	32.952	0.202				43.339	0.202	43.397	0.215	43.513	0.214	43.867	0.204	55.02	0.152	55.492	0.151	55.034	0.158	54.633	0.154	54.098	0.156
	22.877	0.33	22.53	0.305	22.351	0.302	20.525	0.305	35.454	0.181	34.707	0.182	34.302	0.185	34.326	0.187	34.08	0.191	36.201	0.174	46.005	0.144	33.755	0.194	22.877	0.328	32.952	0.202				43.339	0.202	43.397	0.215	43.515	0.212	43.867	0.204	55.02	0.152	55.492	0.151	55.034	0.158	54.655	0.153	54.098	0.156
	22.91	0.356	22.544	0.317	22.354	0.297	20.536	0.304	35.638	0.182	34.715	0.182	34.422	0.185	34.336	0.182	34.08	0.191	36.396	0.174	46.066	0.145	33.806	0.192	22.91	0.354	33.017	0.201				43.347	0.203	43.397	0.215	43.515	0.212	43.882	0.204	55.034	0.151	55.55	0.152	55.086	0.158	54.655	0.153	54.134	0.155
	22.91	0.356	22.544	0.317	22.354	0.297	20.541	0.301	35.638	0.182	34.715	0.182	34.422	0.185	34.336	0.182	34.114	0.188	36.396	0.174	46.176	0.145	33.806	0.192	22.91	0.354	33.017	0.201				43.347	0.203	43.398	0.21	43.521	0.213	43.882	0.204	55.034	0.151	55.55	0.152	55.086	0.158	54.675	0.153	54.134	0.155
	22.945	0.351	22.546	0.32	22.391	0.297	20.543	0.308	35.87	0.183	34.73	0.181	34.625	0.185	34.372	0.183	34.114	0.188	36.408	0.174	46.254	0.145	33.901	0.188	22.945	0.349	33.058	0.196				43.352	0.208	43.398	0.21	43.521	0.213	43.892	0.205	55.086	0.151	55.654	0.152	55.234	0.157	54.675	0.153	54.232	0.154
	22.945	0.351	22.546	0.32	22.391	0.297	20.546	0.301	35.87	0.183	34.73	0.181	34.625	0.185	34.372	0.183	34.117	0.191	36.408	0.174	46.287	0.145	33.901	0.188	22.945	0.349	33.058	0.196				43.352	0.208	43.421	0.211	43.541	0.213	43.892	0.205	55.086	0.151	55.654	0.152	55.234	0.157	54.69	0.153	54.232	0.154
	22.956	0.364	22.56	0.328	22.428	0.296	20.551	0.305	35.923	0.182	34.809	0.182	34.638	0.185	34.497	0.182	34.117	0.191	36.48	0.175	46.39	0.145	33.921	0.189	22.956	0.362	33.095	0.199				43.388	0.223	43.421	0.211	43.541	0.213	43.895	0.204	55.234	0.15	55.708	0.151	55.249	0.157	54.69	0.153	54.256	0.155
	22.956	0.364	22.56	0.328	22.428	0.296	20.56	0.301	35.923	0.182	34.809	0.182	34.638	0.185	34.497	0.182	34.131	0.19	36.48	0.175	46.395	0.145	33.921	0.189	22.956	0.362	33.095	0.199				43.388	0.223	43.421	0.213	43.541	0.212	43.895	0.204	55.234	0.15	55.708	0.151	55.249	0.157	54.809	0.153	54.256	0.155
	22.979	0.314	22.568	0.292	22.439	0.297	20.57	0.3	35.977	0.182	34.901	0.18	34.75	0.187	34.506	0.181	34.131	0.19	36.586	0.175	46.404	0.145	33.978	0.188	22.979	0.312	33.161	0.196				43.391	0.223	43.421	0.213	43.541	0.212	43.898	0.205	55.249	0.15	55.74	0.151	55.281	0.157	54.809	0.153	54.276	0.154
	22.979	0.314	22.568	0.292	22.439	0.297	20.572	0.302	35.977	0.182	34.901	0.18	34.75	0.187	34.506	0.181	34.269	0.186	36.586	0.175	46.574	0.145	33.978	0.188	22.979	0.312	33.161	0.196				43.391	0.223	43.424	0.213	43.544	0.214	43.898	0.205	55.249	0.15	55.74	0.151	55.281	0.157	54.9	0.153	54.276	0.154
	22.983	0.35	22.568	0.321	22.445	0.297	20.583	0.305	35.991	0.181	34.993	0.177	34.777	0.186	34.678	0.18	34.269	0.186	36.661	0.175	46.628	0.145	34.078	0.186	22.983	0.348	33.163	0.196				43.397	0.21	43.424	0.213	43.544	0.214	43.914	0.204	55.281	0.15	55.777	0.151	55.399	0.156	54.9	0.153	54.361	0.154
	22.983	0.35	22.568	0.321	22.445	0.297	20.584	0.308	35.991	0.181	34.993	0.177	34.777	0.186	34.678	0.18	34.297	0.186	36.661	0.175	46.671	0.145	34.078	0.186	22.983	0.348	33.163	0.196				43.397	0.21	43.46	0.209	43.555	0.212	43.914	0.204	55.281	0.15	55.777	0.151	55.399	0.156	55.027	0.152	54.361	0.154
	22.996	0.333	22.616	0.317	22.446	0.297	20.588	0.304	36.064	0.181	35.046	0.177	34.798	0.186	34.686	0.18	34.297	0.186	36.703	0.175	46.82	0.144	34.125	0.184	22.996	0.331	33.219	0.196				43.398	0.212	43.46	0.209	43.555	0.212	43.941	0.205	55.399	0.15	55.822	0.15	55.556	0.156	55.027	0.152	54.491	0.153
	22.996	0.333	22.616	0.317	22.446	0.297	20.589	0.298	36.064	0.181	35.046	0.177	34.798	0.186	34.686	0.18	34.378	0.187	36.703	0.175	46.851	0.144	34.125	0.184	22.996	0.331	33.219	0.196				43.398	0.212	43.467	0.212	43.564	0.212	43.941	0.205	55.399	0.15	55.822	0.15	55.556	0.156	55.189	0.152	54.491	0.153
	23.026	0.334	22.624	0.297	22.458	0.299	20.589	0.302	36.066	0.181	35.058	0.176	34.818	0.185	34.805	0.179	34.378	0.187	36.857	0.175	47.027	0.144	34.215	0.184	23.026	0.332	33.249	0.196				43.414	0.209	43.467	0.212	43.564	0.212	43.947	0.205	55.556	0.149	55.836	0.151	55.558	0.156	55.189	0.152	54.568	0.153
	23.026	0.334	22.624	0.297	22.458	0.299	20.591	0.305	36.066	0.181	35.058	0.176	34.818	0.185	34.805	0.179	34.455	0.187	36.857	0.175	47.188	0.143	34.215	0.184	23.026	0.332	33.249	0.196				43.414	0.209	43.469	0.213	43.566	0.212	43.947	0.205	55.556	0.149	55.836	0.151	55.558	0.156	55.302	0.152	54.568	0.153
	23.032	0.31	22.628	0.28	22.471	0.296	20.599	0.301	36.167	0.18	35.154	0.175	34.975	0.187	34.908	0.179	34.455	0.187	36.989	0.175	47.241	0.143	34.331	0.183	23.032	0.308	33.383	0.195				43.436	0.215	43.469	0.213	43.566	0.212	43.949	0.205	55.558	0.149	55.869	0.149	55.698	0.154	55.302	0.152	54.7	0.153
	23.032	0.31	22.628	0.28	22.471	0.296	20.603	0.299	36.167	0.18	35.154	0.175	34.975	0.187	34.908	0.179	34.558	0.187	36.989	0.175	47.336	0.142	34.331	0.183	23.032	0.308	33.383	0.195				43.436	0.215	43.469	0.214	43.577	0.214	43.949	0.205	55.558	0.149	55.869	0.149	55.698	0.154	55.402	0.152	54.7	0.153
	23.081	0.334	22.657	0.324	22.489	0.296	20.604	0.304	36.208	0.178	35.217	0.174	35.002	0.184	34.998	0.178	34.558	0.187	37.176	0.175	47.397	0.14	34.401	0.18	23.081	0.332	33.41	0.194				43.438	0.213	43.469	0.214	43.577	0.214	43.951	0.204	55.698	0.147	55.961	0.149	55.716	0.155	55.402	0.152	54.737	0.153
	23.081	0.334	22.657	0.324	22.489	0.296	20.606	0.298	36.208	0.178	35.217	0.174	35.002	0.184	34.998	0.178	34.569	0.187	37.176	0.175	47.423	0.14	34.401	0.18	23.081	0.332	33.41	0.194				43.438	0.213	43.469	0.209	43.582	0.214	43.951	0.204	55.698	0.147	55.961	0.149	55.716	0.155	55.442	0.151	54.737	0.153
	23.09	0.293	22.671	0.284	22.501	0.299	20.608	0.299	36.326	0.178	35.324	0.174	35.017	0.187	35.074	0.177	34.569	0.187	37.21	0.173	47.475	0.14	34.522	0.179	23.09	0.291	33.553	0.194				43.449	0.221	43.469	0.209	43.582	0.214	43.953	0.203	55.716	0.149	56.021	0.149	55.971	0.153	55.442	0.151	54.748	0.154
	23.09	0.293	22.671	0.284	22.501	0.299	20.62	0.302	36.326	0.178	35.324	0.174	35.017	0.187	35.074	0.177	34.764	0.187	37.21	0.173	47.488	0.14	34.522	0.179	23.09	0.291	33.553	0.194				43.449	0.221	43.472	0.206	43.633	0.214	43.953	0.203	55.716	0.149	56.021	0.149	55.971	0.153	55.609	0.151	54.748	0.154
	23.091	0.309	22.675	0.332	22.505	0.295	20.625	0.303	36.346	0.178	35.5	0.174	35.031	0.186	35.287	0.177	34.764	0.187	37.29	0.172	47.597	0.139	34.566	0.18	23.091	0.307	33.576	0.194				43.451	0.224	43.472	0.206	43.633	0.214	43.962	0.205	55.971	0.146	56.139	0.148	56.108	0.153	55.609	0.151	54.885	0.155
	23.091	0.309	22.675	0.332	22.505	0.295	20.628	0.297	36.346	0.178	35.5	0.174	35.031	0.186	35.287	0.177	34.844	0.186	37.29	0.172	47.695	0.139	34.566	0.18	23.091	0.307	33.576	0.194				43.451	0.224	43.473	0.215	43.694	0.214	43.962	0.205	55.971	0.146	56.139	0.148	56.108	0.153	55.751	0.152	54.885	0.155
	23.099	0.325	22.693	0.318	22.524	0.299	20.63	0.297	36.388	0.177	35.669	0.175	35.104	0.182	35.333	0.176	34.844	0.186	37.398	0.171	47.72	0.139	34.839	0.181	23.099	0.323	33.738	0.195				43.493	0.208	43.473	0.215	43.694	0.214	43.977	0.204	56.108	0.146	56.272	0.148	56.276	0.153	55.751	0.152	55.02	0.155
	23.099	0.325	22.693	0.318	22.524	0.299	20.635	0.306	36.388	0.177	35.669	0.175	35.104	0.182	35.333	0.176	34.991	0.185	37.398	0.171	47.754	0.139	34.839	0.181	23.099	0.323	33.738	0.195				43.493	0.208	43.488	0.21	43.726	0.214	43.977	0.204	56.108	0.146	56.272	0.148	56.276	0.153	55.8	0.152	55.02	0.155
	23.105	0.342	22.732	0.279	22.526	0.296	20.636	0.299	36.43	0.177	35.826	0.175	35.176	0.181	35.471	0.176	34.991	0.185	37.422	0.172	47.792	0.139	34.859	0.184	23.105	0.34	33.742	0.195				43.506	0.222	43.488	0.21	43.726	0.214	44.004	0.202	56.276	0.146	56.333	0.148	56.363	0.153	55.8	0.152	55.193	0.156
	23.105	0.342	22.732	0.279	22.526	0.296	20.637	0.297	36.43	0.177	35.826	0.175	35.176	0.181	35.471	0.176	35.022	0.185	37.422	0.172	47.874	0.139	34.859	0.184	23.105	0.34	33.742	0.195				43.506	0.222	43.51	0.21	43.728	0.212	44.004	0.202	56.276	0.146	56.333	0.148	56.363	0.153	55.827	0.152	55.193	0.156
	23.117	0.313	22.734	0.327	22.55	0.299	20.644	0.298	36.548	0.176	35.962	0.176	35.385	0.181	35.551	0.176	35.022	0.185	37.453	0.171	47.962	0.139	35.001	0.185	23.117	0.311	33.956	0.194				43.518	0.206	43.51	0.21	43.728	0.212	44.04	0.202	56.363	0.146	56.393	0.148	56.405	0.153	55.827	0.152	55.303	0.157
	23.117	0.313	22.734	0.327	22.55	0.299	20.644	0.301	36.548	0.176	35.962	0.176	35.385	0.181	35.551	0.176	35.217	0.184	37.453	0.171	48.037	0.139	35.001	0.185	23.117	0.311	33.956	0.194				43.518	0.206	43.529	0.21	43.747	0.211	44.04	0.202	56.363	0.146	56.393	0.148	56.405	0.153	55.855	0.152	55.303	0.157
	23.136	0.311	22.765	0.329	22.571	0.296	20.645	0.299	36.609	0.176	35.973	0.176	35.421	0.18	35.627	0.176	35.217	0.184	37.522	0.172	48.097	0.138	35.024	0.185	23.136	0.309	34.139	0.192				43.523	0.222	43.529	0.21	43.747	0.211	44.046	0.201	56.405	0.146	56.459	0.147	56.43	0.153	55.855	0.152	55.455	0.157
	23.136	0.311	22.765	0.329	22.571	0.296	20.647	0.304	36.609	0.176	35.973	0.176	35.421	0.18	35.627	0.176	35.315	0.182	37.522	0.172	48.219	0.138	35.024	0.185	23.136	0.309	34.139	0.192				43.523	0.222	43.531	0.212	43.748	0.211	44.046	0.201	56.405	0.146	56.459	0.147	56.43	0.153	55.943	0.151	55.455	0.157
	23.141	0.347	22.767	0.313	22.587	0.295	20.647	0.298	36.671	0.176	35.993	0.175	35.458	0.179	35.679	0.178	35.315	0.182	37.532	0.171	48.315	0.137	35.028	0.185	23.141	0.345	34.291	0.185				43.548	0.212	43.531	0.212	43.748	0.211	44.062	0.203	56.43	0.147	56.531	0.146	56.443	0.153	55.943	0.151	55.501	0.158
	23.141	0.347	22.767	0.313	22.587	0.295	20.655	0.297	36.671	0.176	35.993	0.175	35.458	0.179	35.679	0.178	35.367	0.181	37.532	0.171	48.389	0.136	35.028	0.185	23.141	0.345	34.291	0.185				43.548	0.212	43.541	0.214	43.774	0.212	44.062	0.203	56.43	0.147	56.531	0.146	56.443	0.153	55.97	0.15	55.501	0.158
	23.183	0.339	22.773	0.326	22.62	0.293	20.655	0.299	36.737	0.176	36.037	0.175	35.517	0.18	35.719	0.179	35.367	0.181	37.558	0.17	48.441	0.134	35.053	0.185	23.183	0.337	34.305	0.188				43.568	0.222	43.541	0.214	43.774	0.212	44.1	0.202	56.443	0.146	56.713	0.146	56.479	0.153	55.97	0.15	55.529	0.155
	23.183	0.339	22.773	0.326	22.62	0.293	20.655	0.306	36.737	0.176	36.037	0.175	35.517	0.18	35.719	0.179	35.382	0.181	37.558	0.17	48.738	0.134	35.053	0.185	23.183	0.337	34.305	0.188				43.568	0.222	43.541	0.214	43.775	0.211	44.1	0.202	56.443	0.146	56.713	0.146	56.479	0.153	56.072	0.149	55.529	0.155
	23.189	0.333	22.777	0.321	22.63	0.298	20.656	0.301	36.888	0.176	36.044	0.176	35.625	0.179	35.725	0.179	35.382	0.181	37.645	0.169	48.805	0.134	35.142	0.185	23.189	0.331	34.372	0.186				43.584	0.222	43.541	0.214	43.775	0.211	44.109	0.202	56.479	0.147	56.755	0.146	56.496	0.153	56.072	0.149	55.566	0.155
	23.189	0.333	22.777	0.321	22.63	0.298	20.657	0.301	36.888	0.176	36.044	0.176	35.625	0.179	35.725	0.179	35.522	0.18	37.645	0.169	48.924	0.134	35.142	0.185	23.189	0.331	34.372	0.186				43.584	0.222	43.576	0.215	43.786	0.211	44.109	0.202	56.479	0.147	56.755	0.146	56.496	0.153	56.137	0.146	55.566	0.155
	23.202	0.27	22.791	0.299	22.64	0.295	20.666	0.304	36.954	0.176	36.056	0.175	35.652	0.178	35.747	0.179	35.522	0.18	37.702	0.169	48.989	0.133	35.168	0.184	23.202	0.268	34.447	0.186				43.584	0.208	43.576	0.215	43.786	0.211	44.114	0.202	56.496	0.147	56.929	0.146	56.513	0.153	56.137	0.146	55.629	0.155
	23.202	0.27	22.791	0.299	22.64	0.295	20.666	0.3	36.954	0.176	36.056	0.175	35.652	0.178	35.747	0.179	35.568	0.18	37.702	0.169	49.009	0.138	35.168	0.184	23.202	0.268	34.447	0.186				43.584	0.208	43.586	0.213	43.79	0.212	44.114	0.202	56.496	0.147	56.929	0.146	56.513	0.153	56.18	0.149	55.629	0.155
	23.207	0.296	22.802	0.278	22.68	0.295	20.668	0.3	37.101	0.175	36.13	0.173	35.924	0.178	35.878	0.178	35.568	0.18	37.818	0.169	49.034	0.135	35.291	0.182	23.207	0.294	34.51	0.187				43.592	0.201	43.586	0.213	43.79	0.212	44.127	0.201	56.513	0.147	56.989	0.145	56.574	0.153	56.18	0.149	55.643	0.157
	23.207	0.296	22.802	0.278	22.68	0.295	20.668	0.297	37.101	0.175	36.13	0.173	35.924	0.178	35.878	0.178	35.59	0.18	37.818	0.169	49.051	0.139	35.291	0.182	23.207	0.294	34.51	0.187				43.592	0.201	43.592	0.212	43.79	0.212	44.127	0.201	56.513	0.147	56.989	0.145	56.574	0.153	56.223	0.148	55.643	0.157
	23.211	0.341	22.817	0.327	22.718	0.293	20.668	0.301	37.309	0.174	36.159	0.174	35.99	0.177	35.971	0.177	35.59	0.18	37.923	0.17	49.089	0.139	35.33	0.179	23.211	0.339	34.566	0.186				43.599	0.222	43.592	0.212	43.79	0.212	44.137	0.203	56.574	0.146	57.056	0.145	56.646	0.153	56.223	0.148	55.646	0.154
	23.211	0.341	22.817	0.327	22.718	0.293	20.67	0.298	37.309	0.174	36.159	0.174	35.99	0.177	35.971	0.177	35.62	0.18	37.923	0.17	49.095	0.134	35.33	0.179	23.211	0.339	34.566	0.186				43.599	0.222	43.615	0.208	43.817	0.211	44.137	0.203	56.574	0.146	57.056	0.145	56.646	0.153	56.242	0.145	55.646	0.154
	23.217	0.272	22.82	0.316	22.721	0.298	20.678	0.299	37.36	0.174	36.246	0.173	36.142	0.177	36.058	0.177	35.62	0.18	38.006	0.171	49.128	0.138	35.385	0.18	23.217	0.27	34.583	0.186				43.609	0.214	43.615	0.208	43.817	0.211	44.168	0.201	56.646	0.146	57.131	0.146	56.657	0.153	56.242	0.145	55.695	0.154
	23.217	0.272	22.82	0.316	22.721	0.298	20.679	0.304	37.36	0.174	36.246	0.173	36.142	0.177	36.058	0.177	35.676	0.179	38.006	0.171	49.19	0.137	35.385	0.18	23.217	0.27	34.583	0.186				43.609	0.214	43.623	0.214	43.817	0.21	44.168	0.201	56.646	0.146	57.131	0.146	56.657	0.153	56.3	0.145	55.695	0.154
	23.221	0.277	22.832	0.324	22.724	0.293	20.68	0.3	37.378	0.174	36.353	0.173	36.226	0.175	36.059	0.178	35.676	0.179	38.009	0.169	49.348	0.136	35.436	0.178	23.221	0.275	34.648	0.188				43.61	0.204	43.623	0.214	43.817	0.21	44.186	0.201	56.657	0.146	57.179	0.146	56.778	0.152	56.3	0.145	55.833	0.154
	23.221	0.277	22.832	0.324	22.724	0.293	20.681	0.296	37.378	0.174	36.353	0.173	36.226	0.175	36.059	0.178	35.777	0.179	38.009	0.169	49.445	0.136	35.436	0.178	23.221	0.275	34.648	0.188				43.61	0.204	43.652	0.213	43.835	0.211	44.186	0.201	56.657	0.146	57.179	0.146	56.778	0.152	56.351	0.146	55.833	0.154
	23.225	0.317	22.833	0.322	22.741	0.293	20.682	0.298	37.446	0.173	36.423	0.173	36.241	0.174	36.227	0.176	35.777	0.179	38.074	0.17	49.48	0.136	35.54	0.188	23.225	0.315	34.728	0.19				43.619	0.217	43.652	0.213	43.835	0.211	44.198	0.201	56.778	0.146	57.274	0.146	56.806	0.152	56.351	0.146	55.873	0.153
	23.225	0.317	22.833	0.322	22.741	0.293	20.683	0.302	37.446	0.173	36.423	0.173	36.241	0.174	36.227	0.176	35.786	0.179	38.074	0.17	49.543	0.136	35.54	0.188	23.225	0.315	34.728	0.19				43.619	0.217	43.659	0.214	43.846	0.211	44.198	0.201	56.778	0.146	57.274	0.146	56.806	0.152	56.396	0.147	55.873	0.153
	23.248	0.354	22.838	0.31	22.777	0.293	20.684	0.299	37.579	0.173	36.552	0.173	36.365	0.173	36.236	0.175	35.786	0.179	38.189	0.17	49.609	0.136	35.561	0.183	23.248	0.352	34.737	0.189				43.651	0.208	43.659	0.214	43.846	0.211	44.216	0.201	56.806	0.145	57.275	0.146	56.877	0.151	56.396	0.147	55.92	0.152
	23.248	0.354	22.838	0.31	22.777	0.293	20.684	0.298	37.579	0.173	36.552	0.173	36.365	0.173	36.236	0.175	35.795	0.179	38.189	0.17	49.688	0.135	35.561	0.183	23.248	0.352	34.737	0.189				43.651	0.208	43.663	0.203	43.847	0.212	44.216	0.201	56.806	0.145	57.275	0.146	56.877	0.151	56.508	0.147	55.92	0.152
	23.252	0.347	22.889	0.318	22.794	0.295	20.686	0.299	37.703	0.17	36.558	0.172	36.377	0.174	36.252	0.175	35.795	0.179	38.255	0.17	49.817	0.135	35.598	0.188	23.252	0.345	34.796	0.19				43.664	0.22	43.663	0.203	43.847	0.212	44.246	0.201	56.877	0.144	57.351	0.145	57.041	0.15	56.508	0.147	56.041	0.151
	23.252	0.347	22.889	0.318	22.794	0.295	20.69	0.306	37.703	0.17	36.558	0.172	36.377	0.174	36.252	0.175	35.9	0.177	38.255	0.17	49.877	0.133	35.598	0.188	23.252	0.345	34.796	0.19				43.664	0.22	43.683	0.204	43.851	0.21	44.246	0.201	56.877	0.144	57.351	0.145	57.041	0.15	56.582	0.147	56.041	0.151
	23.255	0.268	22.91	0.313	22.805	0.293	20.693	0.301	37.753	0.17	36.649	0.172	36.389	0.174	36.352	0.175	35.9	0.177	38.379	0.17	49.959	0.132	35.608	0.187	23.255	0.266	34.811	0.19				43.668	0.214	43.683	0.204	43.851	0.21	44.252	0.203	57.041	0.143	57.445	0.144	57.062	0.15	56.582	0.147	56.132	0.15
	23.255	0.268	22.91	0.313	22.805	0.293	20.694	0.299	37.753	0.17	36.649	0.172	36.389	0.174	36.352	0.175	35.95	0.178	38.379	0.17	50.109	0.132	35.608	0.187	23.255	0.266	34.811	0.19				43.668	0.214	43.694	0.203	43.864	0.211	44.252	0.203	57.041	0.143	57.445	0.144	57.062	0.15	56.69	0.147	56.132	0.15
	23.274	0.305	22.915	0.311	22.813	0.294	20.695	0.299	37.771	0.171	36.778	0.171	36.405	0.173	36.429	0.174	35.95	0.178	38.533	0.169	50.248	0.133	35.793	0.184	23.274	0.303	34.939	0.189				43.673	0.22	43.694	0.203	43.864	0.211	44.262	0.2	57.062	0.143	57.451	0.142	57.174	0.149	56.69	0.147	56.161	0.15
	23.274	0.305	22.915	0.311	22.813	0.294	20.7	0.297	37.771	0.171	36.778	0.171	36.405	0.173	36.429	0.174	36.027	0.176	38.533	0.169	50.295	0.133	35.793	0.184	23.274	0.303	34.939	0.189				43.673	0.22	43.732	0.214	43.877	0.21	44.262	0.2	57.062	0.143	57.451	0.142	57.174	0.149	56.755	0.148	56.161	0.15
	23.279	0.267	22.916	0.322	22.82	0.294	20.701	0.297	37.831	0.173	36.841	0.17	36.478	0.174	36.551	0.174	36.027	0.176	38.66	0.168	50.376	0.134	35.838	0.181	23.279	0.265	34.983	0.189				43.692	0.201	43.732	0.214	43.877	0.21	44.262	0.203	57.174	0.142	57.543	0.142	57.201	0.149	56.755	0.148	56.274	0.149
	23.279	0.267	22.916	0.322	22.82	0.294	20.702	0.299	37.831	0.173	36.841	0.17	36.478	0.174	36.551	0.174	36.089	0.176	38.66	0.168	50.39	0.133	35.838	0.181	23.279	0.265	34.983	0.189				43.692	0.201	43.761	0.202	43.894	0.21	44.262	0.203	57.174	0.142	57.543	0.142	57.201	0.149	56.95	0.147	56.274	0.149
	23.283	0.345	22.917	0.312	22.829	0.292	20.704	0.298	37.846	0.17	37	0.17	36.561	0.174	36.57	0.174	36.089	0.176	38.747	0.166	50.47	0.134	36.025	0.18	23.283	0.343	35.089	0.188				43.697	0.202	43.761	0.202	43.894	0.21	44.283	0.202	57.201	0.143	57.574	0.142	57.444	0.149	56.95	0.147	56.424	0.147
	23.283	0.345	22.917	0.312	22.829	0.292	20.705	0.299	37.846	0.17	37	0.17	36.561	0.174	36.57	0.174	36.17	0.177	38.747	0.166	50.484	0.133	36.025	0.18	23.283	0.343	35.089	0.188				43.697	0.202	43.779	0.205	43.904	0.211	44.283	0.202	57.201	0.143	57.574	0.142	57.444	0.149	57.112	0.147	56.424	0.147
	23.283	0.308	22.923	0.302	22.836	0.293	20.705	0.297	37.85	0.173	37.121	0.17	36.587	0.174	36.668	0.173	36.17	0.177	38.948	0.166	50.522	0.134	36.119	0.179	23.283	0.306	35.14	0.189				43.701	0.217	43.779	0.205	43.904	0.211	44.288	0.201	57.444	0.142	57.654	0.142	57.535	0.149	57.112	0.147	56.45	0.147
	23.283	0.308	22.923	0.302	22.836	0.293	20.707	0.301	37.85	0.173	37.121	0.17	36.587	0.174	36.668	0.173	36.275	0.177	38.948	0.166	50.54	0.134	36.119	0.179	23.283	0.306	35.14	0.189				43.701	0.217	43.78	0.213	43.966	0.21	44.288	0.201	57.444	0.142	57.654	0.142	57.535	0.149	57.253	0.145	56.45	0.147
	23.3	0.264	22.929	0.283	22.852	0.294	20.707	0.3	37.976	0.171	37.24	0.17	36.635	0.174	36.828	0.173	36.275	0.177	38.975	0.165	50.603	0.134	36.329	0.175	23.3	0.262	35.2	0.187				43.715	0.2	43.78	0.213	43.966	0.21	44.315	0.203	57.535	0.142	57.69	0.142	57.7	0.149	57.253	0.145	56.467	0.148
	23.3	0.264	22.929	0.283	22.852	0.294	20.711	0.297	37.976	0.171	37.24	0.17	36.635	0.174	36.828	0.173	36.398	0.177	38.975	0.165	50.662	0.134	36.329	0.175	23.3	0.262	35.2	0.187				43.715	0.2	43.805	0.207	43.983	0.21	44.315	0.203	57.535	0.142	57.69	0.142	57.7	0.149	57.277	0.146	56.467	0.148
	23.323	0.313	22.932	0.303	22.853	0.292	20.713	0.297	37.981	0.171	37.348	0.17	36.637	0.174	36.973	0.172	36.398	0.177	38.992	0.163	50.722	0.133	36.35	0.177	23.323	0.311	35.282	0.186				43.718	0.207	43.805	0.207	43.983	0.21	44.315	0.2	57.7	0.142	57.759	0.142	57.782	0.149	57.277	0.146	56.742	0.149
	23.323	0.313	22.932	0.303	22.853	0.292	20.716	0.3	37.981	0.171	37.348	0.17	36.637	0.174	36.973	0.172	36.432	0.177	38.992	0.163	50.837	0.133	36.35	0.177	23.323	0.311	35.282	0.186				43.718	0.207	43.805	0.208	44.015	0.208	44.315	0.2	57.7	0.142	57.759	0.142	57.782	0.149	57.37	0.144	56.742	0.149
	23.336	0.311	22.983	0.274	22.876	0.291	20.717	0.298	38.124	0.171	37.438	0.17	36.82	0.175	37.05	0.173	36.432	0.177	39.044	0.163	50.866	0.131	36.408	0.175	23.336	0.309	35.48	0.186				43.723	0.214	43.805	0.208	44.015	0.208	44.321	0.2	57.782	0.142	57.862	0.142	57.796	0.149	57.37	0.144	56.841	0.15
	23.336	0.311	22.983	0.274	22.876	0.291	20.717	0.306	38.124	0.171	37.438	0.17	36.82	0.175	37.05	0.173	36.653	0.175	39.044	0.163	51.001	0.129	36.408	0.175	23.336	0.309	35.48	0.186				43.723	0.214	43.832	0.214	44.017	0.208	44.321	0.2	57.782	0.142	57.862	0.142	57.796	0.149	57.457	0.14	56.841	0.15
	23.347	0.274	22.992	0.319	22.902	0.294	20.723	0.299	38.164	0.171	37.49	0.169	36.869	0.175	37.246	0.173	36.653	0.175	39.067	0.159	51.1	0.129	36.527	0.174	23.347	0.272	35.6	0.185				43.749	0.217	43.832	0.214	44.017	0.208	44.322	0.203	57.796	0.143	58.004	0.142	57.814	0.149	57.457	0.14	56.998	0.15
	23.347	0.274	22.992	0.319	22.902	0.294	20.723	0.302	38.164	0.171	37.49	0.169	36.869	0.175	37.246	0.173	36.716	0.174	39.067	0.159	51.107	0.129	36.527	0.174	23.347	0.272	35.6	0.185				43.749	0.217	43.875	0.209	44.028	0.208	44.322	0.203	57.796	0.143	58.004	0.142	57.814	0.149	57.503	0.14	56.998	0.15
	23.367	0.283	23.005	0.277	22.907	0.294	20.724	0.302	38.324	0.171	37.515	0.168	37.02	0.175	37.26	0.173	36.716	0.174	39.068	0.165	51.172	0.128	36.676	0.172	23.367	0.281	35.762	0.184				43.808	0.206	43.875	0.209	44.028	0.208	44.329	0.2	57.814	0.143	58.085	0.142	57.864	0.151	57.503	0.14	57.007	0.151
	23.367	0.283	23.005	0.277	22.907	0.294	20.726	0.308	38.324	0.171	37.515	0.168	37.02	0.175	37.26	0.173	36.861	0.173	39.068	0.165	51.345	0.127	36.676	0.172	23.367	0.281	35.762	0.184				43.808	0.206	43.881	0.209	44.038	0.208	44.329	0.2	57.814	0.143	58.085	0.142	57.864	0.151	57.531	0.144	57.007	0.151
	23.398	0.337	23.014	0.28	22.908	0.294	20.727	0.296	38.375	0.171	37.524	0.168	37.021	0.175	37.302	0.173	36.861	0.173	39.086	0.161	51.425	0.128	36.678	0.173	23.398	0.335	35.866	0.183				43.827	0.199	43.881	0.209	44.038	0.208	44.339	0.201	57.864	0.144	58.14	0.142	57.889	0.15	57.531	0.144	57.01	0.15
	23.398	0.337	23.014	0.28	22.908	0.294	20.731	0.303	38.375	0.171	37.524	0.168	37.021	0.175	37.302	0.173	37.001	0.173	39.086	0.161	51.599	0.129	36.678	0.173	23.398	0.335	35.866	0.183				43.827	0.199	43.889	0.208	44.083	0.209	44.339	0.201	57.864	0.144	58.14	0.142	57.889	0.15	57.566	0.14	57.01	0.15
	23.418	0.337	23.042	0.28	22.911	0.291	20.733	0.306	38.377	0.171	37.636	0.168	37.222	0.174	37.336	0.173	37.001	0.173	39.116	0.164	51.78	0.131	36.709	0.171	23.418	0.335	35.943	0.182				43.855	0.21	43.889	0.208	44.083	0.209	44.344	0.2	57.889	0.143	58.255	0.141	57.999	0.151	57.566	0.14	57.033	0.151
	23.418	0.337	23.042	0.28	22.911	0.291	20.734	0.3	38.377	0.171	37.636	0.168	37.222	0.174	37.336	0.173	37.042	0.173	39.116	0.164	51.844	0.132	36.709	0.171	23.418	0.335	35.943	0.182				43.855	0.21	43.894	0.211	44.122	0.208	44.344	0.2	57.889	0.143	58.255	0.141	57.999	0.151	57.57	0.142	57.033	0.151
	23.419	0.281	23.078	0.289	22.939	0.288	20.738	0.299	38.459	0.171	37.685	0.168	37.246	0.173	37.34	0.173	37.042	0.173	39.267	0.159	51.989	0.131	36.721	0.173	23.419	0.279	35.969	0.181				43.87	0.221	43.894	0.211	44.122	0.208	44.356	0.2	57.999	0.144	58.433	0.139	58.069	0.15	57.57	0.142	57.04	0.151
	23.419	0.281	23.078	0.289	22.939	0.288	20.741	0.3	38.459	0.171	37.685	0.168	37.246	0.173	37.34	0.173	37.07	0.172	39.267	0.159	52.019	0.131	36.721	0.173	23.419	0.279	35.969	0.181				43.87	0.221	43.916	0.208	44.129	0.209	44.356	0.2	57.999	0.144	58.433	0.139	58.069	0.15	57.603	0.141	57.04	0.151
	23.437	0.343	23.087	0.307	22.941	0.294	20.741	0.301	38.569	0.17	37.744	0.168	37.482	0.173	37.381	0.172	37.07	0.172	39.338	0.159	52.025	0.132	36.737	0.174	23.437	0.341	36.025	0.174				43.911	0.22	43.916	0.208	44.129	0.209	44.367	0.203	58.069	0.143	58.521	0.138	58.116	0.147	57.603	0.141	57.108	0.151
	23.437	0.343	23.087	0.307	22.941	0.294	20.744	0.296	38.569	0.17	37.744	0.168	37.482	0.173	37.381	0.172	37.079	0.172	39.338	0.159	52.062	0.127	36.737	0.174	23.437	0.341	36.025	0.174				43.911	0.22	43.916	0.212	44.14	0.208	44.367	0.203	58.069	0.143	58.521	0.138	58.116	0.147	57.627	0.141	57.108	0.151
	23.461	0.317	23.095	0.308	22.942	0.288	20.747	0.301	38.679	0.17	37.756	0.169	37.561	0.173	37.401	0.173	37.079	0.172	39.408	0.162	52.078	0.13	36.819	0.174	23.461	0.315	36.026	0.172				43.929	0.209	43.916	0.212	44.14	0.208	44.374	0.201	58.116	0.14	58.637	0.138	58.223	0.149	57.627	0.141	57.185	0.151
	23.461	0.317	23.095	0.308	22.942	0.288	20.747	0.306	38.679	0.17	37.756	0.169	37.561	0.173	37.401	0.173	37.103	0.172	39.408	0.162	52.09	0.129	36.819	0.174	23.461	0.315	36.026	0.172				43.929	0.209	43.919	0.205	44.15	0.208	44.374	0.201	58.116	0.14	58.637	0.138	58.223	0.149	57.86	0.141	57.185	0.151
	23.463	0.337	23.101	0.306	22.953	0.291	20.751	0.302	38.88	0.17	37.82	0.169	37.688	0.172	37.476	0.172	37.103	0.172	39.451	0.16	52.096	0.132	36.857	0.171	23.463	0.335	36.064	0.178				43.932	0.202	43.919	0.205	44.15	0.208	44.379	0.2	58.223	0.142	58.715	0.137	58.239	0.146	57.86	0.141	57.243	0.15
	23.463	0.337	23.101	0.306	22.953	0.291	20.757	0.299	38.88	0.17	37.82	0.169	37.688	0.172	37.476	0.172	37.137	0.174	39.451	0.16	52.191	0.126	36.857	0.171	23.463	0.335	36.064	0.178				43.932	0.202	43.927	0.207	44.152	0.209	44.379	0.2	58.223	0.142	58.715	0.137	58.239	0.146	57.907	0.141	57.243	0.15
	23.478	0.299	23.109	0.297	23.006	0.288	20.762	0.299	38.945	0.169	37.835	0.167	37.698	0.172	37.66	0.17	37.137	0.174	39.521	0.162	52.226	0.126	36.867	0.174	23.478	0.297	36.066	0.177				43.934	0.219	43.927	0.207	44.152	0.209	44.385	0.2	58.239	0.14	58.75	0.137	58.288	0.146	57.907	0.141	57.281	0.15
	23.478	0.299	23.109	0.297	23.006	0.288	20.763	0.3	38.945	0.169	37.835	0.167	37.698	0.172	37.66	0.17	37.174	0.176	39.521	0.162	52.352	0.126	36.867	0.174	23.478	0.297	36.066	0.177				43.934	0.219	43.935	0.21	44.153	0.209	44.385	0.2	58.239	0.14	58.75	0.137	58.288	0.146	57.943	0.142	57.281	0.15
	23.5	0.3	23.11	0.315	23.033	0.288	20.766	0.3	39.001	0.168	37.926	0.166	37.787	0.171	37.679	0.168	37.174	0.176	39.644	0.163	52.426	0.126	36.939	0.173	23.5	0.298	36.125	0.172				43.95	0.209	43.935	0.21	44.153	0.209	44.393	0.2	58.288	0.14	58.751	0.136	58.46	0.146	57.943	0.142	57.299	0.15
	23.5	0.3	23.11	0.315	23.033	0.288	20.772	0.298	39.001	0.168	37.926	0.166	37.787	0.171	37.679	0.168	37.306	0.175	39.644	0.163	52.508	0.126	36.939	0.173	23.5	0.298	36.125	0.172				43.95	0.209	43.948	0.207	44.156	0.208	44.393	0.201	58.288	0.14	58.751	0.136	58.46	0.146	57.991	0.142	57.299	0.15
	23.506	0.306	23.129	0.286	23.039	0.288	20.773	0.296	39.037	0.168	38.034	0.165	37.86	0.171	37.789	0.168	37.306	0.175	39.793	0.164	52.666	0.127	37.004	0.173	23.506	0.304	36.157	0.178				43.961	0.219	43.948	0.207	44.156	0.208	44.393	0.2	58.46	0.139	58.808	0.137	58.465	0.146	57.991	0.142	57.465	0.15
	23.506	0.306	23.129	0.286	23.039	0.288	20.774	0.299	39.037	0.168	38.034	0.165	37.86	0.171	37.789	0.168	37.32	0.176	39.793	0.164	52.672	0.126	37.004	0.173	23.506	0.304	36.157	0.178				43.961	0.219	43.962	0.211	44.158	0.208	44.393	0.201	58.46	0.139	58.808	0.137	58.465	0.146	57.998	0.142	57.465	0.15
	23.521	0.322	23.165	0.306	23.052	0.289	20.776	0.296	39.115	0.167	38.078	0.165	37.89	0.171	37.874	0.168	37.32	0.176	39.844	0.165	52.751	0.128	37.127	0.173	23.521	0.32	36.266	0.172				43.967	0.221	43.962	0.211	44.158	0.208	44.402	0.201	58.465	0.14	58.829	0.137	58.527	0.146	57.998	0.142	57.47	0.15
	23.521	0.322	23.165	0.306	23.052	0.289	20.779	0.299	39.115	0.167	38.078	0.165	37.89	0.171	37.874	0.168	37.422	0.174	39.844	0.165	52.814	0.128	37.127	0.173	23.521	0.32	36.266	0.172				43.967	0.221	43.975	0.211	44.168	0.208	44.402	0.201	58.465	0.14	58.829	0.137	58.527	0.146	58.115	0.142	57.47	0.15
	23.548	0.349	23.202	0.311	23.059	0.29	20.781	0.296	39.137	0.167	38.197	0.164	37.942	0.171	37.931	0.167	37.422	0.174	39.908	0.165	52.942	0.127	37.167	0.173	23.548	0.347	36.316	0.173				43.976	0.211	43.975	0.211	44.168	0.208	44.408	0.201	58.527	0.139	58.849	0.137	58.587	0.145	58.115	0.142	57.586	0.149
	23.548	0.349	23.202	0.311	23.059	0.29	20.781	0.298	39.137	0.167	38.197	0.164	37.942	0.171	37.931	0.167	37.46	0.173	39.908	0.165	53.158	0.125	37.167	0.173	23.548	0.347	36.316	0.173				43.976	0.211	43.98	0.206	44.173	0.209	44.408	0.201	58.527	0.139	58.849	0.137	58.587	0.145	58.247	0.143	57.586	0.149
	23.55	0.3	23.209	0.314	23.062	0.289	20.781	0.296	39.198	0.167	38.264	0.163	38.072	0.171	37.947	0.168	37.46	0.173	40.054	0.165	53.252	0.122	37.315	0.174	23.55	0.298	36.428	0.174				43.98	0.204	43.98	0.206	44.173	0.209	44.409	0.201	58.587	0.139	58.87	0.136	58.792	0.143	58.247	0.143	57.603	0.149
	23.55	0.3	23.209	0.314	23.062	0.289	20.783	0.307	39.198	0.167	38.264	0.163	38.072	0.171	37.947	0.168	37.591	0.171	40.054	0.165	53.303	0.122	37.315	0.174	23.55	0.298	36.428	0.174				43.98	0.204	43.999	0.202	44.183	0.208	44.409	0.201	58.587	0.139	58.87	0.136	58.792	0.143	58.285	0.143	57.603	0.149
	23.594	0.33	23.216	0.276	23.064	0.288	20.791	0.297	39.218	0.167	38.339	0.163	38.082	0.168	38.175	0.167	37.591	0.171	40.251	0.164	53.307	0.122	37.342	0.174	23.594	0.328	36.448	0.175				43.985	0.202	43.999	0.202	44.183	0.208	44.409	0.201	58.792	0.137	59.04	0.137	58.804	0.142	58.285	0.143	57.733	0.149
	23.594	0.33	23.216	0.276	23.064	0.288	20.794	0.306	39.218	0.167	38.339	0.163	38.082	0.168	38.175	0.167	37.598	0.172	40.251	0.164	53.408	0.122	37.342	0.174	23.594	0.328	36.448	0.175				43.985	0.202	44	0.213	44.193	0.209	44.409	0.201	58.792	0.137	59.04	0.137	58.804	0.142	58.503	0.143	57.733	0.149
	23.598	0.319	23.279	0.308	23.069	0.288	20.801	0.298	39.327	0.166	38.458	0.162	38.106	0.171	38.217	0.167	37.598	0.172	40.353	0.163	53.433	0.123	37.474	0.174	23.598	0.317	36.498	0.176				43.989	0.206	44	0.213	44.193	0.209	44.419	0.2	58.804	0.136	59.13	0.137	59.04	0.142	58.503	0.143	57.879	0.148
	23.598	0.319	23.279	0.308	23.069	0.288	20.803	0.307	39.327	0.166	38.458	0.162	38.106	0.171	38.217	0.167	37.718	0.17	40.353	0.163	53.445	0.123	37.474	0.174	23.598	0.317	36.498	0.176				43.989	0.206	44.008	0.209	44.197	0.209	44.419	0.2	58.804	0.136	59.13	0.137	59.04	0.142	58.616	0.143	57.879	0.148
	23.618	0.285	23.283	0.32	23.089	0.287	20.806	0.298	39.342	0.166	38.694	0.162	38.148	0.168	38.341	0.167	37.718	0.17	40.38	0.162	53.486	0.123	37.507	0.173	23.618	0.283	36.579	0.179				43.997	0.22	44.008	0.209	44.197	0.209	44.44	0.201	59.04	0.136	59.174	0.137	59.121	0.142	58.616	0.143	57.905	0.148
	23.618	0.285	23.283	0.32	23.089	0.287	20.808	0.302	39.342	0.166	38.694	0.162	38.148	0.168	38.341	0.167	37.821	0.168	40.38	0.162	53.581	0.124	37.507	0.173	23.618	0.283	36.579	0.179				43.997	0.22	44.035	0.204	44.216	0.209	44.44	0.201	59.04	0.136	59.174	0.137	59.121	0.142	58.732	0.143	57.905	0.148
	23.634	0.312	23.283	0.306	23.099	0.289	20.811	0.296	39.451	0.165	38.75	0.161	38.18	0.168	38.395	0.167	37.821	0.168	40.41	0.16	53.666	0.126	37.746	0.171	23.634	0.31	36.728	0.182				44.021	0.2	44.035	0.204	44.216	0.209	44.494	0.2	59.121	0.136	59.179	0.137	59.256	0.143	58.732	0.143	58.007	0.148
	23.634	0.312	23.283	0.306	23.099	0.289	20.815	0.293	39.451	0.165	38.75	0.161	38.18	0.168	38.395	0.167	37.843	0.168	40.41	0.16	53.702	0.126	37.746	0.171	23.634	0.31	36.728	0.182				44.021	0.2	44.04	0.213	44.239	0.208	44.494	0.2	59.121	0.136	59.179	0.137	59.256	0.143	58.88	0.143	58.007	0.148
	23.634	0.334	23.289	0.304	23.106	0.287	20.824	0.293	39.451	0.165	38.793	0.161	38.204	0.17	38.606	0.167	37.843	0.168	40.44	0.162	53.779	0.126	37.927	0.171	23.634	0.332	36.858	0.181				44.029	0.209	44.04	0.213	44.239	0.208	44.496	0.201	59.256	0.136	59.28	0.137	59.322	0.143	58.88	0.143	58.233	0.147
	23.634	0.334	23.289	0.304	23.106	0.287	20.828	0.296	39.451	0.165	38.793	0.161	38.204	0.17	38.606	0.167	37.945	0.168	40.44	0.162	53.889	0.126	37.927	0.171	23.634	0.332	36.858	0.181				44.029	0.209	44.041	0.21	44.307	0.208	44.496	0.201	59.256	0.136	59.28	0.137	59.322	0.143	58.951	0.143	58.233	0.147
	23.641	0.306	23.294	0.273	23.108	0.29	20.831	0.302	39.527	0.165	38.932	0.161	38.308	0.168	38.607	0.167	37.945	0.168	40.449	0.158	53.941	0.126	38.131	0.167	23.641	0.304	36.885	0.179				44.045	0.198	44.041	0.21	44.307	0.208	44.53	0.2	59.322	0.137	59.379	0.137	59.36	0.144	58.951	0.143	58.283	0.147
	23.641	0.306	23.294	0.273	23.108	0.29	20.832	0.293	39.527	0.165	38.932	0.161	38.308	0.168	38.607	0.167	38.272	0.168	40.449	0.158	54.008	0.126	38.131	0.167	23.641	0.304	36.885	0.179				44.045	0.198	44.045	0.203	44.329	0.208	44.53	0.2	59.322	0.137	59.379	0.137	59.36	0.144	58.992	0.143	58.283	0.147
	23.647	0.328	23.302	0.316	23.121	0.289	20.835	0.296	39.67	0.164	39.033	0.161	38.322	0.168	38.684	0.166	38.272	0.168	40.498	0.158	54.11	0.126	38.135	0.169	23.647	0.326	37.146	0.175				44.05	0.217	44.045	0.203	44.329	0.208	44.536	0.2	59.36	0.138	59.45	0.137	59.41	0.144	58.992	0.143	58.417	0.146
	23.647	0.328	23.302	0.316	23.121	0.289	20.836	0.301	39.67	0.164	39.033	0.161	38.322	0.168	38.684	0.166	38.306	0.168	40.498	0.158	54.211	0.125	38.135	0.169	23.647	0.326	37.146	0.175				44.05	0.217	44.046	0.208	44.349	0.208	44.536	0.2	59.36	0.138	59.45	0.137	59.41	0.144	59.003	0.141	58.417	0.146
	23.678	0.322	23.336	0.312	23.124	0.287	20.848	0.301	39.733	0.164	39.13	0.161	38.489	0.168	38.756	0.165	38.306	0.168	40.622	0.158	54.279	0.125	38.142	0.17	23.678	0.32	37.299	0.172				44.066	0.201	44.046	0.208	44.349	0.208	44.56	0.2	59.41	0.138	59.505	0.137	59.472	0.144	59.003	0.141	58.482	0.145
	23.678	0.322	23.336	0.312	23.124	0.287	20.851	0.295	39.733	0.164	39.13	0.161	38.489	0.168	38.756	0.165	38.434	0.169	40.622	0.158	54.362	0.125	38.142	0.17	23.678	0.32	37.299	0.172				44.066	0.201	44.063	0.21	44.36	0.208	44.56	0.2	59.41	0.138	59.505	0.137	59.472	0.144	59.054	0.14	58.482	0.145
	23.752	0.331	23.359	0.308	23.132	0.29	20.854	0.296	39.811	0.163	39.135	0.161	38.573	0.168	38.797	0.165	38.434	0.169	40.752	0.157	54.457	0.124	38.174	0.171	23.752	0.329	37.349	0.162				44.091	0.215	44.063	0.21	44.36	0.208	44.582	0.2	59.472	0.138	59.652	0.138	59.491	0.144	59.054	0.14	58.541	0.143
	23.752	0.331	23.359	0.308	23.132	0.29	20.855	0.293	39.811	0.163	39.135	0.161	38.573	0.168	38.797	0.165	38.44	0.168	40.752	0.157	54.673	0.123	38.174	0.171	23.752	0.329	37.349	0.162				44.091	0.215	44.068	0.208	44.361	0.208	44.582	0.2	59.472	0.138	59.652	0.138	59.491	0.144	59.064	0.14	58.541	0.143
	23.758	0.319	23.384	0.308	23.161	0.29	20.858	0.292	39.882	0.164	39.136	0.162	38.654	0.169	38.886	0.165	38.44	0.168	40.804	0.157	54.695	0.124	38.217	0.169	23.758	0.317	37.381	0.17				44.104	0.211	44.068	0.208	44.361	0.208	44.617	0.2	59.491	0.138	59.726	0.138	59.495	0.143	59.064	0.14	58.642	0.144
	23.758	0.319	23.384	0.308	23.161	0.29	20.865	0.301	39.882	0.164	39.136	0.162	38.654	0.169	38.886	0.165	38.586	0.169	40.804	0.157	54.761	0.123	38.217	0.169	23.758	0.317	37.381	0.17				44.104	0.211	44.072	0.206	44.363	0.207	44.617	0.2	59.491	0.138	59.726	0.138	59.495	0.143	59.095	0.14	58.642	0.144
	23.765	0.305	23.384	0.305	23.191	0.287	20.866	0.303	39.995	0.164	39.145	0.161	38.658	0.17	38.906	0.164	38.586	0.169	40.819	0.157	54.913	0.126	38.326	0.168	23.765	0.303	37.442	0.168				44.108	0.218	44.072	0.206	44.363	0.207	44.622	0.2	59.495	0.137	59.915	0.139	59.529	0.143	59.095	0.14	58.665	0.143
	23.765	0.305	23.384	0.305	23.191	0.287	20.867	0.293	39.995	0.164	39.145	0.161	38.658	0.17	38.906	0.164	38.592	0.169	40.819	0.157	54.917	0.124	38.326	0.168	23.765	0.303	37.442	0.168				44.108	0.218	44.084	0.208	44.376	0.207	44.622	0.2	59.495	0.137	59.915	0.139	59.529	0.143	59.123	0.14	58.665	0.143
	23.772	0.287	23.393	0.294	23.244	0.284	20.877	0.294	40.098	0.166	39.181	0.162	38.799	0.169	38.989	0.163	38.592	0.169	40.886	0.157	54.925	0.126	38.35	0.165	23.772	0.285	37.533	0.158				44.125	0.21	44.084	0.208	44.376	0.207	44.636	0.2	59.529	0.137	60.001	0.139	59.596	0.144	59.123	0.14	58.696	0.143
	23.772	0.287	23.393	0.294	23.244	0.284	20.882	0.3	40.098	0.166	39.181	0.162	38.799	0.169	38.989	0.163	38.611	0.168	40.886	0.157	55.041	0.125	38.35	0.165	23.772	0.285	37.533	0.158				44.125	0.21	44.095	0.208	44.379	0.207	44.636	0.2	59.529	0.137	60.001	0.139	59.596	0.144	59.179	0.14	58.696	0.143
	23.785	0.299	23.4	0.272	23.255	0.287	20.882	0.296	40.188	0.166	39.183	0.161	38.962	0.168	38.998	0.163	38.611	0.168	40.96	0.158	55.063	0.128	38.457	0.164	23.785	0.297	37.534	0.159				44.126	0.202	44.095	0.208	44.379	0.207	44.641	0.2	59.596	0.138	60.087	0.138	59.652	0.145	59.179	0.14	58.701	0.143
	23.785	0.299	23.4	0.272	23.255	0.287	20.893	0.294	40.188	0.166	39.183	0.161	38.962	0.168	38.998	0.163	38.626	0.169	40.96	0.158	55.066	0.125	38.457	0.164	23.785	0.297	37.534	0.159				44.126	0.202	44.11	0.208	44.418	0.207	44.641	0.2	59.596	0.138	60.087	0.138	59.652	0.145	59.265	0.14	58.701	0.143
	23.801	0.334	23.404	0.308	23.255	0.284	20.899	0.292	40.394	0.166	39.416	0.159	39.18	0.166	39.062	0.163	38.626	0.169	41.027	0.158	55.142	0.129	38.504	0.164	23.801	0.332	37.551	0.159				44.157	0.201	44.11	0.208	44.418	0.207	44.65	0.199	59.652	0.138	60.176	0.137	59.762	0.144	59.265	0.14	58.709	0.143
	23.801	0.334	23.404	0.308	23.255	0.284	20.899	0.296	40.394	0.166	39.416	0.159	39.18	0.166	39.062	0.163	38.691	0.167	41.027	0.158	55.263	0.129	38.504	0.164	23.801	0.332	37.551	0.159				44.157	0.201	44.138	0.21	44.422	0.207	44.65	0.199	59.652	0.138	60.176	0.137	59.762	0.144	59.317	0.139	58.709	0.143
	23.802	0.326	23.429	0.314	23.279	0.284	20.899	0.295	40.568	0.165	39.421	0.16	39.213	0.164	39.078	0.163	38.691	0.167	41.182	0.158	55.353	0.128	38.545	0.163	23.802	0.324	37.647	0.156				44.167	0.21	44.138	0.21	44.422	0.207	44.687	0.199	59.762	0.138	60.209	0.135	59.813	0.144	59.317	0.139	58.73	0.143
	23.802	0.326	23.429	0.314	23.279	0.284	20.9	0.293	40.568	0.165	39.421	0.16	39.213	0.164	39.078	0.163	38.766	0.166	41.182	0.158	55.356	0.126	38.545	0.163	23.802	0.324	37.647	0.156				44.167	0.21	44.154	0.209	44.43	0.207	44.687	0.199	59.762	0.138	60.209	0.135	59.813	0.144	59.5	0.138	58.73	0.143
	23.805	0.294	23.456	0.306	23.283	0.283	20.9	0.294	40.692	0.164	39.496	0.158	39.275	0.161	39.114	0.164	38.766	0.166	41.243	0.158	55.462	0.125	38.628	0.162	23.805	0.292	37.691	0.156				44.183	0.214	44.154	0.209	44.43	0.207	44.696	0.2	59.813	0.138	60.214	0.135	59.917	0.142	59.5	0.138	58.854	0.143
	23.805	0.294	23.456	0.306	23.283	0.283	20.903	0.292	40.692	0.164	39.496	0.158	39.275	0.161	39.114	0.164	38.781	0.166	41.243	0.158	55.564	0.125	38.628	0.162	23.805	0.292	37.691	0.156				44.183	0.214	44.189	0.209	44.434	0.208	44.696	0.2	59.813	0.138	60.214	0.135	59.917	0.142	59.585	0.138	58.854	0.143
	23.809	0.302	23.46	0.289	23.325	0.286	20.904	0.296	40.735	0.164	39.549	0.158	39.336	0.161	39.267	0.164	38.781	0.166	41.331	0.156	55.655	0.124	38.636	0.162	23.809	0.3	37.743	0.163				44.196	0.218	44.189	0.209	44.434	0.208	44.698	0.2	59.917	0.136	60.215	0.135	59.936	0.143	59.585	0.138	58.967	0.142
	23.809	0.302	23.46	0.289	23.325	0.286	20.904	0.301	40.735	0.164	39.549	0.158	39.336	0.161	39.267	0.164	38.843	0.165	41.331	0.156	55.686	0.121	38.636	0.162	23.809	0.3	37.743	0.163				44.196	0.218	44.216	0.21	44.461	0.208	44.698	0.2	59.917	0.136	60.215	0.135	59.936	0.143	59.608	0.137	58.967	0.142
	23.822	0.27	23.462	0.302	23.336	0.282	20.907	0.294	40.755	0.161	39.637	0.157	39.346	0.164	39.326	0.163	38.843	0.165	41.367	0.156	55.767	0.12	38.769	0.163	23.822	0.268	37.766	0.159				44.202	0.213	44.216	0.21	44.461	0.208	44.702	0.199	59.936	0.137	60.272	0.134	60.123	0.142	59.608	0.137	59.026	0.142
	23.822	0.27	23.462	0.302	23.336	0.282	20.913	0.292	40.755	0.161	39.637	0.157	39.346	0.164	39.326	0.163	38.961	0.164	41.367	0.156	55.792	0.119	38.769	0.163	23.822	0.268	37.766	0.159				44.202	0.213	44.25	0.202	44.467	0.207	44.702	0.199	59.936	0.137	60.272	0.134	60.123	0.142	59.662	0.137	59.026	0.142
	23.823	0.307	23.488	0.307	23.338	0.284	20.913	0.293	40.793	0.163	39.673	0.156	39.361	0.162	39.467	0.161	38.961	0.164	41.508	0.156	55.935	0.118	38.827	0.165	23.823	0.305	37.785	0.156				44.204	0.203	44.25	0.202	44.467	0.207	44.716	0.2	60.123	0.136	60.386	0.133	60.15	0.141	59.662	0.137	59.135	0.142
	23.823	0.307	23.488	0.307	23.338	0.284	20.916	0.296	40.793	0.163	39.673	0.156	39.361	0.162	39.467	0.161	38.978	0.164	41.508	0.156	56.18	0.116	38.827	0.165	23.823	0.305	37.785	0.156				44.204	0.203	44.262	0.2	44.468	0.207	44.716	0.2	60.123	0.136	60.386	0.133	60.15	0.141	59.736	0.136	59.135	0.142
	23.829	0.341	23.49	0.304	23.345	0.286	20.921	0.295	40.81	0.164	39.776	0.155	39.37	0.163	39.499	0.16	38.978	0.164	41.628	0.155	56.268	0.116	38.934	0.169	23.829	0.339	37.874	0.165				44.211	0.217	44.262	0.2	44.468	0.207	44.726	0.199	60.15	0.135	60.463	0.136	60.234	0.14	59.736	0.136	59.204	0.142
	23.829	0.341	23.49	0.304	23.345	0.286	20.922	0.299	40.81	0.164	39.776	0.155	39.37	0.163	39.499	0.16	39.16	0.164	41.628	0.155	56.301	0.116	38.934	0.169	23.829	0.339	37.874	0.165				44.211	0.217	44.265	0.202	44.474	0.207	44.726	0.199	60.15	0.135	60.463	0.136	60.234	0.14	59.875	0.136	59.204	0.142
	23.843	0.265	23.497	0.31	23.351	0.285	20.923	0.291	40.831	0.162	39.848	0.155	39.388	0.161	39.598	0.16	39.16	0.164	41.811	0.154	56.446	0.116	38.935	0.169	23.843	0.263	37.907	0.165				44.213	0.2	44.265	0.202	44.474	0.207	44.74	0.2	60.234	0.134	60.529	0.134	60.333	0.139	59.875	0.136	59.292	0.143
	23.843	0.265	23.497	0.31	23.351	0.285	20.925	0.296	40.831	0.162	39.848	0.155	39.388	0.161	39.598	0.16	39.183	0.164	41.811	0.154	56.476	0.117	38.935	0.169	23.843	0.263	37.907	0.165				44.213	0.2	44.303	0.201	44.496	0.207	44.74	0.2	60.234	0.134	60.529	0.134	60.333	0.139	59.988	0.136	59.292	0.143
	23.848	0.261	23.504	0.302	23.373	0.283	20.931	0.3	40.855	0.161	40.003	0.155	39.511	0.161	39.61	0.16	39.183	0.164	41.934	0.154	56.498	0.116	39.106	0.168	23.848	0.259	38.011	0.166				44.227	0.198	44.303	0.201	44.496	0.207	44.74	0.199	60.333	0.133	60.558	0.133	60.504	0.139	59.988	0.136	59.389	0.143
	23.848	0.261	23.504	0.302	23.373	0.283	20.932	0.292	40.855	0.161	40.003	0.155	39.511	0.161	39.61	0.16	39.262	0.165	41.934	0.154	56.533	0.116	39.106	0.168	23.848	0.259	38.011	0.166				44.227	0.198	44.307	0.209	44.522	0.207	44.74	0.199	60.333	0.133	60.558	0.133	60.504	0.139	60.135	0.135	59.389	0.143
	23.895	0.263	23.516	0.269	23.379	0.285	20.932	0.293	40.875	0.16	40.117	0.155	39.605	0.161	39.853	0.16	39.262	0.165	41.975	0.152	56.555	0.116	39.132	0.167	23.895	0.261	38.157	0.168				44.276	0.201	44.307	0.209	44.522	0.207	44.784	0.2	60.504	0.133	60.686	0.137	60.63	0.139	60.135	0.135	59.481	0.143
	23.895	0.263	23.516	0.269	23.379	0.285	20.933	0.297	40.875	0.16	40.117	0.155	39.605	0.161	39.853	0.16	39.314	0.165	41.975	0.152	56.581	0.117	39.132	0.167	23.895	0.261	38.157	0.168				44.276	0.201	44.319	0.209	44.544	0.207	44.784	0.2	60.504	0.133	60.686	0.137	60.63	0.139	60.334	0.135	59.481	0.143
	23.898	0.262	23.523	0.303	23.381	0.283	20.933	0.291	40.989	0.159	40.359	0.155	39.699	0.161	39.975	0.161	39.314	0.165	41.992	0.154	56.608	0.118	39.349	0.165	23.898	0.26	38.29	0.169				44.293	0.212	44.319	0.209	44.544	0.207	44.812	0.199	60.63	0.133	60.71	0.137	60.769	0.139	60.334	0.135	59.537	0.142
	23.898	0.262	23.523	0.303	23.381	0.283	20.938	0.293	40.989	0.159	40.359	0.155	39.699	0.161	39.975	0.161	39.441	0.164	41.992	0.154	56.669	0.118	39.349	0.165	23.898	0.26	38.29	0.169				44.293	0.212	44.354	0.2	44.553	0.206	44.812	0.199	60.63	0.133	60.71	0.137	60.769	0.139	60.405	0.135	59.537	0.142
	23.917	0.326	23.562	0.292	23.384	0.285	20.944	0.292	40.991	0.159	40.361	0.155	39.71	0.161	40.184	0.16	39.441	0.164	42.017	0.153	56.725	0.119	39.442	0.164	23.917	0.324	38.318	0.169				44.302	0.201	44.354	0.2	44.553	0.206	44.852	0.199	60.769	0.133	60.714	0.137	60.821	0.139	60.405	0.135	59.652	0.142
	23.917	0.326	23.562	0.292	23.384	0.285	20.947	0.293	40.991	0.159	40.361	0.155	39.71	0.161	40.184	0.16	39.609	0.163	42.017	0.153	56.778	0.121	39.442	0.164	23.917	0.324	38.318	0.169				44.302	0.201	44.402	0.2	44.561	0.207	44.852	0.199	60.769	0.133	60.714	0.137	60.821	0.139	60.469	0.135	59.652	0.142
	23.93	0.277	23.576	0.275	23.391	0.283	20.952	0.293	41.146	0.16	40.514	0.154	39.853	0.161	40.225	0.16	39.609	0.163	42.114	0.152	56.866	0.121	39.502	0.164	23.93	0.275	38.47	0.169				44.32	0.198	44.402	0.2	44.561	0.207	44.853	0.199	60.821	0.133	60.783	0.135	60.828	0.139	60.469	0.135	59.855	0.142
	23.93	0.277	23.576	0.275	23.391	0.283	20.958	0.296	41.146	0.16	40.514	0.154	39.853	0.161	40.225	0.16	39.802	0.162	42.114	0.152	56.95	0.12	39.502	0.164	23.93	0.275	38.47	0.169				44.32	0.198	44.415	0.204	44.562	0.206	44.853	0.199	60.821	0.133	60.783	0.135	60.828	0.139	60.521	0.133	59.855	0.142
	23.939	0.289	23.581	0.279	23.397	0.282	20.96	0.292	41.193	0.16	40.522	0.153	39.906	0.161	40.378	0.159	39.802	0.162	42.118	0.152	57.023	0.118	39.594	0.164	23.939	0.287	38.53	0.17				44.334	0.219	44.415	0.204	44.562	0.206	44.863	0.199	60.828	0.133	60.883	0.133	60.915	0.138	60.521	0.133	59.922	0.141
	23.939	0.289	23.581	0.279	23.397	0.282	20.965	0.296	41.193	0.16	40.522	0.153	39.906	0.161	40.378	0.159	39.844	0.162	42.118	0.152	57.305	0.116	39.594	0.164	23.939	0.287	38.53	0.17				44.334	0.219	44.422	0.208	44.573	0.206	44.863	0.199	60.828	0.133	60.883	0.133	60.915	0.138	60.553	0.134	59.922	0.141
	23.944	0.257	23.597	0.271	23.405	0.282	20.966	0.292	41.333	0.16	40.59	0.153	40.018	0.161	40.388	0.158	39.844	0.162	42.124	0.152	57.351	0.116	39.76	0.163	23.944	0.255	38.745	0.171				44.371	0.206	44.422	0.208	44.573	0.206	44.874	0.198	60.915	0.132	60.963	0.133	60.923	0.139	60.553	0.134	60.017	0.142
	23.944	0.257	23.597	0.271	23.405	0.282	20.98	0.297	41.333	0.16	40.59	0.153	40.018	0.161	40.388	0.158	39.865	0.162	42.124	0.152	57.381	0.115	39.76	0.163	23.944	0.255	38.745	0.171				44.371	0.206	44.424	0.202	44.609	0.206	44.874	0.198	60.915	0.132	60.963	0.133	60.923	0.139	60.566	0.133	60.017	0.142
	23.962	0.33	23.602	0.286	23.438	0.286	20.982	0.292	41.333	0.159	40.69	0.153	40.111	0.16	40.464	0.159	39.865	0.162	42.15	0.152	57.55	0.114	39.803	0.162	23.962	0.328	38.768	0.172				44.377	0.205	44.424	0.202	44.609	0.206	44.898	0.199	60.923	0.133	61.094	0.133	60.933	0.138	60.566	0.133	60.053	0.141
	23.962	0.33	23.602	0.286	23.438	0.286	20.983	0.294	41.333	0.159	40.69	0.153	40.111	0.16	40.464	0.159	39.99	0.163	42.15	0.152	57.692	0.113	39.803	0.162	23.962	0.328	38.768	0.172				44.377	0.205	44.426	0.2	44.613	0.206	44.898	0.199	60.923	0.133	61.094	0.133	60.933	0.138	60.574	0.133	60.053	0.141
	23.966	0.274	23.625	0.27	23.447	0.285	20.983	0.301	41.368	0.16	40.726	0.154	40.184	0.16	40.464	0.159	39.99	0.163	42.168	0.152	57.732	0.113	39.813	0.161	23.966	0.272	38.959	0.175				44.378	0.212	44.426	0.2	44.613	0.206	44.903	0.198	60.933	0.132	61.301	0.134	61.004	0.137	60.574	0.133	60.142	0.14
	23.966	0.274	23.625	0.27	23.447	0.285	20.984	0.292	41.368	0.16	40.726	0.154	40.184	0.16	40.464	0.159	40.132	0.163	42.168	0.152	57.842	0.113	39.813	0.161	23.966	0.272	38.959	0.175				44.378	0.212	44.433	0.208	44.623	0.206	44.903	0.198	60.933	0.132	61.301	0.134	61.004	0.137	60.581	0.133	60.142	0.14
	23.996	0.326	23.631	0.297	23.487	0.281	20.987	0.295	41.575	0.157	40.735	0.153	40.247	0.159	40.469	0.159	40.132	0.163	42.306	0.152	57.94	0.114	39.833	0.163	23.996	0.324	38.973	0.177				44.394	0.216	44.433	0.208	44.623	0.206	44.919	0.198	61.004	0.132	61.518	0.134	61.097	0.134	60.581	0.133	60.155	0.14
	23.996	0.326	23.631	0.297	23.487	0.281	20.99	0.293	41.575	0.157	40.735	0.153	40.247	0.159	40.469	0.159	40.152	0.16	42.306	0.152	57.965	0.117	39.833	0.163	23.996	0.324	38.973	0.177				44.394	0.216	44.434	0.204	44.628	0.205	44.919	0.198	61.004	0.132	61.518	0.134	61.097	0.134	60.652	0.134	60.155	0.14
	24.006	0.302	23.661	0.301	23.525	0.282	20.991	0.302	41.618	0.156	40.817	0.154	40.461	0.159	40.556	0.158	40.152	0.16	42.355	0.152	57.973	0.115	39.838	0.161	24.006	0.3	38.996	0.178				44.416	0.197	44.434	0.204	44.628	0.205	44.931	0.199	61.097	0.128	61.631	0.134	61.107	0.135	60.652	0.134	60.156	0.14
	24.006	0.302	23.661	0.301	23.525	0.282	20.993	0.291	41.618	0.156	40.817	0.154	40.461	0.159	40.556	0.158	40.17	0.162	42.355	0.152	58.03	0.115	39.838	0.161	24.006	0.3	38.996	0.178				44.416	0.197	44.44	0.202	44.639	0.205	44.931	0.199	61.097	0.128	61.631	0.134	61.107	0.135	60.743	0.134	60.156	0.14
	24.034	0.323	23.668	0.274	23.526	0.279	20.998	0.291	41.733	0.156	40.865	0.154	40.563	0.158	40.624	0.157	40.17	0.162	42.396	0.152	58.032	0.117	39.857	0.162	24.034	0.321	39.019	0.178				44.443	0.216	44.44	0.202	44.639	0.205	44.945	0.198	61.107	0.129	61.683	0.133	61.156	0.136	60.743	0.134	60.238	0.139
	24.034	0.323	23.668	0.274	23.526	0.279	21	0.294	41.733	0.156	40.865	0.154	40.563	0.158	40.624	0.157	40.172	0.161	42.396	0.152	58.059	0.114	39.857	0.162	24.034	0.321	39.019	0.178				44.443	0.216	44.444	0.201	44.66	0.207	44.945	0.198	61.107	0.129	61.683	0.133	61.156	0.136	60.813	0.134	60.238	0.139
	24.054	0.336	23.7	0.304	23.578	0.279	21.001	0.297	41.923	0.155	40.89	0.154	40.745	0.156	40.681	0.156	40.172	0.161	42.577	0.152	58.083	0.117	39.925	0.163	24.054	0.334	39.054	0.176				44.447	0.203	44.444	0.201	44.66	0.207	44.946	0.198	61.156	0.13	61.706	0.133	61.253	0.134	60.813	0.134	60.268	0.139
	24.054	0.336	23.7	0.304	23.578	0.279	21.007	0.302	41.923	0.155	40.89	0.154	40.745	0.156	40.681	0.156	40.21	0.163	42.577	0.152	58.13	0.117	39.925	0.163	24.054	0.334	39.054	0.176				44.447	0.203	44.456	0.205	44.684	0.205	44.946	0.198	61.156	0.13	61.706	0.133	61.253	0.134	60.908	0.135	60.268	0.139
	24.065	0.29	23.72	0.299	23.587	0.279	21.009	0.299	42.027	0.155	40.962	0.154	40.753	0.156	40.696	0.154	40.21	0.163	42.656	0.152	58.216	0.117	39.968	0.163	24.065	0.288	39.057	0.178				44.448	0.214	44.456	0.205	44.684	0.205	44.948	0.198	61.253	0.128	61.761	0.132	61.333	0.134	60.908	0.135	60.32	0.139
	24.065	0.29	23.72	0.299	23.587	0.279	21.01	0.292	42.027	0.155	40.962	0.154	40.753	0.156	40.696	0.154	40.212	0.163	42.656	0.152	58.326	0.117	39.968	0.163	24.065	0.288	39.057	0.178				44.448	0.214	44.46	0.208	44.692	0.205	44.948	0.198	61.253	0.128	61.761	0.132	61.333	0.134	60.949	0.136	60.32	0.139
	24.068	0.307	23.726	0.274	23.617	0.279	21.011	0.292	42.083	0.154	41.059	0.153	40.823	0.156	40.736	0.154	40.212	0.163	42.714	0.153	58.349	0.117	40.089	0.164	24.068	0.305	39.112	0.179				44.468	0.212	44.46	0.208	44.692	0.205	44.951	0.198	61.333	0.128	61.765	0.132	61.387	0.133	60.949	0.136	60.428	0.14
	24.068	0.307	23.726	0.274	23.617	0.279	21.018	0.293	42.083	0.154	41.059	0.153	40.823	0.156	40.736	0.154	40.359	0.159	42.714	0.153	58.463	0.117	40.089	0.164	24.068	0.305	39.112	0.179				44.468	0.212	44.464	0.202	44.7	0.206	44.951	0.198	61.333	0.128	61.765	0.132	61.387	0.133	60.977	0.137	60.428	0.14
	24.074	0.267	23.73	0.297	23.618	0.279	21.021	0.295	42.137	0.154	41.099	0.153	40.859	0.156	40.811	0.154	40.359	0.159	42.832	0.153	58.525	0.115	40.163	0.164	24.074	0.265	39.171	0.173				44.479	0.2	44.464	0.202	44.7	0.206	44.969	0.198	61.387	0.127	61.77	0.132	61.407	0.133	60.977	0.137	60.467	0.141
	24.074	0.267	23.73	0.297	23.618	0.279	21.023	0.297	42.137	0.154	41.099	0.153	40.859	0.156	40.811	0.154	40.39	0.16	42.832	0.153	58.634	0.115	40.163	0.164	24.074	0.265	39.171	0.173				44.479	0.2	44.465	0.202	44.704	0.205	44.969	0.198	61.387	0.127	61.77	0.132	61.407	0.133	61.158	0.137	60.467	0.141
	24.076	0.296	23.779	0.307	23.626	0.278	21.025	0.293	42.164	0.154	41.265	0.152	40.912	0.157	40.914	0.154	40.39	0.16	42.938	0.153	58.805	0.115	40.259	0.164	24.076	0.294	39.175	0.176				44.479	0.199	44.465	0.202	44.704	0.205	44.972	0.199	61.407	0.127	61.778	0.132	61.59	0.132	61.158	0.137	60.521	0.141
	24.076	0.296	23.779	0.307	23.626	0.278	21.029	0.296	42.164	0.154	41.265	0.152	40.912	0.157	40.914	0.154	40.469	0.158	42.938	0.153	58.838	0.114	40.259	0.164	24.076	0.294	39.175	0.176				44.479	0.199	44.467	0.208	44.711	0.207	44.972	0.199	61.407	0.127	61.778	0.132	61.59	0.132	61.197	0.137	60.521	0.141
	24.115	0.29	23.781	0.278	23.651	0.28	21.03	0.295	42.2	0.154	41.267	0.152	40.919	0.157	41.024	0.155	40.469	0.158	43.089	0.153	58.956	0.113	40.284	0.164	24.115	0.288	39.302	0.171				44.508	0.215	44.467	0.208	44.711	0.207	44.978	0.199	61.59	0.127	61.828	0.132	61.609	0.133	61.197	0.137	60.667	0.14
	24.115	0.29	23.781	0.278	23.651	0.28	21.031	0.298	42.2	0.154	41.267	0.152	40.919	0.157	41.024	0.155	40.509	0.158	43.089	0.153	59.126	0.113	40.284	0.164	24.115	0.288	39.302	0.171				44.508	0.215	44.484	0.202	44.74	0.205	44.978	0.199	61.59	0.127	61.828	0.132	61.609	0.133	61.201	0.137	60.667	0.14
	24.137	0.311	23.798	0.302	23.667	0.278	21.035	0.296	42.257	0.154	41.335	0.151	41.017	0.159	41.093	0.155	40.509	0.158	43.184	0.152	59.302	0.111	40.377	0.163	24.137	0.309	39.403	0.171				44.51	0.216	44.484	0.202	44.74	0.205	45	0.198	61.609	0.127	61.873	0.132	61.725	0.132	61.201	0.137	60.721	0.14
	24.137	0.311	23.798	0.302	23.667	0.278	21.035	0.292	42.257	0.154	41.335	0.151	41.017	0.159	41.093	0.155	40.584	0.158	43.184	0.152	59.333	0.113	40.377	0.163	24.137	0.309	39.403	0.171				44.51	0.216	44.484	0.205	44.754	0.205	45	0.198	61.609	0.127	61.873	0.132	61.725	0.132	61.22	0.137	60.721	0.14
	24.155	0.311	23.808	0.305	23.694	0.281	21.035	0.291	42.267	0.154	41.381	0.152	41.063	0.157	41.15	0.155	40.584	0.158	43.398	0.151	59.338	0.112	40.461	0.163	24.155	0.309	39.405	0.171				44.511	0.208	44.484	0.205	44.754	0.205	45.005	0.199	61.725	0.126	61.954	0.132	61.822	0.132	61.22	0.137	60.868	0.139
	24.155	0.311	23.808	0.305	23.694	0.281	21.037	0.294	42.267	0.154	41.381	0.152	41.063	0.157	41.15	0.155	40.606	0.157	43.398	0.151	59.413	0.11	40.461	0.163	24.155	0.309	39.405	0.171				44.511	0.208	44.498	0.208	44.763	0.207	45.005	0.199	61.725	0.126	61.954	0.132	61.822	0.132	61.367	0.136	60.868	0.139
	24.188	0.308	23.841	0.3	23.696	0.278	21.037	0.294	42.377	0.154	41.54	0.152	41.071	0.158	41.239	0.155	40.606	0.157	43.501	0.151	59.429	0.11	40.593	0.162	24.188	0.306	39.551	0.171				44.523	0.198	44.498	0.208	44.763	0.207	45.019	0.199	61.822	0.126	62.086	0.131	62.061	0.132	61.367	0.136	60.872	0.139
	24.188	0.308	23.841	0.3	23.696	0.278	21.04	0.298	42.377	0.154	41.54	0.152	41.071	0.158	41.239	0.155	40.749	0.157	43.501	0.151	59.439	0.11	40.593	0.162	24.188	0.306	39.551	0.171				44.523	0.198	44.503	0.208	44.772	0.206	45.019	0.199	61.822	0.126	62.086	0.131	62.061	0.132	61.638	0.135	60.872	0.139
	24.195	0.278	23.841	0.297	23.702	0.278	21.046	0.302	42.442	0.153	41.757	0.152	41.181	0.159	41.362	0.154	40.749	0.157	43.516	0.148	59.493	0.11	40.675	0.16	24.195	0.276	39.552	0.171				44.53	0.203	44.503	0.208	44.772	0.206	45.028	0.197	62.061	0.126	62.174	0.131	62.105	0.132	61.638	0.135	60.988	0.138
	24.195	0.278	23.841	0.297	23.702	0.278	21.048	0.291	42.442	0.153	41.757	0.152	41.181	0.159	41.362	0.154	40.848	0.157	43.516	0.148	59.687	0.11	40.675	0.16	24.195	0.276	39.552	0.171				44.53	0.203	44.519	0.207	44.797	0.207	45.028	0.197	62.061	0.126	62.174	0.131	62.105	0.132	61.792	0.133	60.988	0.138
	24.221	0.296	23.85	0.268	23.706	0.28	21.05	0.298	42.539	0.153	41.913	0.152	41.197	0.159	41.506	0.154	40.848	0.157	43.536	0.15	59.708	0.111	40.739	0.159	24.221	0.294	39.745	0.168				44.545	0.214	44.519	0.207	44.797	0.207	45.064	0.197	62.105	0.126	62.316	0.131	62.232	0.132	61.792	0.133	61.044	0.138
	24.221	0.296	23.85	0.268	23.706	0.28	21.051	0.292	42.539	0.153	41.913	0.152	41.197	0.159	41.506	0.154	41.043	0.157	43.536	0.15	59.735	0.111	40.739	0.159	24.221	0.294	39.745	0.168				44.545	0.214	44.526	0.204	44.798	0.206	45.064	0.197	62.105	0.126	62.316	0.131	62.232	0.132	61.801	0.133	61.044	0.138
	24.232	0.316	23.859	0.303	23.723	0.277	21.052	0.292	42.616	0.153	41.991	0.152	41.224	0.159	41.657	0.154	41.043	0.157	43.591	0.146	59.743	0.11	40.92	0.159	24.232	0.314	39.778	0.17				44.552	0.201	44.526	0.204	44.798	0.206	45.065	0.199	62.232	0.127	62.34	0.131	62.338	0.132	61.801	0.133	61.241	0.137
	24.232	0.316	23.859	0.303	23.723	0.277	21.052	0.302	42.616	0.153	41.991	0.152	41.224	0.159	41.657	0.154	41.094	0.156	43.591	0.146	59.827	0.112	40.92	0.159	24.232	0.314	39.778	0.17				44.552	0.201	44.562	0.204	44.799	0.204	45.065	0.199	62.232	0.127	62.34	0.131	62.338	0.132	61.867	0.133	61.241	0.137
	24.265	0.303	23.88	0.269	23.731	0.281	21.058	0.291	42.622	0.153	42.001	0.151	41.305	0.159	41.789	0.153	41.094	0.156	43.594	0.146	59.905	0.112	41.104	0.162	24.265	0.301	39.995	0.163				44.573	0.198	44.562	0.204	44.799	0.204	45.097	0.197	62.338	0.127	62.365	0.131	62.413	0.134	61.867	0.133	61.438	0.137
	24.265	0.303	23.88	0.269	23.731	0.281	21.058	0.292	42.622	0.153	42.001	0.151	41.305	0.159	41.789	0.153	41.248	0.156	43.594	0.146	59.98	0.112	41.104	0.162	24.265	0.301	39.995	0.163				44.573	0.198	44.567	0.201	44.867	0.204	45.097	0.197	62.338	0.127	62.365	0.131	62.413	0.134	61.887	0.133	61.438	0.137
	24.269	0.32	23.894	0.295	23.733	0.28	21.059	0.299	42.681	0.152	42.122	0.151	41.359	0.159	41.838	0.153	41.248	0.156	43.652	0.145	60.112	0.112	41.126	0.16	24.269	0.318	40.092	0.159				44.593	0.199	44.567	0.201	44.867	0.204	45.098	0.196	62.413	0.129	62.488	0.13	62.489	0.133	61.887	0.133	61.457	0.136
	24.269	0.32	23.894	0.295	23.733	0.28	21.06	0.291	42.681	0.152	42.122	0.151	41.359	0.159	41.838	0.153	41.4	0.156	43.652	0.145	60.178	0.112	41.126	0.16	24.269	0.318	40.092	0.159				44.593	0.199	44.575	0.208	44.872	0.204	45.098	0.196	62.413	0.129	62.488	0.13	62.489	0.133	61.965	0.132	61.457	0.136
	24.27	0.312	23.895	0.279	23.741	0.281	21.062	0.291	42.845	0.152	42.137	0.148	41.48	0.159	41.84	0.153	41.4	0.156	43.668	0.146	60.244	0.112	41.154	0.163	24.27	0.31	40.248	0.159				44.621	0.196	44.575	0.208	44.872	0.204	45.139	0.197	62.489	0.127	62.586	0.13	62.535	0.133	61.965	0.132	61.497	0.137
	24.27	0.312	23.895	0.279	23.741	0.281	21.063	0.293	42.845	0.152	42.137	0.148	41.48	0.159	41.84	0.153	41.431	0.156	43.668	0.146	60.361	0.111	41.154	0.163	24.27	0.31	40.248	0.159				44.621	0.196	44.579	0.206	44.873	0.204	45.139	0.197	62.489	0.127	62.586	0.13	62.535	0.133	61.974	0.132	61.497	0.137
	24.277	0.288	23.935	0.304	23.748	0.28	21.064	0.299	42.869	0.152	42.219	0.147	41.631	0.158	41.905	0.153	41.431	0.156	43.792	0.145	60.397	0.111	41.18	0.159	24.277	0.286	40.363	0.16				44.623	0.213	44.579	0.206	44.873	0.204	45.144	0.197	62.535	0.128	62.651	0.13	62.556	0.135	61.974	0.132	61.64	0.135
	24.277	0.288	23.935	0.304	23.748	0.28	21.068	0.296	42.869	0.152	42.219	0.147	41.631	0.158	41.905	0.153	41.536	0.155	43.792	0.145	60.652	0.111	41.18	0.159	24.277	0.286	40.363	0.16				44.623	0.213	44.58	0.205	44.874	0.203	45.144	0.197	62.535	0.128	62.651	0.13	62.556	0.135	61.999	0.132	61.64	0.135
	24.285	0.314	23.943	0.304	23.755	0.281	21.068	0.293	42.92	0.153	42.23	0.149	41.709	0.157	41.947	0.153	41.536	0.155	43.841	0.145	60.776	0.11	41.204	0.162	24.285	0.312	40.409	0.163				44.683	0.211	44.58	0.205	44.874	0.203	45.15	0.197	62.556	0.129	62.724	0.13	62.564	0.136	61.999	0.132	61.67	0.135
	24.285	0.314	23.943	0.304	23.755	0.281	21.08	0.295	42.92	0.153	42.23	0.149	41.709	0.157	41.947	0.153	41.59	0.154	43.841	0.145	60.825	0.109	41.204	0.162	24.285	0.312	40.409	0.163				44.683	0.211	44.59	0.199	44.877	0.205	45.15	0.197	62.556	0.129	62.724	0.13	62.564	0.136	62.082	0.132	61.67	0.135
	24.297	0.313	23.967	0.297	23.764	0.277	21.081	0.29	42.978	0.155	42.24	0.15	41.775	0.157	42.003	0.153	41.59	0.154	43.92	0.144	60.898	0.107	41.267	0.161	24.297	0.311	40.449	0.164				44.694	0.208	44.59	0.199	44.877	0.205	45.172	0.197	62.564	0.13	62.979	0.13	62.594	0.134	62.082	0.132	61.688	0.136
	24.297	0.313	23.967	0.297	23.764	0.277	21.082	0.295	42.978	0.155	42.24	0.15	41.775	0.157	42.003	0.153	41.625	0.154	43.92	0.144	60.915	0.107	41.267	0.161	24.297	0.311	40.449	0.164				44.694	0.208	44.6	0.202	44.883	0.204	45.172	0.197	62.564	0.13	62.979	0.13	62.594	0.134	62.158	0.132	61.688	0.136
	24.33	0.256	23.987	0.301	23.807	0.277	21.086	0.296	43.189	0.155	42.348	0.15	41.94	0.156	42.075	0.153	41.625	0.154	43.927	0.145	60.953	0.107	41.44	0.16	24.33	0.254	40.508	0.162				44.703	0.2	44.6	0.202	44.883	0.204	45.178	0.197	62.594	0.128	63.054	0.13	62.629	0.137	62.158	0.132	61.698	0.135
	24.33	0.256	23.987	0.301	23.807	0.277	21.099	0.293	43.189	0.155	42.348	0.15	41.94	0.156	42.075	0.153	41.65	0.154	43.927	0.145	60.961	0.108	41.44	0.16	24.33	0.254	40.508	0.162				44.703	0.2	44.632	0.207	44.913	0.204	45.178	0.197	62.594	0.128	63.054	0.13	62.629	0.137	62.186	0.132	61.698	0.135
	24.332	0.329	23.995	0.281	23.807	0.277	21.103	0.297	43.28	0.155	42.362	0.147	42.089	0.156	42.155	0.153	41.65	0.154	44.026	0.144	60.996	0.107	41.441	0.159	24.332	0.327	40.545	0.158				44.704	0.209	44.632	0.207	44.913	0.204	45.204	0.197	62.629	0.131	63.107	0.129	62.631	0.137	62.186	0.132	61.717	0.136
	24.332	0.329	23.995	0.281	23.807	0.277	21.104	0.29	43.28	0.155	42.362	0.147	42.089	0.156	42.155	0.153	41.69	0.154	44.026	0.144	61.007	0.108	41.441	0.159	24.332	0.327	40.545	0.158				44.704	0.209	44.639	0.2	44.922	0.204	45.204	0.197	62.629	0.131	63.107	0.129	62.631	0.137	62.209	0.132	61.717	0.136
	24.337	0.308	24.003	0.295	23.855	0.274	21.105	0.291	43.496	0.155	42.438	0.147	42.231	0.155	42.174	0.154	41.69	0.154	44.059	0.145	61.072	0.107	41.458	0.159	24.337	0.306	40.547	0.164				44.711	0.211	44.639	0.2	44.922	0.204	45.233	0.196	62.631	0.131	63.109	0.13	62.819	0.137	62.209	0.132	61.735	0.136
	24.337	0.308	24.003	0.295	23.855	0.274	21.107	0.295	43.496	0.155	42.438	0.147	42.231	0.155	42.174	0.154	41.781	0.154	44.059	0.145	61.177	0.109	41.458	0.159	24.337	0.306	40.547	0.164				44.711	0.211	44.674	0.2	44.933	0.204	45.233	0.196	62.631	0.131	63.109	0.13	62.819	0.137	62.31	0.131	61.735	0.136
	24.363	0.321	24.022	0.302	23.893	0.276	21.116	0.302	43.596	0.154	42.566	0.146	42.257	0.155	42.187	0.154	41.781	0.154	44.246	0.145	61.234	0.11	41.554	0.159	24.363	0.319	40.593	0.159				44.711	0.213	44.674	0.2	44.933	0.204	45.24	0.196	62.819	0.131	63.12	0.13	62.855	0.135	62.31	0.131	61.741	0.136
	24.363	0.321	24.022	0.302	23.893	0.276	21.119	0.289	43.596	0.154	42.566	0.146	42.257	0.155	42.187	0.154	41.799	0.155	44.246	0.145	61.323	0.112	41.554	0.159	24.363	0.319	40.593	0.159				44.711	0.213	44.699	0.207	44.934	0.203	45.24	0.196	62.819	0.131	63.12	0.13	62.855	0.135	62.424	0.13	61.741	0.136
	24.382	0.27	24.022	0.293	23.898	0.273	21.12	0.289	43.645	0.154	42.607	0.146	42.364	0.153	42.202	0.154	41.799	0.155	44.338	0.145	61.327	0.11	41.59	0.16	24.382	0.268	40.666	0.158				44.713	0.207	44.699	0.207	44.934	0.203	45.245	0.196	62.855	0.129	63.322	0.129	62.87	0.134	62.424	0.13	61.815	0.137
	24.382	0.27	24.022	0.293	23.898	0.273	21.121	0.292	43.645	0.154	42.607	0.146	42.364	0.153	42.202	0.154	41.861	0.155	44.338	0.145	61.419	0.114	41.59	0.16	24.382	0.268	40.666	0.158				44.713	0.207	44.739	0.197	44.943	0.204	45.245	0.196	62.855	0.129	63.322	0.129	62.87	0.134	62.471	0.131	61.815	0.137
	24.385	0.252	24.036	0.267	23.91	0.273	21.122	0.288	43.703	0.154	42.617	0.146	42.379	0.155	42.356	0.152	41.861	0.155	44.403	0.146	61.48	0.115	41.59	0.16	24.385	0.25	40.706	0.157				44.732	0.213	44.739	0.197	44.943	0.204	45.256	0.196	62.87	0.129	63.33	0.128	62.877	0.134	62.471	0.131	61.873	0.138
	24.385	0.252	24.036	0.267	23.91	0.273	21.122	0.289	43.703	0.154	42.617	0.146	42.379	0.155	42.356	0.152	41.88	0.155	44.403	0.146	61.581	0.115	41.59	0.16	24.385	0.25	40.706	0.157				44.732	0.213	44.75	0.199	44.944	0.204	45.256	0.196	62.87	0.129	63.33	0.128	62.877	0.134	62.62	0.131	61.873	0.138
	24.386	0.28	24.036	0.302	23.918	0.274	21.127	0.289	43.73	0.152	42.78	0.147	42.444	0.152	42.36	0.153	41.88	0.155	44.407	0.146	61.668	0.114	41.788	0.159	24.386	0.278	40.712	0.157				44.734	0.2	44.75	0.199	44.944	0.204	45.258	0.197	62.877	0.128	63.359	0.129	63.047	0.134	62.62	0.131	61.964	0.137
	24.386	0.28	24.036	0.302	23.918	0.274	21.131	0.295	43.73	0.152	42.78	0.147	42.444	0.152	42.36	0.153	41.97	0.154	44.407	0.146	61.724	0.112	41.788	0.159	24.386	0.278	40.712	0.157				44.734	0.2	44.758	0.207	44.945	0.203	45.258	0.197	62.877	0.128	63.359	0.129	63.047	0.134	62.636	0.132	61.964	0.137
	24.392	0.318	24.041	0.3	23.932	0.274	21.135	0.291	43.757	0.153	42.798	0.146	42.449	0.153	42.487	0.151	41.97	0.154	44.525	0.145	61.834	0.111	41.795	0.16	24.392	0.316	40.798	0.156				44.742	0.213	44.758	0.207	44.945	0.203	45.262	0.196	63.047	0.128	63.419	0.127	63.123	0.132	62.636	0.132	62.108	0.136
	24.392	0.318	24.041	0.3	23.932	0.274	21.135	0.297	43.757	0.153	42.798	0.146	42.449	0.153	42.487	0.151	42.027	0.155	44.525	0.145	62.014	0.111	41.795	0.16	24.392	0.316	40.798	0.156				44.742	0.213	44.76	0.199	44.98	0.203	45.262	0.196	63.047	0.128	63.419	0.127	63.123	0.132	62.778	0.132	62.108	0.136
	24.395	0.293	24.051	0.282	23.943	0.274	21.139	0.289	43.757	0.153	42.897	0.147	42.493	0.154	42.507	0.151	42.027	0.155	44.716	0.145	62.227	0.11	41.879	0.159	24.395	0.291	40.856	0.156				44.742	0.198	44.76	0.199	44.98	0.203	45.284	0.197	63.123	0.127	63.446	0.128	63.298	0.132	62.778	0.132	62.151	0.134
	24.395	0.293	24.051	0.282	23.943	0.274	21.14	0.29	43.757	0.153	42.897	0.147	42.493	0.154	42.507	0.151	42.094	0.153	44.716	0.145	62.313	0.108	41.879	0.159	24.395	0.291	40.856	0.156				44.742	0.198	44.763	0.205	44.983	0.204	45.284	0.197	63.123	0.127	63.446	0.128	63.298	0.132	62.815	0.132	62.151	0.134
	24.411	0.295	24.052	0.298	23.95	0.274	21.14	0.295	43.835	0.154	42.962	0.147	42.54	0.153	42.593	0.15	42.094	0.153	44.898	0.145	62.349	0.107	41.911	0.16	24.411	0.293	40.95	0.155				44.743	0.209	44.763	0.205	44.983	0.204	45.287	0.197	63.298	0.126	63.489	0.127	63.315	0.132	62.815	0.132	62.205	0.134
	24.411	0.295	24.052	0.298	23.95	0.274	21.141	0.294	43.835	0.154	42.962	0.147	42.54	0.153	42.593	0.15	42.222	0.151	44.898	0.145	62.368	0.107	41.911	0.16	24.411	0.293	40.95	0.155				44.743	0.209	44.771	0.206	44.995	0.204	45.287	0.197	63.298	0.126	63.489	0.127	63.315	0.132	62.917	0.132	62.205	0.134
	24.422	0.263	24.059	0.294	23.952	0.275	21.142	0.289	43.837	0.15	43.036	0.148	42.567	0.152	42.715	0.15	42.222	0.151	44.953	0.145	62.377	0.106	42.118	0.161	24.422	0.261	41.066	0.154				44.752	0.195	44.771	0.206	44.995	0.204	45.307	0.197	63.315	0.126	63.558	0.126	63.445	0.132	62.917	0.132	62.404	0.134
	24.422	0.263	24.059	0.294	23.952	0.275	21.16	0.292	43.837	0.15	43.036	0.148	42.567	0.152	42.715	0.15	42.257	0.15	44.953	0.145	62.38	0.107	42.118	0.161	24.422	0.261	41.066	0.154				44.752	0.195	44.784	0.197	45.005	0.203	45.307	0.197	63.315	0.126	63.558	0.126	63.445	0.132	63.156	0.132	62.404	0.134
	24.433	0.259	24.079	0.299	23.957	0.276	21.16	0.29	43.899	0.149	43.204	0.148	42.65	0.152	42.871	0.149	42.257	0.15	44.963	0.145	62.399	0.106	42.152	0.163	24.433	0.257	41.071	0.154				44.761	0.199	44.784	0.197	45.005	0.203	45.323	0.197	63.445	0.127	63.655	0.126	63.559	0.133	63.156	0.132	62.465	0.133
	24.433	0.259	24.079	0.299	23.957	0.276	21.162	0.29	43.899	0.149	43.204	0.148	42.65	0.152	42.871	0.149	42.389	0.15	44.963	0.145	62.558	0.107	42.152	0.163	24.433	0.257	41.071	0.154				44.761	0.199	44.837	0.2	45.006	0.205	45.323	0.197	63.445	0.127	63.655	0.126	63.559	0.133	63.287	0.132	62.465	0.133
	24.438	0.291	24.105	0.267	23.963	0.273	21.166	0.29	43.993	0.148	43.433	0.148	42.714	0.153	43.03	0.15	42.389	0.15	45.064	0.144	62.579	0.106	42.324	0.163	24.438	0.289	41.106	0.155				44.772	0.195	44.837	0.2	45.006	0.205	45.348	0.196	63.559	0.127	63.738	0.126	63.736	0.133	63.287	0.132	62.602	0.132
	24.438	0.291	24.105	0.267	23.963	0.273	21.17	0.29	43.993	0.148	43.433	0.148	42.714	0.153	43.03	0.15	42.503	0.15	45.064	0.144	62.602	0.107	42.324	0.163	24.438	0.289	41.106	0.155				44.772	0.195	44.857	0.196	45.009	0.203	45.348	0.196	63.559	0.127	63.738	0.126	63.736	0.133	63.419	0.132	62.602	0.132
	24.446	0.297	24.12	0.288	23.974	0.275	21.171	0.29	44.044	0.148	43.446	0.148	42.735	0.152	43.228	0.15	42.503	0.15	45.134	0.141	62.62	0.107	42.453	0.163	24.446	0.295	41.149	0.156				44.789	0.199	44.857	0.196	45.009	0.203	45.401	0.197	63.736	0.127	63.898	0.127	63.799	0.132	63.419	0.132	62.813	0.132
	24.446	0.297	24.12	0.288	23.974	0.275	21.177	0.288	44.044	0.148	43.446	0.148	42.735	0.152	43.228	0.15	42.547	0.149	45.134	0.141	62.773	0.107	42.453	0.163	24.446	0.295	41.149	0.156				44.789	0.199	44.874	0.203	45.01	0.201	45.401	0.197	63.736	0.127	63.898	0.127	63.799	0.132	63.489	0.131	62.813	0.132
	24.452	0.253	24.158	0.264	23.993	0.276	21.179	0.289	44.154	0.147	43.587	0.147	42.795	0.153	43.248	0.151	42.547	0.149	45.143	0.142	62.852	0.107	42.549	0.157	24.452	0.251	41.375	0.157				44.82	0.212	44.874	0.203	45.01	0.201	45.41	0.195	63.799	0.126	64.005	0.127	63.806	0.133	63.489	0.131	62.886	0.133
	24.452	0.253	24.158	0.264	23.993	0.276	21.182	0.288	44.154	0.147	43.587	0.147	42.795	0.153	43.248	0.151	42.817	0.149	45.143	0.142	62.972	0.107	42.549	0.157	24.452	0.251	41.375	0.157				44.82	0.212	44.887	0.199	45.034	0.201	45.41	0.195	63.799	0.126	64.005	0.127	63.806	0.133	63.51	0.128	62.886	0.133
	24.481	0.281	24.16	0.266	23.996	0.276	21.183	0.289	44.162	0.146	43.616	0.147	42.858	0.153	43.377	0.151	42.817	0.149	45.148	0.14	63.035	0.107	42.615	0.16	24.481	0.279	41.491	0.158				44.83	0.209	44.887	0.199	45.034	0.201	45.445	0.195	63.806	0.128	64.075	0.127	63.817	0.133	63.51	0.128	62.992	0.133
	24.481	0.281	24.16	0.266	23.996	0.276	21.186	0.289	44.162	0.146	43.616	0.147	42.858	0.153	43.377	0.151	42.923	0.149	45.148	0.14	63.159	0.107	42.615	0.16	24.481	0.279	41.491	0.158				44.83	0.209	44.894	0.203	45.034	0.202	45.445	0.195	63.806	0.128	64.075	0.127	63.817	0.133	63.53	0.128	62.992	0.133
	24.484	0.285	24.173	0.297	24.024	0.273	21.187	0.289	44.26	0.146	43.63	0.147	43.017	0.152	43.435	0.148	42.923	0.149	45.152	0.144	63.204	0.108	42.628	0.162	24.484	0.283	41.659	0.158				44.834	0.199	44.894	0.203	45.034	0.202	45.445	0.195	63.817	0.127	64.093	0.127	63.881	0.132	63.53	0.128	63.038	0.133
	24.484	0.285	24.173	0.297	24.024	0.273	21.189	0.29	44.26	0.146	43.63	0.147	43.017	0.152	43.435	0.148	43.044	0.152	45.152	0.144	63.288	0.108	42.628	0.162	24.484	0.283	41.659	0.158				44.834	0.199	44.899	0.199	45.07	0.203	45.445	0.195	63.817	0.127	64.093	0.127	63.881	0.132	63.541	0.128	63.038	0.133
	24.485	0.317	24.174	0.295	24.028	0.276	21.19	0.289	44.381	0.146	43.75	0.145	43.049	0.151	43.476	0.147	43.044	0.152	45.194	0.14	63.428	0.108	42.703	0.16	24.485	0.315	41.708	0.158				44.842	0.207	44.899	0.199	45.07	0.203	45.463	0.196	63.881	0.126	64.128	0.126	63.886	0.132	63.541	0.128	63.044	0.132
	24.485	0.317	24.174	0.295	24.028	0.276	21.193	0.297	44.381	0.146	43.75	0.145	43.049	0.151	43.476	0.147	43.062	0.151	45.194	0.14	63.622	0.108	42.703	0.16	24.485	0.315	41.708	0.158				44.842	0.207	44.908	0.204	45.083	0.201	45.463	0.196	63.881	0.126	64.128	0.126	63.886	0.132	63.546	0.129	63.044	0.132
	24.541	0.313	24.19	0.269	24.04	0.275	21.194	0.289	44.442	0.146	43.762	0.145	43.151	0.151	43.487	0.151	43.062	0.151	45.227	0.14	63.639	0.107	42.704	0.156	24.541	0.311	41.868	0.158				44.868	0.193	44.908	0.204	45.083	0.201	45.463	0.195	63.886	0.126	64.298	0.125	63.943	0.131	63.546	0.129	63.073	0.133
	24.541	0.313	24.19	0.269	24.04	0.275	21.204	0.288	44.442	0.146	43.762	0.145	43.151	0.151	43.487	0.151	43.086	0.152	45.227	0.14	63.762	0.106	42.704	0.156	24.541	0.311	41.868	0.158				44.868	0.193	44.924	0.203	45.087	0.201	45.463	0.195	63.886	0.126	64.298	0.125	63.943	0.131	63.555	0.127	63.073	0.133
	24.549	0.31	24.208	0.272	24.043	0.273	21.209	0.289	44.453	0.145	43.816	0.146	43.291	0.15	43.49	0.147	43.086	0.152	45.271	0.143	63.804	0.106	42.755	0.155	24.549	0.308	41.896	0.159				44.886	0.201	44.924	0.203	45.087	0.201	45.468	0.196	63.943	0.125	64.489	0.125	64.018	0.131	63.555	0.127	63.094	0.133
	24.549	0.31	24.208	0.272	24.043	0.273	21.21	0.29	44.453	0.145	43.816	0.146	43.291	0.15	43.49	0.147	43.175	0.152	45.271	0.143	63.874	0.103	42.755	0.155	24.549	0.308	41.896	0.159				44.886	0.201	44.929	0.202	45.108	0.2	45.468	0.196	63.943	0.125	64.489	0.125	64.018	0.131	63.597	0.127	63.094	0.133
	24.575	0.322	24.222	0.268	24.058	0.273	21.216	0.29	44.659	0.145	43.939	0.145	43.454	0.15	43.574	0.147	43.175	0.152	45.432	0.14	63.874	0.103	42.781	0.16	24.575	0.32	41.964	0.166				44.926	0.201	44.929	0.202	45.108	0.2	45.47	0.195	64.018	0.126	64.58	0.125	64.067	0.131	63.597	0.127	63.18	0.13
	24.575	0.322	24.222	0.268	24.058	0.273	21.22	0.291	44.659	0.145	43.939	0.145	43.454	0.15	43.574	0.147	43.177	0.152	45.432	0.14	63.898	0.105	42.781	0.16	24.575	0.32	41.964	0.166				44.926	0.201	44.937	0.201	45.114	0.201	45.47	0.195	64.018	0.126	64.58	0.125	64.067	0.131	63.703	0.127	63.18	0.13
	24.577	0.26	24.237	0.291	24.125	0.271	21.225	0.288	44.809	0.145	43.993	0.146	43.568	0.149	43.591	0.15	43.177	0.152	45.484	0.14	63.943	0.104	42.815	0.158	24.577	0.258	42.02	0.162				44.951	0.211	44.937	0.201	45.114	0.201	45.479	0.195	64.067	0.125	64.762	0.124	64.093	0.131	63.703	0.127	63.256	0.13
	24.577	0.26	24.237	0.291	24.125	0.271	21.225	0.289	44.809	0.145	43.993	0.146	43.568	0.149	43.591	0.15	43.208	0.152	45.484	0.14	63.982	0.101	42.815	0.158	24.577	0.258	42.02	0.162				44.951	0.211	44.938	0.206	45.124	0.203	45.479	0.195	64.067	0.125	64.762	0.124	64.093	0.131	63.822	0.128	63.256	0.13
	24.586	0.249	24.244	0.289	24.129	0.27	21.228	0.289	45.017	0.145	44.007	0.147	43.778	0.148	43.615	0.148	43.208	0.152	45.49	0.141	63.99	0.102	42.873	0.153	24.586	0.247	42.042	0.166				44.981	0.212	44.938	0.206	45.124	0.203	45.488	0.195	64.093	0.125	64.765	0.124	64.311	0.131	63.822	0.128	63.312	0.131
	24.586	0.249	24.244	0.289	24.129	0.27	21.229	0.295	45.017	0.145	44.007	0.147	43.778	0.148	43.615	0.148	43.218	0.152	45.49	0.141	64.086	0.1	42.873	0.153	24.586	0.247	42.042	0.166				44.981	0.212	44.967	0.2	45.126	0.203	45.488	0.195	64.093	0.125	64.765	0.124	64.311	0.131	63.934	0.128	63.312	0.131
	24.609	0.297	24.251	0.277	24.144	0.273	21.233	0.291	45.085	0.145	44.033	0.147	43.826	0.148	43.764	0.148	43.218	0.152	45.68	0.141	64.155	0.1	42.884	0.151	24.609	0.295	42.078	0.16				45.018	0.199	44.967	0.2	45.126	0.203	45.489	0.195	64.311	0.125	64.774	0.124	64.328	0.131	63.934	0.128	63.357	0.131
	24.609	0.297	24.251	0.277	24.144	0.273	21.241	0.295	45.085	0.145	44.033	0.147	43.826	0.148	43.764	0.148	43.234	0.152	45.68	0.141	64.228	0.1	42.884	0.151	24.609	0.295	42.078	0.16				45.018	0.199	44.97	0.203	45.139	0.2	45.489	0.195	64.311	0.125	64.774	0.124	64.328	0.131	63.98	0.128	63.357	0.131
	24.643	0.286	24.257	0.267	24.165	0.271	21.243	0.291	45.125	0.145	44.082	0.147	43.85	0.145	43.766	0.148	43.234	0.152	45.749	0.142	64.366	0.101	43.105	0.151	24.643	0.284	42.173	0.165				45.02	0.198	44.97	0.203	45.139	0.2	45.505	0.196	64.328	0.125	64.805	0.124	64.42	0.131	63.98	0.128	63.413	0.132
	24.643	0.286	24.257	0.267	24.165	0.271	21.247	0.291	45.125	0.145	44.082	0.147	43.85	0.145	43.766	0.148	43.333	0.149	45.749	0.142	64.442	0.101	43.105	0.151	24.643	0.284	42.173	0.165				45.02	0.198	44.989	0.2	45.146	0.201	45.505	0.196	64.328	0.125	64.805	0.124	64.42	0.131	63.985	0.128	63.413	0.132
	24.651	0.267	24.283	0.265	24.17	0.271	21.249	0.294	45.186	0.145	44.121	0.146	43.878	0.147	43.911	0.147	43.333	0.149	45.801	0.142	64.474	0.101	43.116	0.152	24.651	0.265	42.179	0.163				45.028	0.21	44.989	0.2	45.146	0.201	45.509	0.196	64.42	0.126	64.807	0.124	64.448	0.131	63.985	0.128	63.511	0.132
	24.651	0.267	24.283	0.265	24.17	0.271	21.25	0.289	45.186	0.145	44.121	0.146	43.878	0.147	43.911	0.147	43.374	0.15	45.801	0.142	64.539	0.102	43.116	0.152	24.651	0.265	42.179	0.163				45.028	0.21	45.013	0.2	45.154	0.201	45.509	0.196	64.42	0.126	64.807	0.124	64.448	0.131	64.114	0.128	63.511	0.132
	24.657	0.282	24.285	0.294	24.179	0.27	21.254	0.29	45.218	0.144	44.287	0.144	43.941	0.145	43.925	0.146	43.374	0.15	45.969	0.142	64.706	0.104	43.151	0.153	24.657	0.28	42.274	0.161				45.03	0.212	45.013	0.2	45.154	0.201	45.53	0.196	64.448	0.126	64.879	0.124	64.501	0.132	64.114	0.128	63.526	0.132
	24.657	0.282	24.285	0.294	24.179	0.27	21.259	0.295	45.218	0.144	44.287	0.144	43.941	0.145	43.925	0.146	43.474	0.149	45.969	0.142	64.757	0.104	43.151	0.153	24.657	0.28	42.274	0.161				45.03	0.212	45.014	0.199	45.192	0.202	45.53	0.196	64.448	0.126	64.879	0.124	64.501	0.132	64.183	0.128	63.526	0.132
	24.669	0.3	24.292	0.287	24.181	0.27	21.262	0.294	45.223	0.144	44.339	0.144	43.965	0.145	44.006	0.146	43.474	0.149	46.085	0.143	64.807	0.105	43.209	0.153	24.669	0.298	42.309	0.16				45.038	0.209	45.014	0.199	45.192	0.202	45.531	0.195	64.501	0.126	64.917	0.124	64.509	0.133	64.183	0.128	63.591	0.132
	24.669	0.3	24.292	0.287	24.181	0.27	21.265	0.292	45.223	0.144	44.339	0.144	43.965	0.145	44.006	0.146	43.569	0.149	46.085	0.143	65.033	0.106	43.209	0.153	24.669	0.298	42.309	0.16				45.038	0.209	45.044	0.201	45.222	0.2	45.531	0.195	64.501	0.126	64.917	0.124	64.509	0.133	64.262	0.128	63.591	0.132
	24.686	0.282	24.329	0.288	24.182	0.269	21.265	0.288	45.27	0.144	44.422	0.144	44.042	0.146	44.127	0.145	43.569	0.149	46.216	0.143	65.096	0.107	43.337	0.153	24.686	0.28	42.371	0.159				45.071	0.2	45.044	0.201	45.222	0.2	45.534	0.195	64.509	0.127	64.932	0.124	64.758	0.133	64.262	0.128	63.683	0.132
	24.686	0.282	24.329	0.288	24.182	0.269	21.268	0.288	45.27	0.144	44.422	0.144	44.042	0.146	44.127	0.145	43.67	0.149	46.216	0.143	65.237	0.108	43.337	0.153	24.686	0.28	42.371	0.159				45.071	0.2	45.05	0.2	45.223	0.202	45.534	0.195	64.509	0.127	64.932	0.124	64.758	0.133	64.329	0.127	63.683	0.132
	24.693	0.299	24.329	0.29	24.198	0.27	21.27	0.289	45.341	0.144	44.468	0.144	44.044	0.146	44.275	0.145	43.67	0.149	46.37	0.143	65.276	0.107	43.371	0.154	24.693	0.297	42.374	0.158				45.078	0.202	45.05	0.2	45.223	0.202	45.548	0.195	64.758	0.127	65.066	0.123	64.928	0.132	64.329	0.127	63.812	0.132
	24.693	0.299	24.329	0.29	24.198	0.27	21.27	0.288	45.341	0.144	44.468	0.144	44.044	0.146	44.275	0.145	43.786	0.149	46.37	0.143	65.299	0.107	43.371	0.154	24.693	0.297	42.374	0.158				45.078	0.202	45.054	0.2	45.254	0.202	45.548	0.195	64.758	0.127	65.066	0.123	64.928	0.132	64.398	0.126	63.812	0.132
	24.71	0.301	24.361	0.271	24.203	0.27	21.271	0.294	45.434	0.143	44.645	0.145	44.073	0.146	44.334	0.145	43.786	0.149	46.592	0.143	65.406	0.106	43.481	0.155	24.71	0.299	42.464	0.156				45.087	0.196	45.054	0.2	45.254	0.202	45.577	0.195	64.928	0.127	65.135	0.122	65.016	0.132	64.398	0.126	63.888	0.132
	24.71	0.301	24.361	0.271	24.203	0.27	21.275	0.29	45.434	0.143	44.645	0.145	44.073	0.146	44.334	0.145	43.835	0.149	46.592	0.143	65.437	0.105	43.481	0.155	24.71	0.299	42.464	0.156				45.087	0.196	45.059	0.202	45.293	0.2	45.577	0.195	64.928	0.127	65.135	0.122	65.016	0.132	64.624	0.125	63.888	0.132
	24.722	0.306	24.373	0.3	24.219	0.269	21.277	0.294	45.515	0.143	44.86	0.144	44.112	0.146	44.477	0.145	43.835	0.149	46.615	0.142	65.492	0.106	43.572	0.155	24.722	0.304	42.629	0.156				45.096	0.192	45.059	0.202	45.293	0.2	45.589	0.195	65.016	0.126	65.217	0.122	65.107	0.132	64.624	0.125	64.027	0.132
	24.722	0.306	24.373	0.3	24.219	0.269	21.278	0.289	45.515	0.143	44.86	0.144	44.112	0.146	44.477	0.145	43.944	0.149	46.615	0.142	65.587	0.104	43.572	0.155	24.722	0.304	42.629	0.156				45.096	0.192	45.061	0.202	45.311	0.2	45.589	0.195	65.016	0.126	65.217	0.122	65.107	0.132	64.741	0.124	64.027	0.132
	24.727	0.309	24.414	0.287	24.253	0.269	21.281	0.289	45.538	0.143	44.965	0.144	44.25	0.147	44.536	0.144	43.944	0.149	46.633	0.142	65.6	0.105	43.757	0.153	24.727	0.307	42.63	0.156				45.105	0.212	45.061	0.202	45.311	0.2	45.606	0.195	65.107	0.126	65.276	0.122	65.208	0.131	64.741	0.124	64.089	0.132
	24.727	0.309	24.414	0.287	24.253	0.269	21.284	0.291	45.538	0.143	44.965	0.144	44.25	0.147	44.536	0.144	43.968	0.15	46.633	0.142	65.614	0.104	43.757	0.153	24.727	0.307	42.63	0.156				45.105	0.212	45.064	0.199	45.339	0.199	45.606	0.195	65.107	0.126	65.276	0.122	65.208	0.131	64.75	0.124	64.089	0.132
	24.75	0.306	24.421	0.297	24.253	0.269	21.286	0.291	45.636	0.143	45.034	0.143	44.297	0.146	44.71	0.143	43.968	0.15	46.65	0.138	65.691	0.104	43.768	0.155	24.75	0.304	42.739	0.157				45.117	0.195	45.064	0.199	45.339	0.199	45.623	0.195	65.208	0.126	65.392	0.122	65.315	0.131	64.75	0.124	64.293	0.132
	24.75	0.306	24.421	0.297	24.253	0.269	21.286	0.297	45.636	0.143	45.034	0.143	44.297	0.146	44.71	0.143	44.001	0.15	46.65	0.138	65.704	0.104	43.768	0.155	24.75	0.304	42.739	0.157				45.117	0.195	45.08	0.2	45.352	0.202	45.623	0.195	65.208	0.126	65.392	0.122	65.315	0.131	64.92	0.123	64.293	0.132
	24.767	0.27	24.427	0.262	24.288	0.269	21.287	0.295	45.698	0.142	45.074	0.143	44.413	0.147	44.761	0.142	44.001	0.15	46.652	0.139	65.734	0.104	43.915	0.15	24.767	0.268	42.897	0.158				45.124	0.194	45.08	0.2	45.352	0.202	45.642	0.194	65.315	0.125	65.486	0.122	65.406	0.127	64.92	0.123	64.404	0.132
	24.767	0.27	24.427	0.262	24.288	0.269	21.29	0.287	45.698	0.142	45.074	0.143	44.413	0.147	44.761	0.142	44.236	0.15	46.652	0.139	65.87	0.104	43.915	0.15	24.767	0.268	42.897	0.158				45.124	0.194	45.104	0.2	45.361	0.2	45.642	0.194	65.315	0.125	65.486	0.122	65.406	0.127	65.003	0.123	64.404	0.132
	24.786	0.305	24.431	0.296	24.294	0.269	21.291	0.287	45.8	0.142	45.17	0.141	44.55	0.147	44.885	0.143	44.236	0.15	46.67	0.141	65.955	0.104	44.002	0.149	24.786	0.303	42.976	0.158				45.136	0.197	45.104	0.2	45.361	0.2	45.68	0.194	65.406	0.121	65.494	0.122	65.424	0.129	65.003	0.123	64.484	0.13
	24.786	0.305	24.431	0.296	24.294	0.269	21.293	0.288	45.8	0.142	45.17	0.141	44.55	0.147	44.885	0.143	44.399	0.149	46.67	0.141	66.052	0.105	44.002	0.149	24.786	0.303	42.976	0.158				45.136	0.197	45.111	0.199	45.372	0.199	45.68	0.194	65.406	0.121	65.494	0.122	65.424	0.129	65.034	0.123	64.484	0.13
	24.841	0.293	24.454	0.281	24.295	0.273	21.293	0.294	45.906	0.142	45.181	0.142	44.66	0.149	44.89	0.142	44.399	0.149	46.738	0.141	66.128	0.105	44.018	0.149	24.841	0.291	43.124	0.157				45.14	0.21	45.111	0.199	45.372	0.199	45.697	0.194	65.424	0.123	65.547	0.122	65.438	0.127	65.034	0.123	64.514	0.126
	24.841	0.293	24.454	0.281	24.295	0.273	21.293	0.288	45.906	0.142	45.181	0.142	44.66	0.149	44.89	0.142	44.446	0.146	46.738	0.141	66.292	0.105	44.018	0.149	24.841	0.291	43.124	0.157				45.14	0.21	45.137	0.195	45.427	0.199	45.697	0.194	65.424	0.123	65.547	0.122	65.438	0.127	65.058	0.123	64.514	0.126
	24.847	0.299	24.459	0.284	24.342	0.272	21.294	0.296	45.95	0.141	45.211	0.141	44.684	0.148	44.916	0.142	44.446	0.146	46.788	0.138	66.436	0.104	44.098	0.15	24.847	0.297	43.213	0.157				45.147	0.202	45.137	0.195	45.427	0.199	45.698	0.194	65.438	0.122	65.577	0.121	65.441	0.126	65.058	0.123	64.565	0.131
	24.847	0.299	24.459	0.284	24.342	0.272	21.295	0.288	45.95	0.141	45.211	0.141	44.684	0.148	44.916	0.142	44.49	0.147	46.788	0.138	66.488	0.102	44.098	0.15	24.847	0.297	43.213	0.157				45.147	0.202	45.152	0.202	45.432	0.199	45.698	0.194	65.438	0.122	65.577	0.121	65.441	0.126	65.096	0.123	64.565	0.131
	24.85	0.285	24.477	0.295	24.366	0.267	21.295	0.288	46.026	0.14	45.254	0.141	44.773	0.149	44.966	0.142	44.49	0.147	46.864	0.136	66.641	0.1	44.126	0.149	24.85	0.283	43.391	0.157				45.171	0.2	45.152	0.202	45.432	0.199	45.702	0.193	65.441	0.121	65.695	0.121	65.448	0.126	65.096	0.123	64.583	0.127
	24.85	0.285	24.477	0.295	24.366	0.267	21.296	0.295	46.026	0.14	45.254	0.141	44.773	0.149	44.966	0.142	44.59	0.144	46.864	0.136	66.729	0.1	44.126	0.149	24.85	0.283	43.391	0.157				45.171	0.2	45.169	0.202	45.437	0.2	45.702	0.193	65.441	0.121	65.695	0.121	65.448	0.126	65.185	0.123	64.583	0.127
	24.879	0.288	24.49	0.291	24.367	0.272	21.302	0.288	46.029	0.14	45.258	0.141	44.782	0.149	45.03	0.143	44.59	0.144	46.898	0.137	66.733	0.101	44.219	0.151	24.879	0.286	43.463	0.157				45.194	0.209	45.169	0.202	45.437	0.2	45.71	0.195	65.448	0.121	65.947	0.121	65.496	0.127	65.185	0.123	64.626	0.13
	24.879	0.288	24.49	0.291	24.367	0.272	21.303	0.289	46.029	0.14	45.258	0.141	44.782	0.149	45.03	0.143	44.607	0.146	46.898	0.137	66.83	0.104	44.219	0.151	24.879	0.286	43.463	0.157				45.194	0.209	45.169	0.204	45.438	0.199	45.71	0.195	65.448	0.121	65.947	0.121	65.496	0.127	65.216	0.123	64.626	0.13
	24.884	0.272	24.512	0.295	24.383	0.272	21.304	0.296	46.133	0.14	45.264	0.142	45.115	0.149	45.099	0.143	44.607	0.146	46.964	0.135	66.852	0.104	44.242	0.15	24.884	0.27	43.473	0.153				45.202	0.201	45.169	0.204	45.438	0.199	45.713	0.194	65.496	0.122	66.049	0.121	65.583	0.126	65.216	0.123	64.646	0.126
	24.884	0.272	24.512	0.295	24.383	0.272	21.309	0.287	46.133	0.14	45.264	0.142	45.115	0.149	45.099	0.143	44.627	0.146	46.964	0.135	66.928	0.102	44.242	0.15	24.884	0.27	43.473	0.153				45.202	0.201	45.18	0.202	45.44	0.199	45.713	0.194	65.496	0.122	66.049	0.121	65.583	0.126	65.238	0.124	64.646	0.126
	24.886	0.315	24.544	0.261	24.389	0.272	21.309	0.29	46.392	0.14	45.329	0.141	45.119	0.149	45.128	0.142	44.627	0.146	47.007	0.135	66.938	0.103	44.313	0.15	24.886	0.313	43.474	0.154				45.22	0.198	45.18	0.202	45.44	0.199	45.718	0.194	65.583	0.121	66.116	0.121	65.607	0.126	65.238	0.124	64.694	0.129
	24.886	0.315	24.544	0.261	24.389	0.272	21.311	0.29	46.392	0.14	45.329	0.141	45.119	0.149	45.128	0.142	44.657	0.145	47.007	0.135	66.963	0.103	44.313	0.15	24.886	0.313	43.474	0.154				45.22	0.198	45.194	0.2	45.442	0.199	45.718	0.194	65.583	0.121	66.116	0.121	65.607	0.126	65.263	0.124	64.694	0.129
	24.889	0.31	24.556	0.288	24.392	0.267	21.312	0.29	46.55	0.141	45.444	0.142	45.331	0.149	45.138	0.142	44.657	0.145	47.143	0.135	66.995	0.104	44.329	0.152	24.889	0.308	43.506	0.155				45.222	0.208	45.194	0.2	45.442	0.199	45.723	0.194	65.607	0.121	66.194	0.121	65.691	0.127	65.263	0.124	64.704	0.126
	24.889	0.31	24.556	0.288	24.392	0.267	21.315	0.287	46.55	0.141	45.444	0.142	45.331	0.149	45.138	0.142	44.737	0.144	47.143	0.135	67.113	0.104	44.329	0.152	24.889	0.308	43.506	0.155				45.222	0.208	45.203	0.197	45.456	0.199	45.723	0.194	65.607	0.121	66.194	0.121	65.691	0.127	65.361	0.124	64.704	0.126
	24.907	0.249	24.561	0.29	24.402	0.267	21.315	0.287	46.617	0.141	45.487	0.142	45.369	0.148	45.181	0.142	44.737	0.144	47.176	0.135	67.125	0.104	44.332	0.152	24.907	0.247	43.558	0.156				45.224	0.208	45.203	0.197	45.456	0.199	45.728	0.193	65.691	0.121	66.198	0.121	65.751	0.127	65.361	0.124	64.823	0.125
	24.907	0.249	24.561	0.29	24.402	0.267	21.317	0.287	46.617	0.141	45.487	0.142	45.369	0.148	45.181	0.142	44.737	0.144	47.176	0.135	67.221	0.105	44.332	0.152	24.907	0.247	43.558	0.156				45.224	0.208	45.265	0.201	45.47	0.2	45.728	0.193	65.691	0.121	66.198	0.121	65.751	0.127	65.444	0.124	64.823	0.125
	24.907	0.285	24.582	0.272	24.406	0.266	21.319	0.296	46.688	0.141	45.583	0.141	45.399	0.145	45.239	0.142	44.737	0.144	47.25	0.135	67.271	0.105	44.407	0.151	24.907	0.283	43.575	0.151				45.232	0.195	45.265	0.201	45.47	0.2	45.729	0.194	65.751	0.121	66.249	0.121	65.866	0.127	65.444	0.124	64.926	0.125
	24.907	0.285	24.582	0.272	24.406	0.266	21.323	0.287	46.688	0.141	45.583	0.141	45.399	0.145	45.239	0.142	44.789	0.144	47.25	0.135	67.406	0.105	44.407	0.151	24.907	0.283	43.575	0.151				45.232	0.195	45.285	0.191	45.471	0.199	45.729	0.194	65.751	0.121	66.249	0.121	65.866	0.127	65.529	0.124	64.926	0.125
	24.916	0.303	24.59	0.275	24.428	0.268	21.33	0.289	46.801	0.14	45.632	0.14	45.482	0.146	45.391	0.143	44.789	0.144	47.414	0.135	67.46	0.104	44.438	0.149	24.916	0.301	43.608	0.145				45.236	0.201	45.285	0.191	45.471	0.199	45.733	0.194	65.866	0.121	66.305	0.12	65.937	0.127	65.529	0.124	64.978	0.125
	24.916	0.303	24.59	0.275	24.428	0.268	21.33	0.291	46.801	0.14	45.632	0.14	45.482	0.146	45.391	0.143	44.81	0.144	47.414	0.135	67.544	0.103	44.438	0.149	24.916	0.301	43.608	0.145				45.236	0.201	45.314	0.2	45.478	0.2	45.733	0.194	65.866	0.121	66.305	0.12	65.937	0.127	65.676	0.125	64.978	0.125
	24.919	0.281	24.612	0.293	24.449	0.267	21.331	0.289	46.865	0.139	45.682	0.139	45.513	0.145	45.457	0.143	44.81	0.144	47.508	0.135	67.621	0.102	44.527	0.147	24.919	0.279	43.624	0.147				45.268	0.193	45.314	0.2	45.478	0.2	45.748	0.195	65.937	0.121	66.34	0.12	66.092	0.127	65.676	0.125	65.013	0.125
	24.919	0.281	24.612	0.293	24.449	0.267	21.332	0.29	46.865	0.139	45.682	0.139	45.513	0.145	45.457	0.143	45.052	0.144	47.508	0.135	67.811	0.102	44.527	0.147	24.919	0.279	43.624	0.147				45.268	0.193	45.317	0.197	45.493	0.198	45.748	0.195	65.937	0.121	66.34	0.12	66.092	0.127	65.697	0.125	65.013	0.125
	24.925	0.247	24.612	0.289	24.463	0.266	21.335	0.295	46.877	0.14	45.742	0.139	45.542	0.144	45.59	0.142	45.052	0.144	47.66	0.135	67.814	0.102	44.643	0.146	24.925	0.245	43.724	0.146				45.272	0.204	45.317	0.197	45.493	0.198	45.756	0.195	66.092	0.122	66.445	0.12	66.146	0.127	65.697	0.125	65.132	0.124
	24.925	0.247	24.612	0.289	24.463	0.266	21.336	0.287	46.877	0.14	45.742	0.139	45.542	0.144	45.59	0.142	45.075	0.145	47.66	0.135	67.997	0.101	44.643	0.146	24.925	0.245	43.724	0.146				45.272	0.204	45.326	0.194	45.497	0.198	45.756	0.195	66.092	0.122	66.445	0.12	66.146	0.127	65.729	0.124	65.132	0.124
	24.938	0.308	24.616	0.282	24.471	0.267	21.338	0.294	46.884	0.139	45.907	0.139	45.547	0.145	45.594	0.142	45.075	0.145	47.779	0.135	68.129	0.101	44.742	0.146	24.938	0.306	43.83	0.149				45.274	0.198	45.326	0.194	45.497	0.198	45.777	0.194	66.146	0.121	66.495	0.12	66.233	0.127	65.729	0.124	65.147	0.124
	24.938	0.308	24.616	0.282	24.471	0.267	21.344	0.29	46.884	0.139	45.907	0.139	45.547	0.145	45.594	0.142	45.159	0.146	47.779	0.135	68.177	0.101	44.742	0.146	24.938	0.306	43.83	0.149				45.274	0.198	45.328	0.202	45.497	0.198	45.777	0.194	66.146	0.121	66.495	0.12	66.233	0.127	65.838	0.123	65.147	0.124
	24.943	0.255	24.623	0.285	24.474	0.266	21.346	0.29	46.89	0.14	45.972	0.139	45.581	0.144	45.674	0.139	45.159	0.146	47.804	0.135	68.272	0.101	44.757	0.146	24.943	0.253	43.981	0.155				45.279	0.21	45.328	0.202	45.497	0.198	45.783	0.193	66.233	0.121	66.556	0.12	66.295	0.126	65.838	0.123	65.294	0.124
	24.943	0.255	24.623	0.285	24.474	0.266	21.347	0.289	46.89	0.14	45.972	0.139	45.581	0.144	45.674	0.139	45.233	0.147	47.804	0.135	68.298	0.101	44.757	0.146	24.943	0.253	43.981	0.155				45.279	0.21	45.336	0.192	45.501	0.198	45.783	0.193	66.233	0.121	66.556	0.12	66.295	0.126	65.94	0.12	65.294	0.124
	24.957	0.284	24.654	0.291	24.476	0.267	21.348	0.285	46.944	0.14	46.109	0.139	45.596	0.144	45.72	0.138	45.233	0.147	47.989	0.135	68.339	0.101	44.928	0.146	24.957	0.282	44.016	0.158				45.29	0.204	45.336	0.192	45.501	0.198	45.811	0.193	66.295	0.121	66.6	0.12	66.453	0.125	65.94	0.12	65.348	0.124
	24.957	0.284	24.654	0.291	24.476	0.267	21.351	0.285	46.944	0.14	46.109	0.139	45.596	0.144	45.72	0.138	45.381	0.146	47.989	0.135	68.394	0.101	44.928	0.146	24.957	0.282	44.016	0.158				45.29	0.204	45.339	0.193	45.503	0.199	45.811	0.193	66.295	0.121	66.6	0.12	66.453	0.125	66.179	0.12	65.348	0.124
	24.97	0.279	24.654	0.265	24.479	0.266	21.353	0.293	46.957	0.139	46.23	0.139	45.632	0.144	45.918	0.138	45.381	0.146	48.016	0.134	68.424	0.1	44.962	0.146	24.97	0.277	44.024	0.157				45.291	0.21	45.339	0.193	45.503	0.199	45.821	0.194	66.453	0.119	66.625	0.121	66.621	0.124	66.179	0.12	65.391	0.124
	24.97	0.279	24.654	0.265	24.479	0.266	21.357	0.286	46.957	0.139	46.23	0.139	45.632	0.144	45.918	0.138	45.388	0.146	48.016	0.134	68.521	0.098	44.962	0.146	24.97	0.277	44.024	0.157				45.291	0.21	45.341	0.201	45.529	0.199	45.821	0.194	66.453	0.119	66.625	0.121	66.621	0.124	66.296	0.12	65.391	0.124
	25.008	0.304	24.66	0.286	24.486	0.267	21.361	0.286	47.027	0.139	46.444	0.138	45.777	0.144	46.052	0.138	45.388	0.146	48.205	0.132	68.531	0.099	45.154	0.146	25.008	0.302	44.13	0.157				45.314	0.195	45.341	0.201	45.529	0.199	45.838	0.194	66.621	0.119	66.752	0.121	66.774	0.124	66.296	0.12	65.498	0.123
	25.008	0.304	24.66	0.286	24.486	0.267	21.363	0.287	47.027	0.139	46.444	0.138	45.777	0.144	46.052	0.138	45.58	0.145	48.205	0.132	68.536	0.098	45.154	0.146	25.008	0.302	44.13	0.157				45.314	0.195	45.355	0.194	45.557	0.198	45.838	0.194	66.621	0.119	66.752	0.121	66.774	0.124	66.301	0.121	65.498	0.123
	25.012	0.302	24.662	0.261	24.497	0.268	21.366	0.288	47.052	0.139	46.529	0.138	45.804	0.144	46.273	0.138	45.58	0.145	48.224	0.134	68.584	0.099	45.273	0.146	25.012	0.3	44.219	0.156				45.317	0.191	45.355	0.194	45.557	0.198	45.904	0.193	66.774	0.119	66.808	0.122	66.789	0.124	66.301	0.121	65.744	0.123
	25.012	0.302	24.662	0.261	24.497	0.268	21.366	0.286	47.052	0.139	46.529	0.138	45.804	0.144	46.273	0.138	45.584	0.144	48.224	0.134	68.677	0.101	45.273	0.146	25.012	0.3	44.219	0.156				45.317	0.191	45.361	0.202	45.59	0.198	45.904	0.193	66.774	0.119	66.808	0.122	66.789	0.124	66.429	0.122	65.744	0.123
	25.039	0.251	24.668	0.283	24.502	0.266	21.373	0.287	47.271	0.139	46.634	0.137	45.958	0.143	46.309	0.138	45.584	0.144	48.24	0.132	68.769	0.101	45.497	0.145	25.039	0.249	44.385	0.155				45.347	0.209	45.361	0.202	45.59	0.198	45.912	0.191	66.789	0.119	66.888	0.122	66.883	0.124	66.429	0.122	65.935	0.122
	25.039	0.251	24.668	0.283	24.502	0.266	21.374	0.296	47.271	0.139	46.634	0.137	45.958	0.143	46.309	0.138	45.764	0.144	48.24	0.132	68.819	0.1	45.497	0.145	25.039	0.249	44.385	0.155				45.347	0.209	45.447	0.199	45.619	0.198	45.912	0.191	66.789	0.119	66.888	0.122	66.883	0.124	66.548	0.121	65.935	0.122
	25.069	0.282	24.67	0.274	24.526	0.268	21.374	0.286	47.287	0.139	46.644	0.137	46.051	0.144	46.399	0.138	45.764	0.144	48.261	0.134	68.924	0.099	45.505	0.146	25.069	0.28	44.546	0.155				45.351	0.191	45.447	0.199	45.619	0.198	45.956	0.193	66.883	0.119	66.961	0.121	66.9	0.124	66.548	0.121	65.996	0.121
	25.069	0.282	24.67	0.274	24.526	0.268	21.384	0.289	47.287	0.139	46.644	0.137	46.051	0.144	46.399	0.138	45.886	0.142	48.261	0.134	69.031	0.098	45.505	0.146	25.069	0.28	44.546	0.155				45.351	0.191	45.453	0.2	45.655	0.199	45.956	0.193	66.883	0.119	66.961	0.121	66.9	0.124	66.565	0.122	65.996	0.121
	25.07	0.262	24.72	0.278	24.534	0.268	21.391	0.29	47.325	0.139	46.723	0.138	46.065	0.141	46.438	0.138	45.886	0.142	48.267	0.132	69.072	0.097	45.509	0.146	25.07	0.26	44.702	0.153				45.394	0.204	45.453	0.2	45.655	0.199	45.98	0.191	66.9	0.119	67.107	0.12	66.964	0.124	66.565	0.122	66.058	0.121
	25.07	0.262	24.72	0.278	24.534	0.268	21.394	0.29	47.325	0.139	46.723	0.138	46.065	0.141	46.438	0.138	46.088	0.14	48.267	0.132	69.164	0.098	45.509	0.146	25.07	0.26	44.702	0.153				45.394	0.204	45.457	0.196	45.662	0.198	45.98	0.191	66.9	0.119	67.107	0.12	66.964	0.124	66.579	0.121	66.058	0.121
	25.08	0.274	24.731	0.28	24.548	0.266	21.395	0.286	47.438	0.137	46.818	0.138	46.206	0.14	46.48	0.138	46.088	0.14	48.288	0.132	69.189	0.099	45.541	0.142	25.08	0.272	44.798	0.15				45.394	0.196	45.457	0.196	45.662	0.198	46.017	0.191	66.964	0.118	67.19	0.119	67.025	0.124	66.579	0.121	66.104	0.122
	25.08	0.274	24.731	0.28	24.548	0.266	21.401	0.286	47.438	0.137	46.818	0.138	46.206	0.14	46.48	0.138	46.119	0.14	48.288	0.132	69.453	0.099	45.541	0.142	25.08	0.272	44.798	0.15				45.394	0.196	45.48	0.198	45.668	0.198	46.017	0.191	66.964	0.118	67.19	0.119	67.025	0.124	66.664	0.121	66.104	0.122
	25.082	0.246	24.744	0.257	24.58	0.268	21.408	0.291	47.546	0.136	46.822	0.138	46.313	0.14	46.485	0.139	46.119	0.14	48.371	0.133	69.618	0.099	45.663	0.143	25.082	0.244	44.921	0.149				45.402	0.208	45.48	0.198	45.668	0.198	46.018	0.191	67.025	0.119	67.311	0.119	67.063	0.123	66.664	0.121	66.124	0.123
	25.082	0.246	24.744	0.257	24.58	0.268	21.408	0.287	47.546	0.136	46.822	0.138	46.313	0.14	46.485	0.139	46.179	0.141	48.371	0.133	69.715	0.1	45.663	0.143	25.082	0.244	44.921	0.149				45.402	0.208	45.483	0.2	45.672	0.199	46.018	0.191	67.025	0.119	67.311	0.119	67.063	0.123	66.682	0.122	66.124	0.123
	25.09	0.26	24.765	0.267	24.599	0.266	21.412	0.286	47.572	0.136	46.848	0.137	46.404	0.139	46.557	0.139	46.179	0.141	48.433	0.132	69.776	0.1	45.664	0.141	25.09	0.258	44.996	0.149				45.419	0.198	45.483	0.2	45.672	0.199	46.028	0.191	67.063	0.118	67.467	0.119	67.082	0.123	66.682	0.122	66.172	0.124
	25.09	0.26	24.765	0.267	24.599	0.266	21.415	0.284	47.572	0.136	46.848	0.137	46.404	0.139	46.557	0.139	46.183	0.141	48.433	0.132	69.828	0.098	45.664	0.141	25.09	0.258	44.996	0.149				45.419	0.198	45.484	0.195	45.71	0.198	46.028	0.191	67.063	0.118	67.467	0.119	67.082	0.123	66.697	0.121	66.172	0.124
	25.13	0.307	24.775	0.279	24.617	0.264	21.422	0.286	47.657	0.135	46.956	0.132	46.539	0.138	46.564	0.139	46.183	0.141	48.529	0.133	69.848	0.099	45.709	0.142	25.13	0.305	45.022	0.147				45.432	0.198	45.484	0.195	45.71	0.198	46.028	0.191	67.082	0.118	67.501	0.118	67.119	0.123	66.697	0.121	66.178	0.124
	25.13	0.307	24.775	0.279	24.617	0.264	21.431	0.285	47.657	0.135	46.956	0.132	46.539	0.138	46.564	0.139	46.191	0.141	48.529	0.133	69.902	0.096	45.709	0.142	25.13	0.305	45.022	0.147				45.432	0.198	45.501	0.2	45.721	0.198	46.028	0.191	67.082	0.118	67.501	0.118	67.119	0.123	66.698	0.121	66.178	0.124
	25.141	0.276	24.798	0.282	24.658	0.264	21.436	0.291	47.874	0.135	46.962	0.136	46.615	0.137	46.63	0.137	46.191	0.141	48.605	0.133	69.912	0.096	45.739	0.143	25.141	0.274	45.044	0.147				45.46	0.208	45.501	0.2	45.721	0.198	46.029	0.192	67.119	0.118	67.591	0.117	67.171	0.123	66.698	0.121	66.323	0.124
	25.141	0.276	24.798	0.282	24.658	0.264	21.437	0.286	47.874	0.135	46.962	0.136	46.615	0.137	46.63	0.137	46.211	0.14	48.605	0.133	69.925	0.1	45.739	0.143	25.141	0.274	45.044	0.147				45.46	0.208	45.501	0.199	45.73	0.198	46.029	0.192	67.119	0.118	67.591	0.117	67.171	0.123	66.743	0.121	66.323	0.124
	25.152	0.248	24.8	0.259	24.696	0.266	21.441	0.286	48.018	0.134	47.05	0.133	46.723	0.138	46.662	0.136	46.211	0.14	48.633	0.133	69.956	0.1	45.793	0.144	25.152	0.246	45.083	0.147				45.47	0.209	45.501	0.199	45.73	0.198	46.029	0.192	67.171	0.118	67.734	0.117	67.317	0.123	66.743	0.121	66.325	0.124
	25.152	0.248	24.8	0.259	24.696	0.266	21.445	0.286	48.018	0.134	47.05	0.133	46.723	0.138	46.662	0.136	46.235	0.141	48.633	0.133	69.97	0.097	45.793	0.144	25.152	0.246	45.083	0.147				45.47	0.209	45.504	0.196	45.741	0.198	46.029	0.192	67.171	0.118	67.734	0.117	67.317	0.123	66.926	0.121	66.325	0.124
	25.156	0.311	24.881	0.278	24.722	0.264	21.45	0.285	48.099	0.134	47.074	0.132	46.799	0.137	46.74	0.136	46.235	0.141	48.688	0.133	70.094	0.097	45.849	0.144	25.156	0.309	45.106	0.147				45.48	0.194	45.504	0.196	45.741	0.198	46.043	0.191	67.317	0.118	67.844	0.113	67.347	0.123	66.926	0.121	66.341	0.123
	25.156	0.311	24.881	0.278	24.722	0.264	21.454	0.286	48.099	0.134	47.074	0.132	46.799	0.137	46.74	0.136	46.287	0.14	48.688	0.133	70.243	0.097	45.849	0.144	25.156	0.309	45.106	0.147				45.48	0.194	45.513	0.199	45.745	0.198	46.043	0.191	67.317	0.118	67.844	0.113	67.347	0.123	66.943	0.121	66.341	0.123
	25.178	0.288	24.889	0.27	24.724	0.264	21.454	0.286	48.137	0.135	47.233	0.132	46.877	0.138	46.816	0.136	46.287	0.14	48.765	0.133	70.261	0.097	45.931	0.142	25.178	0.286	45.144	0.148				45.508	0.189	45.513	0.199	45.745	0.198	46.049	0.192	67.347	0.118	67.867	0.114	67.458	0.124	66.943	0.121	66.373	0.123
	25.178	0.288	24.889	0.27	24.724	0.264	21.457	0.285	48.137	0.135	47.233	0.132	46.877	0.138	46.816	0.136	46.398	0.139	48.765	0.133	70.351	0.097	45.931	0.142	25.178	0.286	45.144	0.148				45.508	0.189	45.52	0.2	45.755	0.198	46.049	0.192	67.347	0.118	67.867	0.114	67.458	0.124	67.006	0.121	66.373	0.123
	25.19	0.251	24.892	0.263	24.726	0.263	21.459	0.29	48.15	0.134	47.304	0.131	46.889	0.138	46.895	0.136	46.398	0.139	48.927	0.133	70.379	0.095	45.944	0.143	25.19	0.249	45.158	0.146				45.509	0.195	45.52	0.2	45.755	0.198	46.051	0.191	67.458	0.119	67.871	0.115	67.51	0.123	67.006	0.121	66.517	0.123
	25.19	0.251	24.892	0.263	24.726	0.263	21.462	0.289	48.15	0.134	47.304	0.131	46.889	0.138	46.895	0.136	46.478	0.138	48.927	0.133	70.42	0.095	45.944	0.143	25.19	0.249	45.158	0.146				45.509	0.195	45.539	0.197	45.781	0.198	46.051	0.191	67.458	0.119	67.871	0.115	67.51	0.123	67.018	0.121	66.517	0.123
	25.208	0.289	24.897	0.276	24.726	0.264	21.463	0.293	48.27	0.135	47.334	0.131	46.952	0.139	46.934	0.136	46.478	0.138	49.054	0.134	70.524	0.095	46.112	0.141	25.208	0.287	45.174	0.146				45.515	0.204	45.539	0.197	45.781	0.198	46.069	0.192	67.51	0.118	67.908	0.116	67.567	0.125	67.018	0.121	66.573	0.124
	25.208	0.289	24.897	0.276	24.726	0.264	21.467	0.285	48.27	0.135	47.334	0.131	46.952	0.139	46.934	0.136	46.605	0.138	49.054	0.134	70.646	0.095	46.112	0.141	25.208	0.287	45.174	0.146				45.515	0.204	45.54	0.195	45.811	0.198	46.069	0.192	67.51	0.118	67.908	0.116	67.567	0.125	67.151	0.121	66.573	0.124
	25.225	0.29	24.9	0.278	24.729	0.263	21.47	0.285	48.303	0.134	47.375	0.131	47.037	0.139	47.024	0.136	46.605	0.138	49.097	0.134	70.792	0.096	46.171	0.14	25.225	0.288	45.306	0.146				45.518	0.198	45.54	0.195	45.811	0.198	46.076	0.192	67.567	0.12	67.938	0.114	67.591	0.126	67.151	0.121	66.695	0.124
	25.225	0.29	24.9	0.278	24.729	0.263	21.472	0.286	48.303	0.134	47.375	0.131	47.037	0.139	47.024	0.136	46.621	0.138	49.097	0.134	70.861	0.097	46.171	0.14	25.225	0.288	45.306	0.146				45.518	0.198	45.549	0.196	45.811	0.198	46.076	0.192	67.567	0.12	67.938	0.114	67.591	0.126	67.235	0.121	66.695	0.124
	25.238	0.279	24.942	0.262	24.735	0.265	21.474	0.285	48.376	0.135	47.58	0.132	47.11	0.14	47.084	0.136	46.621	0.138	49.231	0.134	70.989	0.097	46.205	0.14	25.238	0.277	45.314	0.146				45.542	0.208	45.549	0.196	45.811	0.198	46.09	0.193	67.591	0.12	67.945	0.114	67.743	0.126	67.235	0.121	66.749	0.124
	25.238	0.279	24.942	0.262	24.735	0.265	21.476	0.291	48.376	0.135	47.58	0.132	47.11	0.14	47.084	0.136	46.652	0.138	49.231	0.134	71.14	0.097	46.205	0.14	25.238	0.277	45.314	0.146				45.542	0.208	45.549	0.198	45.813	0.198	46.09	0.193	67.591	0.12	67.945	0.114	67.743	0.126	67.355	0.121	66.749	0.124
	25.248	0.3	24.942	0.28	24.743	0.263	21.477	0.287	48.451	0.133	47.595	0.133	47.116	0.14	47.188	0.136	46.652	0.138	49.366	0.134	71.189	0.099	46.317	0.14	25.248	0.298	45.398	0.146				45.55	0.207	45.549	0.198	45.813	0.198	46.091	0.191	67.743	0.12	68.098	0.115	67.808	0.126	67.355	0.121	66.858	0.124
	25.248	0.3	24.942	0.28	24.743	0.263	21.481	0.287	48.451	0.133	47.595	0.133	47.116	0.14	47.188	0.136	46.711	0.138	49.366	0.134	71.218	0.098	46.317	0.14	25.248	0.298	45.398	0.146				45.55	0.207	45.561	0.195	45.844	0.198	46.091	0.191	67.743	0.12	68.098	0.115	67.808	0.126	67.425	0.121	66.858	0.124
	25.274	0.275	24.976	0.285	24.787	0.265	21.482	0.286	48.562	0.133	47.723	0.133	47.125	0.14	47.256	0.136	46.711	0.138	49.467	0.134	71.221	0.098	46.554	0.14	25.274	0.273	45.532	0.146				45.584	0.198	45.561	0.195	45.844	0.198	46.092	0.191	67.808	0.12	68.159	0.115	67.985	0.125	67.425	0.121	66.936	0.123
	25.274	0.275	24.976	0.285	24.787	0.265	21.482	0.291	48.562	0.133	47.723	0.133	47.125	0.14	47.256	0.136	46.794	0.138	49.467	0.134	71.248	0.098	46.554	0.14	25.274	0.273	45.532	0.146				45.584	0.198	45.574	0.2	45.85	0.198	46.092	0.191	67.808	0.12	68.159	0.115	67.985	0.125	67.553	0.12	66.936	0.123
	25.289	0.284	24.98	0.284	24.817	0.263	21.483	0.285	48.571	0.134	47.871	0.133	47.135	0.139	47.396	0.135	46.794	0.138	49.603	0.134	71.341	0.097	46.59	0.14	25.289	0.282	45.565	0.146				45.59	0.199	45.574	0.2	45.85	0.198	46.092	0.191	67.985	0.12	68.258	0.115	68.074	0.125	67.553	0.12	66.957	0.123
	25.289	0.284	24.98	0.284	24.817	0.263	21.486	0.283	48.571	0.134	47.871	0.133	47.135	0.139	47.396	0.135	46.898	0.138	49.603	0.134	71.454	0.097	46.59	0.14	25.289	0.282	45.565	0.146				45.59	0.199	45.584	0.198	45.879	0.198	46.092	0.191	67.985	0.12	68.258	0.115	68.074	0.125	67.762	0.12	66.957	0.123
	25.325	0.262	24.981	0.267	24.818	0.263	21.487	0.29	48.587	0.133	48.003	0.134	47.314	0.139	47.431	0.134	46.898	0.138	49.641	0.133	71.463	0.097	46.724	0.141	25.325	0.26	45.684	0.147				45.616	0.205	45.584	0.198	45.879	0.198	46.111	0.193	68.074	0.12	68.261	0.114	68.203	0.125	67.762	0.12	67.12	0.123
	25.325	0.262	24.981	0.267	24.818	0.263	21.487	0.284	48.587	0.133	48.003	0.134	47.314	0.139	47.431	0.134	47.001	0.138	49.641	0.133	71.468	0.096	46.724	0.141	25.325	0.26	45.684	0.147				45.616	0.205	45.59	0.192	45.88	0.197	46.111	0.193	68.074	0.12	68.261	0.114	68.203	0.125	67.808	0.119	67.12	0.123
	25.334	0.29	24.981	0.278	24.825	0.265	21.491	0.29	48.591	0.136	48.007	0.133	47.316	0.139	47.6	0.133	47.001	0.138	49.681	0.133	71.552	0.095	46.862	0.142	25.334	0.288	45.723	0.148				45.638	0.206	45.59	0.192	45.88	0.197	46.131	0.191	68.203	0.12	68.409	0.114	68.426	0.124	67.808	0.119	67.308	0.124
	25.334	0.29	24.981	0.278	24.825	0.265	21.498	0.285	48.591	0.136	48.007	0.133	47.316	0.139	47.6	0.133	47.098	0.138	49.681	0.133	71.604	0.095	46.862	0.142	25.334	0.288	45.723	0.148				45.638	0.206	45.606	0.2	45.885	0.199	46.131	0.191	68.203	0.12	68.409	0.114	68.426	0.124	67.949	0.118	67.308	0.124
	25.335	0.296	24.992	0.285	24.829	0.263	21.501	0.283	48.735	0.137	48.1	0.134	47.412	0.139	47.677	0.133	47.098	0.138	49.715	0.131	71.623	0.095	47.019	0.143	25.335	0.294	45.851	0.148				45.647	0.198	45.606	0.2	45.885	0.199	46.149	0.19	68.426	0.119	68.459	0.114	68.455	0.124	67.949	0.118	67.438	0.124
	25.335	0.296	24.992	0.285	24.829	0.263	21.503	0.284	48.735	0.137	48.1	0.134	47.412	0.139	47.677	0.133	47.348	0.138	49.715	0.131	71.8	0.095	47.019	0.143	25.335	0.294	45.851	0.148				45.647	0.198	45.612	0.2	45.927	0.197	46.149	0.19	68.426	0.119	68.459	0.114	68.455	0.124	67.952	0.118	67.438	0.124
	25.335	0.278	25.004	0.287	24.836	0.263	21.503	0.288	48.829	0.137	48.232	0.133	47.458	0.139	47.838	0.133	47.348	0.138	49.767	0.132	71.829	0.094	47.053	0.143	25.335	0.276	46.171	0.149				45.656	0.202	45.612	0.2	45.927	0.197	46.17	0.191	68.455	0.118	68.55	0.114	68.466	0.121	67.952	0.118	67.558	0.124
	25.335	0.278	25.004	0.287	24.836	0.263	21.509	0.287	48.829	0.137	48.232	0.133	47.458	0.139	47.838	0.133	47.391	0.138	49.767	0.132	71.925	0.094	47.053	0.143	25.335	0.276	46.171	0.149				45.656	0.202	45.612	0.2	45.939	0.197	46.17	0.191	68.455	0.118	68.55	0.114	68.466	0.121	68.056	0.122	67.558	0.124
	25.373	0.289	25.005	0.29	24.851	0.263	21.515	0.285	48.909	0.138	48.326	0.131	47.603	0.139	47.921	0.133	47.391	0.138	49.774	0.131	71.958	0.094	47.073	0.143	25.373	0.287	46.253	0.15				45.659	0.188	45.612	0.2	45.939	0.197	46.193	0.19	68.466	0.116	68.616	0.114	68.469	0.119	68.056	0.122	67.578	0.124
	25.373	0.289	25.005	0.29	24.851	0.263	21.518	0.29	48.909	0.138	48.326	0.131	47.603	0.139	47.921	0.133	47.526	0.139	49.774	0.131	72.093	0.094	47.073	0.143	25.373	0.287	46.253	0.15				45.659	0.188	45.618	0.197	45.943	0.197	46.193	0.19	68.466	0.116	68.616	0.114	68.469	0.119	68.084	0.119	67.578	0.124
	25.391	0.277	25.018	0.258	24.852	0.264	21.519	0.283	48.971	0.138	48.331	0.131	47.652	0.139	47.959	0.133	47.526	0.139	49.865	0.131	72.117	0.094	47.145	0.144	25.391	0.275	46.273	0.15				45.674	0.191	45.618	0.197	45.943	0.197	46.209	0.19	68.469	0.114	68.69	0.114	68.477	0.123	68.084	0.119	67.644	0.126
	25.391	0.277	25.018	0.258	24.852	0.264	21.527	0.283	48.971	0.138	48.331	0.131	47.652	0.139	47.959	0.133	47.569	0.138	49.865	0.131	72.314	0.094	47.145	0.144	25.391	0.275	46.273	0.15				45.674	0.191	45.636	0.199	45.949	0.197	46.209	0.19	68.469	0.114	68.69	0.114	68.477	0.123	68.091	0.122	67.644	0.126
	25.394	0.296	25.024	0.267	24.86	0.265	21.535	0.285	48.994	0.138	48.403	0.131	47.814	0.139	47.988	0.133	47.569	0.138	49.911	0.129	72.463	0.094	47.238	0.144	25.394	0.294	46.304	0.15				45.677	0.202	45.636	0.199	45.949	0.197	46.212	0.19	68.477	0.118	68.817	0.114	68.551	0.119	68.091	0.122	67.653	0.126
	25.394	0.296	25.024	0.267	24.86	0.265	21.542	0.283	48.994	0.138	48.403	0.131	47.814	0.139	47.988	0.133	47.574	0.14	49.911	0.129	72.613	0.094	47.238	0.144	25.394	0.294	46.304	0.15				45.677	0.202	45.652	0.193	45.959	0.197	46.212	0.19	68.477	0.118	68.817	0.114	68.551	0.119	68.106	0.121	67.653	0.126
	25.403	0.295	25.029	0.255	24.885	0.265	21.544	0.286	49.108	0.138	48.406	0.131	47.882	0.137	47.995	0.133	47.574	0.14	49.964	0.13	72.669	0.094	47.25	0.144	25.403	0.293	46.348	0.151				45.679	0.2	45.652	0.193	45.959	0.197	46.221	0.19	68.551	0.114	69.052	0.113	68.566	0.122	68.106	0.121	67.654	0.125
	25.403	0.295	25.029	0.255	24.885	0.265	21.548	0.283	49.108	0.138	48.406	0.131	47.882	0.137	47.995	0.133	47.626	0.139	49.964	0.13	72.767	0.095	47.25	0.144	25.403	0.293	46.348	0.151				45.679	0.2	45.663	0.194	45.96	0.198	46.221	0.19	68.551	0.114	69.052	0.113	68.566	0.122	68.233	0.119	67.654	0.125
	25.433	0.274	25.039	0.282	24.913	0.262	21.549	0.285	49.252	0.137	48.433	0.131	48.12	0.136	48.059	0.132	47.626	0.139	50.006	0.129	72.771	0.099	47.283	0.143	25.433	0.272	46.35	0.151				45.686	0.207	45.663	0.194	45.96	0.198	46.228	0.189	68.566	0.117	69.187	0.113	68.62	0.119	68.233	0.119	67.66	0.125
	25.433	0.274	25.039	0.282	24.913	0.262	21.55	0.289	49.252	0.137	48.433	0.131	48.12	0.136	48.059	0.132	47.672	0.14	50.006	0.129	72.818	0.097	47.283	0.143	25.433	0.272	46.35	0.151				45.686	0.207	45.69	0.195	45.964	0.198	46.228	0.189	68.566	0.117	69.187	0.113	68.62	0.119	68.282	0.121	67.66	0.125
	25.435	0.299	25.045	0.279	24.927	0.265	21.551	0.284	49.429	0.136	48.481	0.132	48.17	0.136	48.175	0.132	47.672	0.14	50.11	0.129	72.859	0.094	47.293	0.144	25.435	0.297	46.413	0.151				45.69	0.193	45.69	0.195	45.964	0.198	46.244	0.19	68.62	0.114	69.217	0.112	68.726	0.119	68.282	0.121	67.759	0.124
	25.435	0.299	25.045	0.279	24.927	0.265	21.551	0.288	49.429	0.136	48.481	0.132	48.17	0.136	48.175	0.132	47.686	0.141	50.11	0.129	72.868	0.099	47.293	0.144	25.435	0.297	46.413	0.151				45.69	0.193	45.718	0.2	45.967	0.198	46.244	0.19	68.62	0.114	69.217	0.112	68.726	0.119	68.303	0.119	67.759	0.124
	25.436	0.3	25.058	0.28	24.962	0.261	21.553	0.284	49.56	0.135	48.554	0.131	48.317	0.136	48.187	0.132	47.686	0.141	50.193	0.129	72.926	0.098	47.386	0.142	25.436	0.298	46.519	0.151				45.695	0.192	45.718	0.2	45.967	0.198	46.256	0.19	68.726	0.114	69.235	0.112	68.823	0.119	68.303	0.119	67.787	0.122
	25.436	0.3	25.058	0.28	24.962	0.261	21.556	0.286	49.56	0.135	48.554	0.131	48.317	0.136	48.187	0.132	47.909	0.138	50.193	0.129	72.954	0.098	47.386	0.142	25.436	0.298	46.519	0.151				45.695	0.192	45.723	0.198	45.973	0.198	46.256	0.19	68.726	0.114	69.235	0.112	68.823	0.119	68.347	0.118	67.787	0.122
	25.438	0.281	25.062	0.28	24.972	0.26	21.561	0.283	49.657	0.135	48.652	0.127	48.32	0.136	48.23	0.131	47.909	0.138	50.236	0.129	73.006	0.097	47.467	0.142	25.438	0.279	46.536	0.151				45.716	0.193	45.723	0.198	45.973	0.198	46.308	0.19	68.823	0.115	69.26	0.112	68.839	0.119	68.347	0.118	67.862	0.121
	25.438	0.281	25.062	0.28	24.972	0.26	21.561	0.287	49.657	0.135	48.652	0.127	48.32	0.136	48.23	0.131	47.923	0.138	50.236	0.129	73.126	0.097	47.467	0.142	25.438	0.279	46.536	0.151				45.716	0.193	45.761	0.2	45.975	0.197	46.308	0.19	68.823	0.115	69.26	0.112	68.839	0.119	68.497	0.118	67.862	0.121
	25.461	0.265	25.067	0.28	24.989	0.261	21.564	0.283	49.805	0.134	48.672	0.13	48.38	0.134	48.239	0.131	47.923	0.138	50.244	0.129	73.211	0.094	47.485	0.14	25.461	0.263	46.576	0.151				45.732	0.199	45.761	0.2	45.975	0.197	46.315	0.189	68.839	0.114	69.338	0.111	68.917	0.119	68.497	0.118	67.873	0.121
	25.461	0.265	25.067	0.28	24.989	0.261	21.572	0.285	49.805	0.134	48.672	0.13	48.38	0.134	48.239	0.131	47.958	0.14	50.244	0.129	73.217	0.095	47.485	0.14	25.461	0.263	46.576	0.151				45.732	0.199	45.822	0.192	45.976	0.198	46.315	0.189	68.839	0.114	69.338	0.111	68.917	0.119	68.528	0.117	67.873	0.121
	25.467	0.306	25.073	0.253	24.995	0.26	21.572	0.287	49.845	0.133	48.682	0.129	48.447	0.136	48.32	0.13	47.958	0.14	50.413	0.13	73.22	0.096	47.528	0.138	25.467	0.304	46.612	0.151				45.742	0.191	45.822	0.192	45.976	0.198	46.336	0.191	68.917	0.114	69.348	0.111	69.03	0.118	68.528	0.117	67.981	0.121
	25.467	0.306	25.073	0.253	24.995	0.26	21.574	0.287	49.845	0.133	48.682	0.129	48.447	0.136	48.32	0.13	47.97	0.138	50.413	0.13	73.364	0.095	47.528	0.138	25.467	0.304	46.612	0.151				45.742	0.191	45.829	0.199	45.985	0.197	46.336	0.191	68.917	0.114	69.348	0.111	69.03	0.118	68.591	0.116	67.981	0.121
	25.468	0.279	25.076	0.254	25.007	0.26	21.575	0.29	49.866	0.133	48.792	0.127	48.451	0.134	48.401	0.13	47.97	0.138	50.552	0.13	73.45	0.095	47.698	0.137	25.468	0.277	46.688	0.151				45.751	0.199	45.829	0.199	45.985	0.197	46.348	0.191	69.03	0.113	69.357	0.111	69.077	0.118	68.591	0.116	68.018	0.119
	25.468	0.279	25.076	0.254	25.007	0.26	21.575	0.286	49.866	0.133	48.792	0.127	48.451	0.134	48.401	0.13	47.994	0.139	50.552	0.13	73.528	0.096	47.698	0.137	25.468	0.277	46.688	0.151				45.751	0.199	45.83	0.192	45.985	0.198	46.348	0.191	69.03	0.113	69.357	0.111	69.077	0.118	68.663	0.116	68.018	0.119
	25.475	0.293	25.081	0.279	25.012	0.26	21.587	0.282	49.87	0.133	48.941	0.128	48.455	0.133	48.511	0.13	47.994	0.139	50.64	0.13	73.554	0.097	47.732	0.138	25.475	0.291	46.709	0.151				45.753	0.2	45.83	0.192	45.985	0.198	46.35	0.189	69.077	0.113	69.461	0.112	69.164	0.118	68.663	0.116	68.183	0.119
	25.475	0.293	25.081	0.279	25.012	0.26	21.587	0.283	49.87	0.133	48.941	0.128	48.455	0.133	48.511	0.13	48.089	0.14	50.64	0.13	73.707	0.097	47.732	0.138	25.475	0.291	46.709	0.151				45.753	0.2	45.834	0.19	45.99	0.198	46.35	0.189	69.077	0.113	69.461	0.112	69.164	0.118	68.779	0.117	68.183	0.119
	25.48	0.246	25.134	0.275	25.014	0.261	21.588	0.284	49.891	0.134	48.979	0.129	48.481	0.135	48.511	0.128	48.089	0.14	50.749	0.13	73.953	0.096	47.842	0.139	25.48	0.244	46.803	0.15				45.782	0.19	45.834	0.19	45.99	0.198	46.359	0.19	69.164	0.113	69.552	0.113	69.307	0.119	68.779	0.117	68.3	0.119
	25.48	0.246	25.134	0.275	25.014	0.261	21.59	0.293	49.891	0.134	48.979	0.129	48.481	0.135	48.511	0.128	48.149	0.14	50.749	0.13	74.058	0.095	47.842	0.139	25.48	0.244	46.803	0.15				45.782	0.19	45.837	0.199	45.999	0.197	46.359	0.19	69.164	0.113	69.552	0.113	69.307	0.119	68.841	0.118	68.3	0.119
	25.525	0.271	25.145	0.274	25.034	0.261	21.59	0.282	49.914	0.134	49.011	0.128	48.498	0.136	48.584	0.127	48.149	0.14	50.912	0.131	74.076	0.095	47.842	0.14	25.525	0.269	46.891	0.149				45.792	0.191	45.837	0.199	45.999	0.197	46.366	0.19	69.307	0.114	69.576	0.113	69.352	0.118	68.841	0.118	68.4	0.119
	25.525	0.271	25.145	0.274	25.034	0.261	21.594	0.284	49.914	0.134	49.011	0.128	48.498	0.136	48.584	0.127	48.223	0.14	50.912	0.131	74.123	0.091	47.842	0.14	25.525	0.269	46.891	0.149				45.792	0.191	45.84	0.191	46.01	0.198	46.366	0.19	69.307	0.114	69.576	0.113	69.352	0.118	68.934	0.118	68.4	0.119
	25.566	0.255	25.187	0.276	25.038	0.261	21.595	0.283	49.949	0.132	49.24	0.129	48.619	0.134	48.735	0.127	48.223	0.14	51.054	0.132	74.177	0.091	47.955	0.14	25.566	0.253	47.009	0.148				45.801	0.187	45.84	0.191	46.01	0.198	46.368	0.19	69.352	0.113	69.596	0.113	69.423	0.12	68.934	0.118	68.504	0.118
	25.566	0.255	25.187	0.276	25.038	0.261	21.596	0.292	49.949	0.132	49.24	0.129	48.619	0.134	48.735	0.127	48.346	0.139	51.054	0.132	74.197	0.093	47.955	0.14	25.566	0.253	47.009	0.148				45.801	0.187	45.843	0.2	46.048	0.198	46.368	0.19	69.352	0.113	69.596	0.113	69.423	0.12	69.019	0.118	68.504	0.118
	25.567	0.243	25.224	0.268	25.039	0.26	21.608	0.284	49.993	0.134	49.353	0.129	48.684	0.134	48.892	0.128	48.346	0.139	51.17	0.132	74.209	0.094	48.103	0.14	25.567	0.241	47.097	0.138				45.845	0.206	45.843	0.2	46.048	0.198	46.388	0.189	69.423	0.115	69.671	0.112	69.615	0.12	69.019	0.118	68.51	0.118
	25.567	0.243	25.224	0.268	25.039	0.26	21.61	0.292	49.993	0.134	49.353	0.129	48.684	0.134	48.892	0.128	48.388	0.137	51.17	0.132	74.333	0.091	48.103	0.14	25.567	0.241	47.097	0.138				45.845	0.206	45.904	0.191	46.06	0.198	46.388	0.189	69.423	0.115	69.671	0.112	69.615	0.12	69.23	0.118	68.51	0.118
	25.595	0.298	25.229	0.249	25.039	0.261	21.612	0.286	50.086	0.133	49.487	0.13	48.692	0.134	49.02	0.128	48.388	0.137	51.211	0.132	74.414	0.091	48.307	0.14	25.595	0.296	47.108	0.144				45.857	0.194	45.904	0.191	46.06	0.198	46.409	0.189	69.615	0.115	69.688	0.112	69.688	0.12	69.23	0.118	68.571	0.119
	25.595	0.298	25.229	0.249	25.039	0.261	21.614	0.285	50.086	0.133	49.487	0.13	48.692	0.134	49.02	0.128	48.529	0.137	51.211	0.132	74.472	0.091	48.307	0.14	25.595	0.296	47.108	0.144				45.857	0.194	45.929	0.19	46.065	0.196	46.409	0.189	69.615	0.115	69.688	0.112	69.688	0.12	69.314	0.118	68.571	0.119
	25.625	0.277	25.233	0.269	25.044	0.26	21.617	0.285	50.104	0.133	49.517	0.13	48.794	0.135	49.236	0.128	48.529	0.137	51.233	0.13	74.506	0.09	48.485	0.14	25.625	0.275	47.24	0.136				45.866	0.186	45.929	0.19	46.065	0.196	46.43	0.19	69.688	0.115	69.842	0.112	69.766	0.121	69.314	0.118	68.713	0.119
	25.625	0.277	25.233	0.269	25.044	0.26	21.618	0.284	50.104	0.133	49.517	0.13	48.794	0.135	49.236	0.128	48.551	0.136	51.233	0.13	74.566	0.091	48.485	0.14	25.625	0.275	47.24	0.136				45.866	0.186	45.94	0.191	46.098	0.197	46.43	0.19	69.688	0.115	69.842	0.112	69.766	0.121	69.351	0.118	68.713	0.119
	25.625	0.272	25.254	0.277	25.051	0.262	21.625	0.287	50.226	0.132	49.697	0.13	48.926	0.135	49.278	0.128	48.551	0.136	51.238	0.131	74.583	0.089	48.63	0.14	25.625	0.27	47.311	0.136				45.868	0.203	45.94	0.191	46.098	0.197	46.435	0.189	69.766	0.116	70.022	0.112	69.907	0.121	69.351	0.118	68.864	0.12
	25.625	0.272	25.254	0.277	25.051	0.262	21.627	0.287	50.226	0.132	49.697	0.13	48.926	0.135	49.278	0.128	48.762	0.136	51.238	0.131	74.694	0.088	48.63	0.14	25.625	0.27	47.311	0.136				45.868	0.203	45.958	0.199	46.121	0.197	46.435	0.189	69.766	0.116	70.022	0.112	69.907	0.121	69.394	0.114	68.864	0.12
	25.625	0.293	25.26	0.275	25.066	0.262	21.628	0.29	50.332	0.132	49.712	0.13	48.95	0.135	49.362	0.128	48.762	0.136	51.285	0.132	74.74	0.088	48.666	0.14	25.625	0.291	47.564	0.135				45.934	0.202	45.958	0.199	46.121	0.197	46.447	0.189	69.907	0.116	70.058	0.113	69.918	0.121	69.394	0.114	68.998	0.12
	25.625	0.293	25.26	0.275	25.066	0.262	21.649	0.292	50.332	0.132	49.712	0.13	48.95	0.135	49.362	0.128	48.816	0.135	51.285	0.132	74.854	0.088	48.666	0.14	25.625	0.291	47.564	0.135				45.934	0.202	45.963	0.197	46.124	0.197	46.447	0.189	69.907	0.116	70.058	0.113	69.918	0.121	69.533	0.114	68.998	0.12
	25.638	0.267	25.27	0.272	25.073	0.262	21.651	0.289	50.442	0.132	49.777	0.13	49.043	0.135	49.371	0.128	48.816	0.135	51.321	0.127	74.957	0.088	48.723	0.14	25.638	0.265	47.708	0.135				45.956	0.191	45.963	0.197	46.124	0.197	46.477	0.189	69.918	0.116	70.105	0.114	70.003	0.117	69.533	0.114	69.011	0.12
	25.638	0.267	25.27	0.272	25.073	0.262	21.651	0.284	50.442	0.132	49.777	0.13	49.043	0.135	49.371	0.128	49.101	0.135	51.321	0.127	75.095	0.089	48.723	0.14	25.638	0.265	47.708	0.135				45.956	0.191	45.983	0.192	46.136	0.197	46.477	0.189	69.918	0.116	70.105	0.114	70.003	0.117	69.537	0.118	69.011	0.12
	25.652	0.28	25.303	0.258	25.076	0.261	21.655	0.282	50.493	0.132	49.794	0.129	49.061	0.135	49.405	0.129	49.101	0.135	51.345	0.131	75.177	0.089	48.727	0.141	25.652	0.278	47.749	0.135				45.969	0.202	45.983	0.192	46.136	0.197	46.484	0.189	70.003	0.112	70.142	0.114	70.057	0.119	69.537	0.118	69.082	0.118
	25.652	0.28	25.303	0.258	25.076	0.261	21.656	0.285	50.493	0.132	49.794	0.129	49.061	0.135	49.405	0.129	49.111	0.134	51.345	0.131	75.257	0.089	48.727	0.141	25.652	0.278	47.749	0.135				45.969	0.202	45.992	0.195	46.141	0.196	46.484	0.189	70.003	0.112	70.142	0.114	70.057	0.119	69.54	0.113	69.082	0.118
	25.661	0.246	25.309	0.274	25.104	0.261	21.657	0.285	50.582	0.132	49.796	0.129	49.295	0.135	49.451	0.128	49.111	0.134	51.354	0.124	75.459	0.089	48.749	0.14	25.661	0.244	47.797	0.136				45.972	0.2	45.992	0.195	46.141	0.196	46.506	0.189	70.057	0.114	70.388	0.114	70.073	0.117	69.54	0.113	69.125	0.115
	25.661	0.246	25.309	0.274	25.104	0.261	21.657	0.293	50.582	0.132	49.796	0.129	49.295	0.135	49.451	0.128	49.143	0.135	51.354	0.124	75.604	0.089	48.749	0.14	25.661	0.244	47.797	0.136				45.972	0.2	46.003	0.198	46.148	0.196	46.506	0.189	70.057	0.114	70.388	0.114	70.073	0.117	69.628	0.116	69.125	0.115
	25.669	0.244	25.324	0.256	25.141	0.26	21.661	0.285	50.649	0.132	49.922	0.129	49.354	0.134	49.526	0.129	49.143	0.135	51.438	0.123	75.657	0.091	48.769	0.142	25.669	0.242	47.8	0.138				46.002	0.191	46.003	0.198	46.148	0.196	46.516	0.189	70.073	0.112	70.56	0.115	70.092	0.117	69.628	0.116	69.126	0.115
	25.669	0.244	25.324	0.256	25.141	0.26	21.663	0.288	50.649	0.132	49.922	0.129	49.354	0.134	49.526	0.129	49.211	0.135	51.438	0.123	75.659	0.089	48.769	0.142	25.669	0.242	47.8	0.138				46.002	0.191	46.013	0.192	46.158	0.196	46.516	0.189	70.073	0.112	70.56	0.115	70.092	0.117	69.638	0.113	69.126	0.115
	25.678	0.246	25.339	0.252	25.17	0.26	21.663	0.281	50.812	0.132	49.951	0.129	49.525	0.134	49.571	0.128	49.211	0.135	51.446	0.124	75.699	0.09	48.823	0.143	25.678	0.244	47.882	0.144				46.014	0.201	46.013	0.192	46.158	0.196	46.539	0.189	70.092	0.112	70.658	0.115	70.216	0.118	69.638	0.113	69.169	0.115
	25.678	0.246	25.339	0.252	25.17	0.26	21.664	0.287	50.812	0.132	49.951	0.129	49.525	0.134	49.571	0.128	49.225	0.135	51.446	0.124	75.704	0.09	48.823	0.143	25.678	0.244	47.882	0.144				46.014	0.201	46.036	0.197	46.176	0.196	46.539	0.189	70.092	0.112	70.658	0.115	70.216	0.118	69.67	0.112	69.169	0.115
	25.695	0.282	25.343	0.267	25.202	0.258	21.664	0.292	50.953	0.132	49.999	0.129	49.638	0.134	49.616	0.129	49.225	0.135	51.486	0.124	75.705	0.091	48.872	0.14	25.695	0.28	47.893	0.142				46.018	0.195	46.036	0.197	46.176	0.196	46.571	0.189	70.216	0.113	70.718	0.115	70.224	0.117	69.67	0.112	69.357	0.116
	25.695	0.282	25.343	0.267	25.202	0.258	21.667	0.284	50.953	0.132	49.999	0.129	49.638	0.134	49.616	0.129	49.231	0.135	51.486	0.124	75.725	0.091	48.872	0.14	25.695	0.28	47.893	0.142				46.018	0.195	46.039	0.189	46.213	0.196	46.571	0.189	70.216	0.113	70.718	0.115	70.224	0.117	69.879	0.112	69.357	0.116
	25.697	0.251	25.345	0.274	25.212	0.259	21.671	0.289	51.059	0.132	50.016	0.129	49.759	0.134	49.661	0.129	49.231	0.135	51.635	0.125	75.762	0.092	48.918	0.143	25.697	0.249	47.902	0.143				46.03	0.195	46.039	0.189	46.213	0.196	46.577	0.189	70.224	0.112	70.769	0.115	70.265	0.118	69.879	0.112	69.376	0.116
	25.697	0.251	25.345	0.274	25.212	0.259	21.682	0.285	51.059	0.132	50.016	0.129	49.759	0.134	49.661	0.129	49.267	0.134	51.635	0.125	75.944	0.093	48.918	0.143	25.697	0.249	47.902	0.143				46.03	0.195	46.041	0.197	46.221	0.196	46.577	0.189	70.224	0.112	70.769	0.115	70.265	0.118	69.967	0.112	69.376	0.116
	25.707	0.241	25.361	0.273	25.216	0.258	21.682	0.282	51.248	0.132	50.09	0.128	49.823	0.134	49.735	0.13	49.267	0.134	51.73	0.125	75.981	0.093	48.961	0.143	25.707	0.239	47.969	0.14				46.032	0.201	46.041	0.197	46.221	0.196	46.577	0.189	70.265	0.113	70.809	0.113	70.313	0.118	69.967	0.112	69.388	0.116
	25.707	0.241	25.361	0.273	25.216	0.258	21.685	0.282	51.248	0.132	50.09	0.128	49.823	0.134	49.735	0.13	49.288	0.133	51.73	0.125	76.089	0.093	48.961	0.143	25.707	0.239	47.969	0.14				46.032	0.201	46.059	0.199	46.221	0.197	46.577	0.189	70.265	0.113	70.809	0.113	70.313	0.118	70.052	0.111	69.388	0.116
	25.717	0.302	25.381	0.262	25.231	0.258	21.693	0.282	51.264	0.132	50.177	0.127	49.886	0.134	49.746	0.131	49.288	0.133	51.791	0.125	76.092	0.094	49.077	0.144	25.717	0.3	47.988	0.141				46.049	0.187	46.059	0.199	46.221	0.197	46.578	0.189	70.313	0.113	70.82	0.115	70.437	0.118	70.052	0.111	69.43	0.116
	25.717	0.302	25.381	0.262	25.231	0.258	21.696	0.285	51.264	0.132	50.177	0.127	49.886	0.134	49.746	0.131	49.428	0.133	51.791	0.125	76.215	0.094	49.077	0.144	25.717	0.3	47.988	0.141				46.049	0.187	46.06	0.192	46.252	0.197	46.578	0.189	70.313	0.113	70.82	0.115	70.437	0.118	70.062	0.11	69.43	0.116
	25.743	0.293	25.389	0.279	25.267	0.258	21.699	0.289	51.272	0.132	50.211	0.127	49.936	0.129	49.823	0.131	49.428	0.133	51.85	0.124	76.254	0.094	49.098	0.145	25.743	0.291	48.002	0.141				46.056	0.204	46.06	0.192	46.252	0.197	46.582	0.189	70.437	0.113	70.83	0.116	70.467	0.118	70.062	0.11	69.478	0.116
	25.743	0.293	25.389	0.279	25.267	0.258	21.704	0.282	51.272	0.132	50.211	0.127	49.936	0.129	49.823	0.131	49.429	0.133	51.85	0.124	76.487	0.093	49.098	0.145	25.743	0.291	48.002	0.141				46.056	0.204	46.07	0.191	46.253	0.197	46.582	0.189	70.437	0.113	70.83	0.116	70.467	0.118	70.071	0.11	69.478	0.116
	25.753	0.268	25.397	0.257	25.276	0.258	21.713	0.281	51.342	0.132	50.357	0.127	49.941	0.133	49.963	0.131	49.429	0.133	52.053	0.124	76.56	0.091	49.19	0.144	25.753	0.266	48.142	0.145				46.102	0.197	46.07	0.191	46.253	0.197	46.582	0.189	70.467	0.113	70.842	0.111	70.609	0.117	70.071	0.11	69.502	0.116
	25.753	0.268	25.397	0.257	25.276	0.258	21.718	0.286	51.342	0.132	50.357	0.127	49.941	0.133	49.963	0.131	49.489	0.133	52.053	0.124	76.614	0.09	49.19	0.144	25.753	0.266	48.142	0.145				46.102	0.197	46.095	0.195	46.276	0.196	46.582	0.189	70.467	0.113	70.842	0.111	70.609	0.117	70.244	0.111	69.502	0.116
	25.755	0.281	25.417	0.251	25.317	0.259	21.72	0.283	51.428	0.131	50.396	0.126	49.95	0.132	50.045	0.131	49.489	0.133	52.14	0.124	76.654	0.09	49.245	0.144	25.755	0.279	48.178	0.147				46.109	0.201	46.095	0.195	46.276	0.196	46.586	0.189	70.609	0.113	70.853	0.116	70.65	0.117	70.244	0.111	69.636	0.116
	25.755	0.281	25.417	0.251	25.317	0.259	21.727	0.282	51.428	0.131	50.396	0.126	49.95	0.132	50.045	0.131	49.594	0.133	52.14	0.124	76.67	0.089	49.245	0.144	25.755	0.279	48.178	0.147				46.109	0.201	46.113	0.193	46.298	0.195	46.586	0.189	70.609	0.113	70.853	0.116	70.65	0.117	70.286	0.112	69.636	0.116
	25.762	0.282	25.461	0.277	25.321	0.257	21.731	0.282	51.494	0.13	50.409	0.125	50.084	0.128	50.136	0.131	49.594	0.133	52.229	0.124	76.895	0.089	49.431	0.142	25.762	0.28	48.313	0.149				46.109	0.2	46.113	0.193	46.298	0.195	46.597	0.189	70.65	0.112	70.968	0.116	70.654	0.117	70.286	0.112	69.676	0.116
	25.762	0.282	25.461	0.277	25.321	0.257	21.733	0.282	51.494	0.13	50.409	0.125	50.084	0.128	50.136	0.131	49.673	0.134	52.229	0.124	77.014	0.088	49.431	0.142	25.762	0.28	48.313	0.149				46.109	0.2	46.115	0.192	46.299	0.197	46.597	0.189	70.65	0.112	70.968	0.116	70.654	0.117	70.377	0.111	69.676	0.116
	25.802	0.29	25.474	0.278	25.33	0.258	21.735	0.282	51.517	0.13	50.554	0.125	50.086	0.128	50.177	0.131	49.673	0.134	52.446	0.125	77.093	0.089	49.447	0.141	25.802	0.288	48.315	0.148				46.112	0.19	46.115	0.192	46.299	0.197	46.597	0.189	70.654	0.112	71.009	0.111	70.723	0.116	70.377	0.111	69.837	0.117
	25.802	0.29	25.474	0.278	25.33	0.258	21.748	0.282	51.517	0.13	50.554	0.125	50.086	0.128	50.177	0.131	49.713	0.134	52.446	0.125	77.094	0.089	49.447	0.141	25.802	0.288	48.315	0.148				46.112	0.19	46.118	0.193	46.307	0.197	46.597	0.189	70.654	0.112	71.009	0.111	70.723	0.116	70.42	0.112	69.837	0.117
	25.809	0.247	25.478	0.271	25.339	0.257	21.763	0.282	51.58	0.13	50.654	0.125	50.17	0.129	50.283	0.131	49.713	0.134	52.536	0.125	77.141	0.091	49.525	0.14	25.809	0.245	48.523	0.147				46.129	0.191	46.118	0.193	46.307	0.197	46.607	0.189	70.723	0.112	71.107	0.111	70.983	0.116	70.42	0.112	69.92	0.117
	25.809	0.247	25.478	0.271	25.339	0.257	21.77	0.282	51.58	0.13	50.654	0.125	50.17	0.129	50.283	0.131	49.879	0.135	52.536	0.125	77.157	0.09	49.525	0.14	25.809	0.245	48.523	0.147				46.129	0.191	46.124	0.193	46.308	0.196	46.607	0.189	70.723	0.112	71.107	0.111	70.983	0.116	70.644	0.112	69.92	0.117
	25.829	0.287	25.488	0.274	25.342	0.259	21.773	0.283	51.586	0.129	50.752	0.125	50.298	0.128	50.407	0.131	49.879	0.135	52.551	0.125	77.198	0.09	49.66	0.14	25.829	0.285	48.617	0.144				46.131	0.194	46.124	0.193	46.308	0.196	46.61	0.189	70.983	0.111	71.205	0.111	71.146	0.116	70.644	0.112	69.955	0.117
	25.829	0.287	25.488	0.274	25.342	0.259	21.776	0.289	51.586	0.129	50.752	0.125	50.298	0.128	50.407	0.131	49.935	0.136	52.551	0.125	77.282	0.091	49.66	0.14	25.829	0.285	48.617	0.144				46.131	0.194	46.128	0.191	46.314	0.197	46.61	0.189	70.983	0.111	71.205	0.111	71.146	0.116	70.791	0.113	69.955	0.117
	25.833	0.273	25.5	0.272	25.383	0.257	21.781	0.279	51.658	0.127	51.026	0.125	50.335	0.129	50.492	0.131	49.935	0.136	52.61	0.125	77.372	0.092	49.824	0.138	25.833	0.271	48.674	0.141				46.147	0.201	46.128	0.191	46.314	0.197	46.616	0.189	71.146	0.111	71.282	0.111	71.274	0.116	70.791	0.113	70.064	0.117
	25.833	0.273	25.5	0.272	25.383	0.257	21.783	0.281	51.658	0.127	51.026	0.125	50.335	0.129	50.492	0.131	50.077	0.136	52.61	0.125	77.375	0.091	49.824	0.138	25.833	0.271	48.674	0.141				46.147	0.201	46.141	0.195	46.388	0.195	46.616	0.189	71.146	0.111	71.282	0.111	71.274	0.116	70.852	0.114	70.064	0.117
	25.834	0.267	25.525	0.26	25.397	0.259	21.784	0.287	51.716	0.126	51.072	0.125	50.343	0.129	50.649	0.13	50.077	0.136	52.624	0.125	77.376	0.089	49.888	0.138	25.834	0.265	48.73	0.14				46.177	0.191	46.141	0.195	46.388	0.195	46.621	0.189	71.274	0.111	71.287	0.111	71.302	0.115	70.852	0.114	70.203	0.118
	25.834	0.267	25.525	0.26	25.397	0.259	21.787	0.283	51.716	0.126	51.072	0.125	50.343	0.129	50.649	0.13	50.123	0.136	52.624	0.125	77.431	0.092	49.888	0.138	25.834	0.265	48.73	0.14				46.177	0.191	46.148	0.196	46.439	0.195	46.621	0.189	71.274	0.111	71.287	0.111	71.302	0.115	70.902	0.114	70.203	0.118
	25.853	0.256	25.566	0.274	25.398	0.257	21.789	0.281	51.858	0.126	51.194	0.126	50.457	0.13	50.725	0.13	50.123	0.136	52.754	0.124	77.553	0.086	49.999	0.137	25.853	0.254	48.793	0.139				46.178	0.194	46.148	0.196	46.439	0.195	46.634	0.189	71.302	0.111	71.347	0.112	71.416	0.115	70.902	0.114	70.382	0.118
	25.853	0.256	25.566	0.274	25.398	0.257	21.795	0.283	51.858	0.126	51.194	0.126	50.457	0.13	50.725	0.13	50.299	0.134	52.754	0.124	77.557	0.086	49.999	0.137	25.853	0.254	48.793	0.139				46.178	0.194	46.149	0.188	46.439	0.195	46.634	0.189	71.302	0.111	71.347	0.112	71.416	0.115	70.953	0.115	70.382	0.118
	25.865	0.286	25.57	0.274	25.429	0.257	21.797	0.28	51.895	0.125	51.219	0.127	50.534	0.13	50.818	0.13	50.299	0.134	52.792	0.124	77.678	0.087	50.068	0.137	25.865	0.284	48.937	0.134				46.19	0.197	46.149	0.188	46.439	0.195	46.637	0.189	71.416	0.111	71.431	0.112	71.454	0.116	70.953	0.115	70.465	0.118
	25.865	0.286	25.57	0.274	25.429	0.257	21.798	0.28	51.895	0.125	51.219	0.127	50.534	0.13	50.818	0.13	50.438	0.133	52.792	0.124	77.718	0.088	50.068	0.137	25.865	0.284	48.937	0.134				46.19	0.197	46.152	0.198	46.455	0.195	46.637	0.189	71.416	0.111	71.431	0.112	71.454	0.116	71.065	0.115	70.465	0.118
	25.879	0.29	25.572	0.277	25.432	0.259	21.799	0.286	51.956	0.123	51.251	0.126	50.683	0.131	50.855	0.129	50.438	0.133	52.827	0.124	77.918	0.09	50.17	0.135	25.879	0.288	49.183	0.131				46.191	0.187	46.152	0.198	46.455	0.195	46.65	0.189	71.454	0.111	71.664	0.112	71.462	0.116	71.065	0.115	70.534	0.118
	25.879	0.29	25.572	0.277	25.432	0.259	21.799	0.282	51.956	0.123	51.251	0.126	50.683	0.131	50.855	0.129	50.498	0.133	52.827	0.124	78.019	0.09	50.17	0.135	25.879	0.288	49.183	0.131				46.191	0.187	46.154	0.192	46.468	0.194	46.65	0.189	71.454	0.111	71.664	0.112	71.462	0.116	71.066	0.116	70.534	0.118
	25.895	0.278	25.573	0.262	25.439	0.257	21.8	0.282	51.988	0.124	51.283	0.127	50.704	0.131	50.931	0.129	50.498	0.133	52.877	0.123	78.111	0.09	50.185	0.136	25.895	0.276	49.235	0.132				46.192	0.189	46.154	0.192	46.468	0.194	46.666	0.189	71.462	0.111	71.704	0.112	71.481	0.116	71.066	0.116	70.565	0.118
	25.895	0.278	25.573	0.262	25.439	0.257	21.801	0.279	51.988	0.124	51.283	0.127	50.704	0.131	50.931	0.129	50.512	0.132	52.877	0.123	78.262	0.089	50.185	0.136	25.895	0.276	49.235	0.132				46.192	0.189	46.192	0.195	46.482	0.195	46.666	0.189	71.462	0.111	71.704	0.112	71.481	0.116	71.11	0.115	70.565	0.118
	25.907	0.285	25.589	0.248	25.449	0.258	21.803	0.28	52.006	0.124	51.362	0.128	50.781	0.131	50.939	0.129	50.512	0.132	52.883	0.122	78.373	0.089	50.206	0.136	25.907	0.283	49.253	0.138				46.212	0.199	46.192	0.195	46.482	0.195	46.666	0.189	71.481	0.111	71.746	0.111	71.483	0.116	71.11	0.115	70.595	0.117
	25.907	0.285	25.589	0.248	25.449	0.258	21.805	0.281	52.006	0.124	51.362	0.128	50.781	0.131	50.939	0.129	50.603	0.129	52.883	0.122	78.533	0.089	50.206	0.136	25.907	0.283	49.253	0.138				46.212	0.199	46.202	0.19	46.483	0.194	46.666	0.189	71.481	0.111	71.746	0.111	71.483	0.116	71.13	0.115	70.595	0.117
	25.907	0.296	25.597	0.271	25.53	0.256	21.806	0.283	52.223	0.125	51.392	0.128	50.824	0.131	50.961	0.129	50.603	0.129	52.896	0.122	78.652	0.087	50.296	0.136	25.907	0.294	49.34	0.133				46.226	0.188	46.202	0.19	46.483	0.194	46.675	0.189	71.483	0.111	71.864	0.11	71.486	0.116	71.13	0.115	70.675	0.115
	25.907	0.296	25.597	0.271	25.53	0.256	21.806	0.278	52.223	0.125	51.392	0.128	50.824	0.131	50.961	0.129	50.716	0.128	52.896	0.122	78.664	0.088	50.296	0.136	25.907	0.294	49.34	0.133				46.226	0.188	46.219	0.192	46.499	0.195	46.675	0.189	71.483	0.111	71.864	0.11	71.486	0.116	71.214	0.112	70.675	0.115
	25.943	0.272	25.614	0.276	25.549	0.254	21.806	0.279	52.334	0.127	51.407	0.126	51.042	0.131	50.975	0.129	50.716	0.128	52.96	0.122	78.675	0.084	50.331	0.134	25.943	0.27	49.398	0.14				46.273	0.199	46.219	0.192	46.499	0.195	46.681	0.189	71.486	0.111	72.095	0.11	71.606	0.115	71.214	0.112	70.675	0.118
	25.943	0.272	25.614	0.276	25.549	0.254	21.807	0.279	52.334	0.127	51.407	0.126	51.042	0.131	50.975	0.129	50.771	0.128	52.96	0.122	78.679	0.084	50.331	0.134	25.943	0.27	49.398	0.14				46.273	0.199	46.224	0.193	46.509	0.195	46.681	0.189	71.486	0.111	72.095	0.11	71.606	0.115	71.221	0.113	70.675	0.118
	25.951	0.288	25.62	0.272	25.554	0.257	21.807	0.28	52.474	0.127	51.467	0.125	51.169	0.13	51.125	0.129	50.771	0.128	53.054	0.122	78.724	0.083	50.38	0.133	25.951	0.286	49.4	0.14				46.279	0.187	46.224	0.193	46.509	0.195	46.694	0.189	71.606	0.11	72.189	0.11	71.629	0.114	71.221	0.113	70.707	0.114
	25.951	0.288	25.62	0.272	25.554	0.257	21.812	0.281	52.474	0.127	51.467	0.125	51.169	0.13	51.125	0.129	50.795	0.129	53.054	0.122	78.738	0.085	50.38	0.133	25.951	0.286	49.4	0.14				46.279	0.187	46.26	0.194	46.52	0.195	46.694	0.189	71.606	0.11	72.189	0.11	71.629	0.114	71.259	0.112	70.707	0.114
	25.952	0.267	25.637	0.273	25.558	0.253	21.813	0.282	52.611	0.128	51.636	0.125	51.321	0.129	51.18	0.129	50.795	0.129	53.123	0.122	78.805	0.085	50.51	0.13	25.952	0.265	49.469	0.138				46.294	0.196	46.26	0.194	46.52	0.195	46.711	0.189	71.629	0.109	72.231	0.109	71.766	0.114	71.259	0.112	70.719	0.119
	25.952	0.267	25.637	0.273	25.558	0.253	21.815	0.283	52.611	0.128	51.636	0.125	51.321	0.129	51.18	0.129	50.871	0.131	53.123	0.122	78.833	0.083	50.51	0.13	25.952	0.265	49.469	0.138				46.294	0.196	46.261	0.196	46.521	0.195	46.711	0.189	71.629	0.109	72.231	0.109	71.766	0.114	71.37	0.112	70.719	0.119
	25.96	0.281	25.673	0.269	25.566	0.254	21.815	0.289	52.618	0.127	51.642	0.124	51.386	0.128	51.264	0.129	50.871	0.131	53.226	0.122	78.904	0.084	50.512	0.132	25.96	0.279	49.527	0.134				46.299	0.198	46.261	0.196	46.521	0.195	46.715	0.189	71.766	0.109	72.344	0.109	71.798	0.113	71.37	0.112	70.902	0.114
	25.96	0.281	25.673	0.269	25.566	0.254	21.818	0.282	52.618	0.127	51.642	0.124	51.386	0.128	51.264	0.129	50.936	0.131	53.226	0.122	79.01	0.087	50.512	0.132	25.96	0.279	49.527	0.134				46.299	0.198	46.278	0.196	46.527	0.194	46.715	0.189	71.766	0.109	72.344	0.109	71.798	0.113	71.499	0.112	70.902	0.114
	25.961	0.271	25.681	0.264	25.588	0.253	21.823	0.28	52.738	0.129	51.77	0.123	51.447	0.127	51.265	0.129	50.936	0.131	53.377	0.122	79.03	0.086	50.6	0.127	25.961	0.269	49.655	0.133				46.299	0.19	46.278	0.196	46.527	0.194	46.756	0.189	71.798	0.108	72.345	0.109	71.928	0.111	71.499	0.112	70.934	0.114
	25.961	0.271	25.681	0.264	25.588	0.253	21.824	0.28	52.738	0.129	51.77	0.123	51.447	0.127	51.265	0.129	50.936	0.131	53.377	0.122	79.092	0.086	50.6	0.127	25.961	0.269	49.655	0.133				46.299	0.19	46.294	0.194	46.532	0.194	46.756	0.189	71.798	0.108	72.345	0.109	71.928	0.111	71.503	0.112	70.934	0.114
	25.969	0.27	25.686	0.247	25.589	0.252	21.824	0.28	52.833	0.125	51.787	0.123	51.521	0.127	51.318	0.128	50.936	0.131	53.43	0.121	79.122	0.086	50.625	0.127	25.969	0.268	49.676	0.134				46.308	0.199	46.294	0.194	46.532	0.194	46.764	0.189	71.928	0.107	72.39	0.109	71.968	0.11	71.503	0.112	70.968	0.114
	25.969	0.27	25.686	0.247	25.589	0.252	21.825	0.28	52.833	0.125	51.787	0.123	51.521	0.127	51.318	0.128	50.994	0.13	53.43	0.121	79.351	0.083	50.625	0.127	25.969	0.268	49.676	0.134				46.308	0.199	46.31	0.186	46.532	0.194	46.764	0.189	71.928	0.107	72.39	0.109	71.968	0.11	71.645	0.112	70.968	0.114
	25.971	0.285	25.686	0.269	25.602	0.252	21.826	0.285	52.837	0.129	51.889	0.122	51.547	0.128	51.396	0.128	50.994	0.13	53.529	0.121	79.401	0.082	50.743	0.127	25.971	0.283	49.681	0.135				46.309	0.201	46.31	0.186	46.532	0.194	46.768	0.189	71.968	0.106	72.493	0.11	72.03	0.11	71.645	0.112	71.02	0.114
	25.971	0.285	25.686	0.269	25.602	0.252	21.829	0.279	52.837	0.129	51.889	0.122	51.547	0.128	51.396	0.128	51.01	0.13	53.529	0.121	79.427	0.083	50.743	0.127	25.971	0.283	49.681	0.135				46.309	0.201	46.317	0.196	46.537	0.194	46.768	0.189	71.968	0.106	72.493	0.11	72.03	0.11	71.717	0.112	71.02	0.114
	26.047	0.273	25.696	0.272	25.605	0.256	21.829	0.286	52.853	0.126	51.935	0.121	51.559	0.127	51.553	0.128	51.01	0.13	53.577	0.121	79.435	0.084	50.768	0.129	26.047	0.271	49.685	0.14				46.332	0.201	46.317	0.196	46.537	0.194	46.771	0.189	72.03	0.106	72.52	0.111	72.158	0.111	71.717	0.112	71.148	0.114
	26.047	0.273	25.696	0.272	25.605	0.256	21.831	0.286	52.853	0.126	51.935	0.121	51.559	0.127	51.553	0.128	51.12	0.13	53.577	0.121	79.598	0.087	50.768	0.129	26.047	0.271	49.685	0.14				46.332	0.201	46.393	0.186	46.542	0.194	46.771	0.189	72.03	0.106	72.52	0.111	72.158	0.111	71.763	0.111	71.148	0.114
	26.05	0.259	25.701	0.274	25.606	0.254	21.833	0.28	52.981	0.127	51.985	0.121	51.57	0.127	51.586	0.127	51.12	0.13	53.706	0.121	79.78	0.088	50.91	0.131	26.05	0.257	49.797	0.141				46.351	0.196	46.393	0.186	46.542	0.194	46.782	0.189	72.158	0.107	72.587	0.111	72.294	0.112	71.763	0.111	71.201	0.115
	26.05	0.259	25.701	0.274	25.606	0.254	21.834	0.287	52.981	0.127	51.985	0.121	51.57	0.127	51.586	0.127	51.192	0.13	53.706	0.121	79.95	0.088	50.91	0.131	26.05	0.257	49.797	0.141				46.351	0.196	46.399	0.187	46.567	0.194	46.782	0.189	72.158	0.107	72.587	0.111	72.294	0.112	71.778	0.111	71.201	0.115
	26.087	0.263	25.721	0.263	25.619	0.252	21.836	0.28	53.011	0.125	52.137	0.121	51.598	0.127	51.707	0.127	51.192	0.13	53.9	0.121	80.029	0.087	50.914	0.13	26.087	0.261	49.839	0.14				46.397	0.187	46.399	0.187	46.567	0.194	46.82	0.189	72.294	0.108	72.6	0.111	72.314	0.113	71.778	0.111	71.223	0.114
	26.087	0.263	25.721	0.263	25.619	0.252	21.836	0.281	53.011	0.125	52.137	0.121	51.598	0.127	51.707	0.127	51.235	0.129	53.9	0.121	80.049	0.087	50.914	0.13	26.087	0.261	49.839	0.14				46.397	0.187	46.435	0.192	46.58	0.194	46.82	0.189	72.294	0.108	72.6	0.111	72.314	0.113	71.886	0.111	71.223	0.114
	26.109	0.245	25.74	0.247	25.636	0.252	21.838	0.287	53.024	0.125	52.213	0.121	51.748	0.127	51.735	0.127	51.235	0.129	53.972	0.12	80.113	0.087	50.974	0.131	26.109	0.243	49.949	0.138				46.403	0.187	46.435	0.192	46.58	0.194	46.83	0.189	72.314	0.108	72.62	0.111	72.438	0.113	71.886	0.111	71.385	0.115
	26.109	0.245	25.74	0.247	25.636	0.252	21.849	0.279	53.024	0.125	52.213	0.121	51.748	0.127	51.735	0.127	51.278	0.13	53.972	0.12	80.14	0.087	50.974	0.131	26.109	0.243	49.949	0.138				46.403	0.187	46.438	0.195	46.613	0.194	46.83	0.189	72.314	0.108	72.62	0.111	72.438	0.113	72.063	0.112	71.385	0.115
	26.115	0.285	25.744	0.269	25.681	0.252	21.849	0.28	53.025	0.128	52.274	0.122	51.762	0.128	51.885	0.126	51.278	0.13	54.045	0.12	80.149	0.087	51.057	0.13	26.115	0.283	49.984	0.135				46.413	0.198	46.438	0.195	46.613	0.194	46.849	0.189	72.438	0.108	72.687	0.11	72.616	0.113	72.063	0.112	71.536	0.115
	26.115	0.285	25.744	0.269	25.681	0.252	21.852	0.281	53.025	0.128	52.274	0.122	51.762	0.128	51.885	0.126	51.346	0.128	54.045	0.12	80.247	0.086	51.057	0.13	26.115	0.283	49.984	0.135				46.413	0.198	46.462	0.185	46.614	0.194	46.849	0.189	72.438	0.108	72.687	0.11	72.616	0.113	72.247	0.113	71.536	0.115
	26.122	0.287	25.752	0.268	25.684	0.255	21.855	0.282	53.146	0.124	52.526	0.122	51.936	0.127	52.029	0.125	51.346	0.128	54.077	0.121	80.341	0.086	51.305	0.13	26.122	0.285	50.06	0.133				46.422	0.186	46.462	0.185	46.614	0.194	46.853	0.189	72.616	0.108	72.807	0.11	72.752	0.113	72.247	0.113	71.603	0.114
	26.122	0.287	25.752	0.268	25.684	0.255	21.859	0.286	53.146	0.124	52.526	0.122	51.936	0.127	52.029	0.125	51.469	0.128	54.077	0.121	80.353	0.086	51.305	0.13	26.122	0.285	50.06	0.133				46.422	0.186	46.462	0.19	46.627	0.193	46.853	0.189	72.616	0.108	72.807	0.11	72.752	0.113	72.396	0.113	71.603	0.114
	26.152	0.269	25.814	0.245	25.69	0.252	21.86	0.283	53.219	0.124	52.573	0.122	52.002	0.126	52.221	0.125	51.469	0.128	54.2	0.12	80.383	0.084	51.337	0.13	26.152	0.267	50.097	0.133				46.423	0.188	46.462	0.19	46.627	0.193	46.888	0.189	72.752	0.108	72.867	0.11	72.793	0.113	72.396	0.113	71.727	0.113
	26.152	0.269	25.814	0.245	25.69	0.252	21.865	0.28	53.219	0.124	52.573	0.122	52.002	0.126	52.221	0.125	51.477	0.128	54.2	0.12	80.383	0.085	51.337	0.13	26.152	0.267	50.097	0.133				46.423	0.188	46.47	0.189	46.65	0.194	46.888	0.189	72.752	0.108	72.867	0.11	72.793	0.113	72.455	0.113	71.727	0.113
	26.155	0.238	25.822	0.25	25.693	0.254	21.865	0.28	53.318	0.124	52.689	0.121	52.035	0.127	52.265	0.125	51.477	0.128	54.201	0.12	80.442	0.084	51.456	0.131	26.155	0.236	50.271	0.133				46.423	0.19	46.47	0.189	46.65	0.194	46.996	0.189	72.793	0.108	72.889	0.11	72.905	0.112	72.455	0.113	71.861	0.113
	26.155	0.238	25.822	0.25	25.693	0.254	21.866	0.288	53.318	0.124	52.689	0.121	52.035	0.127	52.265	0.125	51.766	0.128	54.201	0.12	80.555	0.084	51.456	0.131	26.155	0.236	50.271	0.133				46.423	0.19	46.473	0.195	46.651	0.193	46.996	0.189	72.793	0.108	72.889	0.11	72.905	0.112	72.483	0.113	71.861	0.113
	26.167	0.277	25.825	0.269	25.706	0.255	21.868	0.278	53.332	0.124	52.699	0.119	52.131	0.125	52.37	0.125	51.766	0.128	54.252	0.121	80.621	0.084	51.528	0.132	26.167	0.275	50.431	0.132				46.436	0.186	46.473	0.195	46.651	0.193	46.998	0.187	72.905	0.107	73.015	0.11	72.921	0.113	72.483	0.113	71.909	0.113
	26.167	0.277	25.825	0.269	25.706	0.255	21.873	0.285	53.332	0.124	52.699	0.119	52.131	0.125	52.37	0.125	51.831	0.128	54.252	0.121	80.688	0.084	51.528	0.132	26.167	0.275	50.431	0.132				46.436	0.186	46.49	0.192	46.667	0.192	46.998	0.187	72.905	0.107	73.015	0.11	72.921	0.113	72.511	0.112	71.909	0.113
	26.198	0.283	25.825	0.268	25.728	0.254	21.877	0.287	53.426	0.124	52.71	0.12	52.133	0.126	52.372	0.125	51.831	0.128	54.255	0.12	80.771	0.084	51.604	0.134	26.198	0.281	50.642	0.132				46.443	0.198	46.49	0.192	46.667	0.192	47.005	0.189	72.921	0.108	73.115	0.109	72.943	0.112	72.511	0.112	71.983	0.113
	26.198	0.283	25.825	0.268	25.728	0.254	21.877	0.281	53.426	0.124	52.71	0.12	52.133	0.126	52.372	0.125	51.936	0.128	54.255	0.12	80.853	0.084	51.604	0.134	26.198	0.281	50.642	0.132				46.443	0.198	46.498	0.192	46.678	0.192	47.005	0.189	72.921	0.108	73.115	0.109	72.943	0.112	72.582	0.112	71.983	0.113
	26.213	0.292	25.887	0.27	25.74	0.254	21.879	0.278	53.485	0.124	52.751	0.119	52.155	0.126	52.429	0.125	51.936	0.128	54.27	0.121	80.897	0.085	51.695	0.133	26.213	0.29	50.771	0.132				46.452	0.2	46.498	0.192	46.678	0.192	47.01	0.188	72.943	0.108	73.119	0.109	73.037	0.112	72.582	0.112	71.988	0.114
	26.213	0.292	25.887	0.27	25.74	0.254	21.879	0.286	53.485	0.124	52.751	0.119	52.155	0.126	52.429	0.125	52.061	0.127	54.27	0.121	81.089	0.086	51.695	0.133	26.213	0.29	50.771	0.132				46.452	0.2	46.503	0.185	46.708	0.191	47.01	0.188	72.943	0.108	73.119	0.109	73.037	0.112	72.603	0.112	71.988	0.114
	26.214	0.247	25.897	0.267	25.747	0.252	21.879	0.276	53.525	0.124	52.784	0.119	52.209	0.124	52.436	0.125	52.061	0.127	54.28	0.12	81.231	0.086	51.704	0.133	26.214	0.245	50.826	0.133				46.467	0.2	46.503	0.185	46.708	0.191	47.012	0.188	73.037	0.107	73.313	0.108	73.08	0.111	72.603	0.112	72.097	0.114
	26.214	0.247	25.897	0.267	25.747	0.252	21.879	0.278	53.525	0.124	52.784	0.119	52.209	0.124	52.436	0.125	52.095	0.127	54.28	0.12	81.407	0.085	51.704	0.133	26.214	0.245	50.826	0.133				46.467	0.2	46.535	0.194	46.716	0.192	47.012	0.188	73.037	0.107	73.313	0.108	73.08	0.111	72.644	0.112	72.097	0.114
	26.23	0.24	25.909	0.246	25.749	0.251	21.885	0.278	53.641	0.124	52.803	0.119	52.256	0.124	52.467	0.125	52.095	0.127	54.384	0.12	81.45	0.084	51.725	0.134	26.23	0.238	50.902	0.134				46.499	0.188	46.535	0.194	46.716	0.192	47.014	0.188	73.08	0.107	73.458	0.106	73.127	0.111	72.644	0.112	72.129	0.114
	26.23	0.24	25.909	0.246	25.749	0.251	21.887	0.285	53.641	0.124	52.803	0.119	52.256	0.124	52.467	0.125	52.101	0.129	54.384	0.12	81.58	0.083	51.725	0.134	26.23	0.238	50.902	0.134				46.499	0.188	46.539	0.193	46.733	0.191	47.014	0.188	73.08	0.107	73.458	0.106	73.127	0.111	72.676	0.112	72.129	0.114
	26.239	0.239	25.912	0.255	25.77	0.25	21.889	0.28	53.795	0.124	52.947	0.119	52.509	0.124	52.555	0.125	52.101	0.129	54.465	0.12	81.585	0.084	51.756	0.133	26.239	0.237	50.904	0.129				46.538	0.185	46.539	0.193	46.733	0.191	47.023	0.188	73.127	0.107	73.625	0.107	73.147	0.11	72.676	0.112	72.186	0.114
	26.239	0.239	25.912	0.255	25.77	0.25	21.891	0.28	53.795	0.124	52.947	0.119	52.509	0.124	52.555	0.125	52.166	0.131	54.465	0.12	81.612	0.085	51.756	0.133	26.239	0.237	50.904	0.129				46.538	0.185	46.554	0.191	46.746	0.192	47.023	0.188	73.127	0.107	73.625	0.107	73.147	0.11	72.717	0.112	72.186	0.114
	26.242	0.277	25.917	0.267	25.799	0.25	21.894	0.28	53.92	0.124	52.954	0.119	52.743	0.124	52.559	0.125	52.166	0.131	54.539	0.12	81.629	0.083	51.787	0.132	26.242	0.275	50.909	0.131				46.542	0.2	46.554	0.191	46.746	0.192	47.031	0.188	73.147	0.106	73.703	0.107	73.169	0.11	72.717	0.112	72.308	0.114
	26.242	0.277	25.917	0.267	25.799	0.25	21.895	0.28	53.92	0.124	52.954	0.119	52.743	0.124	52.559	0.125	52.216	0.128	54.539	0.12	81.675	0.085	51.787	0.132	26.242	0.275	50.909	0.131				46.542	0.2	46.555	0.192	46.759	0.193	47.031	0.188	73.147	0.106	73.703	0.107	73.169	0.11	72.764	0.111	72.308	0.114
	26.244	0.241	25.919	0.249	25.809	0.25	21.9	0.283	54.118	0.124	52.964	0.119	52.748	0.125	52.559	0.125	52.216	0.128	54.643	0.12	81.681	0.083	51.788	0.131	26.244	0.239	50.913	0.131				46.55	0.191	46.555	0.192	46.759	0.193	47.053	0.188	73.169	0.106	73.779	0.108	73.292	0.11	72.764	0.111	72.342	0.114
	26.244	0.241	25.919	0.249	25.809	0.25	21.901	0.288	54.118	0.124	52.964	0.119	52.748	0.125	52.559	0.125	52.229	0.127	54.643	0.12	81.765	0.085	51.788	0.131	26.244	0.239	50.913	0.131				46.55	0.191	46.565	0.193	46.785	0.191	47.053	0.188	73.169	0.106	73.779	0.108	73.292	0.11	72.883	0.111	72.342	0.114
	26.245	0.261	25.927	0.26	25.819	0.25	21.907	0.281	54.121	0.124	53.092	0.119	52.752	0.125	52.642	0.126	52.229	0.127	54.735	0.121	81.772	0.085	51.793	0.134	26.245	0.259	50.97	0.134				46.565	0.2	46.565	0.193	46.785	0.191	47.068	0.187	73.292	0.106	73.813	0.109	73.362	0.11	72.883	0.111	72.36	0.114
	26.245	0.261	25.927	0.26	25.819	0.25	21.907	0.278	54.121	0.124	53.092	0.119	52.752	0.125	52.642	0.126	52.244	0.131	54.735	0.121	81.799	0.085	51.793	0.134	26.245	0.259	50.97	0.134				46.565	0.2	46.565	0.191	46.793	0.192	47.068	0.187	73.292	0.106	73.813	0.109	73.362	0.11	72.908	0.111	72.36	0.114
	26.273	0.236	25.929	0.248	25.842	0.25	21.91	0.28	54.203	0.123	53.194	0.119	52.91	0.126	52.737	0.126	52.244	0.131	54.816	0.121	81.988	0.085	51.959	0.13	26.273	0.234	50.995	0.13				46.565	0.198	46.565	0.191	46.793	0.192	47.068	0.188	73.362	0.106	73.864	0.108	73.465	0.111	72.908	0.111	72.398	0.113
	26.273	0.236	25.929	0.248	25.842	0.25	21.912	0.288	54.203	0.123	53.194	0.119	52.91	0.126	52.737	0.126	52.362	0.129	54.816	0.121	82.099	0.088	51.959	0.13	26.273	0.234	50.995	0.13				46.565	0.198	46.575	0.187	46.796	0.193	47.068	0.188	73.362	0.106	73.864	0.108	73.465	0.111	73.049	0.111	72.398	0.113
	26.299	0.278	25.951	0.267	25.848	0.25	21.912	0.277	54.206	0.123	53.266	0.119	52.943	0.127	52.805	0.126	52.362	0.129	54.902	0.122	82.142	0.086	51.977	0.13	26.299	0.276	51.026	0.129				46.591	0.191	46.575	0.187	46.796	0.193	47.069	0.189	73.465	0.106	73.908	0.109	73.479	0.111	73.049	0.111	72.551	0.113
	26.299	0.278	25.951	0.267	25.848	0.25	21.921	0.278	54.206	0.123	53.266	0.119	52.943	0.127	52.805	0.126	52.395	0.127	54.902	0.122	82.157	0.089	51.977	0.13	26.299	0.276	51.026	0.129				46.591	0.191	46.598	0.191	46.801	0.192	47.069	0.189	73.465	0.106	73.908	0.109	73.479	0.111	73.083	0.111	72.551	0.113
	26.312	0.27	25.959	0.269	25.859	0.25	21.922	0.277	54.257	0.123	53.36	0.119	52.952	0.125	52.906	0.126	52.395	0.127	54.965	0.122	82.188	0.089	52.032	0.13	26.312	0.268	51.16	0.136				46.621	0.198	46.598	0.191	46.801	0.192	47.076	0.189	73.479	0.106	73.913	0.109	73.639	0.111	73.083	0.111	72.555	0.113
	26.312	0.27	25.959	0.269	25.859	0.25	21.922	0.285	54.257	0.123	53.36	0.119	52.952	0.125	52.906	0.126	52.454	0.13	54.965	0.122	82.288	0.088	52.032	0.13	26.312	0.268	51.16	0.136				46.621	0.198	46.626	0.191	46.81	0.191	47.076	0.189	73.479	0.106	73.913	0.109	73.639	0.111	73.146	0.111	72.555	0.113
	26.313	0.242	26.003	0.271	25.863	0.256	21.927	0.28	54.315	0.123	53.397	0.118	53.021	0.127	53.012	0.125	52.454	0.13	55.045	0.122	82.484	0.086	52.09	0.131	26.313	0.24	51.192	0.137				46.655	0.186	46.626	0.191	46.81	0.191	47.095	0.187	73.639	0.106	73.943	0.108	73.686	0.11	73.146	0.111	72.581	0.113
	26.313	0.242	26.003	0.271	25.863	0.256	21.93	0.288	54.315	0.123	53.397	0.118	53.021	0.127	53.012	0.125	52.49	0.127	55.045	0.122	82.559	0.084	52.09	0.131	26.313	0.24	51.192	0.137				46.655	0.186	46.63	0.188	46.82	0.192	47.095	0.187	73.639	0.106	73.943	0.108	73.686	0.11	73.285	0.111	72.581	0.113
	26.314	0.282	26.009	0.273	25.869	0.251	21.931	0.283	54.327	0.123	53.403	0.118	53.048	0.127	53.069	0.125	52.49	0.127	55.217	0.122	82.709	0.084	52.242	0.131	26.314	0.28	51.215	0.137				46.672	0.185	46.63	0.188	46.82	0.192	47.099	0.187	73.686	0.106	74.014	0.108	73.818	0.11	73.285	0.111	72.724	0.113
	26.314	0.282	26.009	0.273	25.869	0.251	21.931	0.279	54.327	0.123	53.403	0.118	53.048	0.127	53.069	0.125	52.576	0.126	55.217	0.122	82.818	0.083	52.242	0.131	26.314	0.28	51.215	0.137				46.672	0.185	46.667	0.189	46.825	0.193	47.099	0.187	73.686	0.106	74.014	0.108	73.818	0.11	73.401	0.111	72.724	0.113
	26.319	0.265	26.019	0.267	25.905	0.249	21.931	0.278	54.391	0.123	53.539	0.119	53.096	0.126	53.247	0.125	52.576	0.126	55.429	0.122	82.955	0.081	52.242	0.132	26.319	0.263	51.358	0.135				46.673	0.193	46.667	0.189	46.825	0.193	47.104	0.188	73.818	0.105	74.087	0.108	73.859	0.11	73.401	0.111	72.767	0.113
	26.319	0.265	26.019	0.267	25.905	0.249	21.932	0.287	54.391	0.123	53.539	0.119	53.096	0.126	53.247	0.125	52.614	0.126	55.429	0.122	82.979	0.08	52.242	0.132	26.319	0.263	51.358	0.135				46.673	0.193	46.669	0.192	46.836	0.193	47.104	0.188	73.818	0.105	74.087	0.108	73.859	0.11	73.551	0.111	72.767	0.113
	26.328	0.247	26.034	0.266	25.906	0.249	21.932	0.276	54.522	0.123	53.698	0.119	53.147	0.125	53.309	0.124	52.614	0.126	55.528	0.122	83.066	0.08	52.397	0.13	26.328	0.245	51.391	0.132				46.706	0.191	46.669	0.192	46.836	0.193	47.129	0.187	73.859	0.106	74.123	0.108	74.048	0.11	73.551	0.111	72.884	0.112
	26.328	0.247	26.034	0.266	25.906	0.249	21.94	0.28	54.522	0.123	53.698	0.119	53.147	0.125	53.309	0.124	52.727	0.125	55.528	0.122	83.086	0.082	52.397	0.13	26.328	0.245	51.391	0.132				46.706	0.191	46.687	0.189	46.845	0.193	47.129	0.187	73.859	0.106	74.123	0.108	74.048	0.11	73.712	0.111	72.884	0.112
	26.345	0.28	26.044	0.269	25.912	0.251	21.941	0.28	54.549	0.123	53.935	0.12	53.189	0.126	53.351	0.123	52.727	0.125	55.597	0.12	83.095	0.081	52.453	0.126	26.345	0.278	51.408	0.128				46.707	0.199	46.687	0.189	46.845	0.193	47.134	0.187	74.048	0.105	74.198	0.108	74.155	0.11	73.712	0.111	72.902	0.112
	26.345	0.28	26.044	0.269	25.912	0.251	21.942	0.28	54.549	0.123	53.935	0.12	53.189	0.126	53.351	0.123	52.827	0.125	55.597	0.12	83.22	0.083	52.453	0.126	26.345	0.278	51.408	0.128				46.707	0.199	46.709	0.192	46.865	0.193	47.134	0.187	74.048	0.105	74.198	0.108	74.155	0.11	73.805	0.11	72.902	0.112
	26.346	0.262	26.092	0.267	25.913	0.251	21.955	0.277	54.605	0.123	54.05	0.12	53.264	0.123	53.459	0.123	52.827	0.125	55.617	0.121	83.238	0.083	52.621	0.124	26.346	0.26	51.555	0.127				46.725	0.19	46.709	0.192	46.865	0.193	47.153	0.187	74.155	0.105	74.274	0.108	74.206	0.109	73.805	0.11	73.112	0.111
	26.346	0.262	26.092	0.267	25.913	0.251	21.965	0.281	54.605	0.123	54.05	0.12	53.264	0.123	53.459	0.123	53.022	0.125	55.617	0.121	83.273	0.083	52.621	0.124	26.346	0.26	51.555	0.127				46.725	0.19	46.717	0.186	46.894	0.193	47.153	0.187	74.155	0.105	74.274	0.108	74.206	0.109	73.84	0.11	73.112	0.111
	26.373	0.274	26.099	0.27	25.918	0.251	21.973	0.277	54.641	0.123	54.101	0.12	53.297	0.125	53.681	0.122	53.022	0.125	55.619	0.118	83.288	0.084	52.817	0.125	26.373	0.272	51.593	0.127				46.736	0.198	46.717	0.186	46.894	0.193	47.156	0.189	74.206	0.105	74.393	0.108	74.282	0.109	73.84	0.11	73.301	0.11
	26.373	0.274	26.099	0.27	25.918	0.251	21.977	0.277	54.641	0.123	54.101	0.12	53.297	0.125	53.681	0.122	53.102	0.126	55.619	0.118	83.398	0.083	52.817	0.125	26.373	0.272	51.593	0.127				46.736	0.198	46.723	0.191	46.906	0.19	47.156	0.189	74.206	0.105	74.393	0.108	74.282	0.109	73.93	0.11	73.301	0.11
	26.384	0.283	26.11	0.245	25.966	0.25	21.977	0.278	54.773	0.123	54.2	0.12	53.537	0.121	53.764	0.122	53.102	0.126	55.677	0.118	83.414	0.084	52.9	0.126	26.384	0.281	51.792	0.125				46.738	0.195	46.723	0.191	46.906	0.19	47.169	0.189	74.282	0.105	74.408	0.108	74.363	0.109	73.93	0.11	73.453	0.11
	26.384	0.283	26.11	0.245	25.966	0.25	21.984	0.278	54.773	0.123	54.2	0.12	53.537	0.121	53.764	0.122	53.221	0.126	55.677	0.118	83.542	0.082	52.9	0.126	26.384	0.281	51.792	0.125				46.738	0.195	46.728	0.183	46.91	0.19	47.169	0.189	74.282	0.105	74.408	0.108	74.363	0.109	73.981	0.11	73.453	0.11
	26.404	0.279	26.111	0.253	25.968	0.249	21.986	0.277	54.838	0.123	54.22	0.12	53.549	0.122	53.812	0.12	53.221	0.126	55.694	0.117	83.65	0.079	52.905	0.125	26.404	0.277	51.834	0.123				46.743	0.188	46.728	0.183	46.91	0.19	47.212	0.186	74.363	0.105	74.483	0.109	74.471	0.109	73.981	0.11	73.496	0.111
	26.404	0.279	26.111	0.253	25.968	0.249	21.994	0.281	54.838	0.123	54.22	0.12	53.549	0.122	53.812	0.12	53.36	0.126	55.694	0.117	83.705	0.078	52.905	0.125	26.404	0.277	51.834	0.123				46.743	0.188	46.729	0.19	46.94	0.19	47.212	0.186	74.363	0.105	74.483	0.109	74.471	0.109	74.035	0.109	73.496	0.111
	26.413	0.262	26.12	0.267	25.987	0.251	22.017	0.278	54.947	0.123	54.237	0.119	53.667	0.121	53.854	0.121	53.36	0.126	55.717	0.118	83.722	0.079	52.97	0.126	26.413	0.26	52.087	0.123				46.748	0.199	46.729	0.19	46.94	0.19	47.214	0.186	74.471	0.104	74.599	0.109	74.503	0.109	74.035	0.109	73.561	0.112
	26.413	0.262	26.12	0.267	25.987	0.251	22.018	0.277	54.947	0.123	54.237	0.119	53.667	0.121	53.854	0.121	53.492	0.125	55.717	0.118	83.749	0.079	52.97	0.126	26.413	0.26	52.087	0.123				46.748	0.199	46.739	0.188	46.945	0.19	47.214	0.186	74.471	0.104	74.599	0.109	74.503	0.109	74.123	0.109	73.561	0.112
	26.43	0.249	26.122	0.263	26.006	0.249	22.022	0.277	54.971	0.123	54.315	0.121	53.674	0.12	53.996	0.12	53.492	0.125	55.796	0.117	83.797	0.08	52.982	0.131	26.43	0.247	52.161	0.124				46.752	0.195	46.739	0.188	46.945	0.19	47.22	0.187	74.503	0.104	74.676	0.108	74.52	0.109	74.123	0.109	73.566	0.113
	26.43	0.249	26.122	0.263	26.006	0.249	22.024	0.285	54.971	0.123	54.315	0.121	53.674	0.12	53.996	0.12	53.525	0.126	55.796	0.117	84.056	0.08	52.982	0.131	26.43	0.247	52.161	0.124				46.752	0.195	46.742	0.191	46.949	0.191	47.22	0.187	74.503	0.104	74.676	0.108	74.52	0.109	74.155	0.109	73.566	0.113
	26.447	0.281	26.138	0.268	26.016	0.248	22.025	0.28	55.104	0.123	54.353	0.121	53.812	0.119	54.013	0.12	53.525	0.126	55.872	0.117	84.173	0.08	52.992	0.127	26.447	0.279	52.202	0.124				46.754	0.187	46.742	0.191	46.949	0.191	47.228	0.186	74.52	0.105	74.884	0.108	74.524	0.108	74.155	0.109	73.579	0.112
	26.447	0.281	26.138	0.268	26.016	0.248	22.027	0.278	55.104	0.123	54.353	0.121	53.812	0.119	54.013	0.12	53.588	0.124	55.872	0.117	84.289	0.079	52.992	0.127	26.447	0.279	52.202	0.124				46.754	0.187	46.748	0.189	46.976	0.19	47.228	0.186	74.52	0.105	74.884	0.108	74.524	0.108	74.164	0.109	73.579	0.112
	26.477	0.287	26.139	0.268	26.025	0.247	22.027	0.279	55.189	0.122	54.367	0.12	53.843	0.119	54.022	0.12	53.588	0.124	55.873	0.116	84.39	0.078	53.094	0.128	26.477	0.285	52.251	0.124				46.762	0.182	46.748	0.189	46.976	0.19	47.247	0.186	74.524	0.104	75.003	0.108	74.6	0.109	74.164	0.109	73.592	0.113
	26.477	0.287	26.139	0.268	26.025	0.247	22.028	0.275	55.189	0.122	54.367	0.12	53.843	0.119	54.022	0.12	53.595	0.124	55.873	0.116	84.482	0.079	53.094	0.128	26.477	0.285	52.251	0.124				46.762	0.182	46.765	0.194	46.988	0.19	47.247	0.186	74.524	0.104	75.003	0.108	74.6	0.109	74.2	0.108	73.592	0.113
	26.488	0.278	26.16	0.242	26.034	0.251	22.035	0.277	55.302	0.122	54.381	0.119	54.047	0.119	54.092	0.12	53.595	0.124	55.953	0.115	84.52	0.079	53.133	0.132	26.488	0.276	52.294	0.125				46.763	0.192	46.765	0.194	46.988	0.19	47.271	0.187	74.6	0.104	75.107	0.108	74.661	0.11	74.2	0.108	73.659	0.113
	26.488	0.278	26.16	0.242	26.034	0.251	22.041	0.276	55.302	0.122	54.381	0.119	54.047	0.119	54.092	0.12	53.657	0.125	55.953	0.115	84.529	0.078	53.133	0.132	26.488	0.276	52.294	0.125				46.763	0.192	46.768	0.188	47.004	0.191	47.271	0.187	74.6	0.104	75.107	0.108	74.661	0.11	74.258	0.108	73.659	0.113
	26.492	0.26	26.169	0.269	26.035	0.249	22.048	0.276	55.391	0.122	54.4	0.121	54.194	0.119	54.148	0.119	53.657	0.125	55.988	0.116	84.56	0.078	53.14	0.132	26.492	0.258	52.341	0.129				46.767	0.184	46.768	0.188	47.004	0.191	47.273	0.186	74.661	0.105	75.117	0.107	74.691	0.11	74.258	0.108	73.713	0.112
	26.492	0.26	26.169	0.269	26.035	0.249	22.049	0.278	55.391	0.122	54.4	0.121	54.194	0.119	54.148	0.119	53.73	0.125	55.988	0.116	84.589	0.079	53.14	0.132	26.492	0.258	52.341	0.129				46.767	0.184	46.777	0.191	47.007	0.191	47.273	0.186	74.661	0.105	75.117	0.107	74.691	0.11	74.363	0.106	73.713	0.112
	26.502	0.265	26.182	0.266	26.038	0.248	22.054	0.277	55.641	0.122	54.54	0.12	54.342	0.12	54.151	0.119	53.73	0.125	56.028	0.115	84.614	0.08	53.221	0.127	26.502	0.263	52.393	0.131				46.778	0.192	46.777	0.191	47.007	0.191	47.282	0.187	74.691	0.105	75.161	0.106	74.827	0.11	74.363	0.106	73.799	0.112
	26.502	0.265	26.182	0.266	26.038	0.248	22.054	0.283	55.641	0.122	54.54	0.12	54.342	0.12	54.151	0.119	53.869	0.126	56.028	0.115	84.669	0.082	53.221	0.127	26.502	0.263	52.393	0.131				46.778	0.192	46.811	0.185	47.01	0.19	47.282	0.187	74.691	0.105	75.161	0.106	74.827	0.11	74.363	0.108	73.799	0.112
	26.504	0.266	26.207	0.243	26.068	0.248	22.056	0.278	55.667	0.123	54.588	0.12	54.388	0.122	54.151	0.12	53.869	0.126	56.187	0.115	84.736	0.084	53.302	0.13	26.504	0.264	52.439	0.126				46.79	0.182	46.811	0.185	47.01	0.19	47.293	0.187	74.827	0.105	75.263	0.105	74.843	0.11	74.363	0.108	73.848	0.112
	26.504	0.266	26.207	0.243	26.068	0.248	22.056	0.277	55.667	0.123	54.588	0.12	54.388	0.122	54.151	0.12	53.936	0.126	56.187	0.115	84.772	0.083	53.302	0.13	26.504	0.264	52.439	0.126				46.79	0.182	46.82	0.191	47.025	0.19	47.293	0.187	74.827	0.105	75.263	0.105	74.843	0.11	74.381	0.106	73.848	0.112
	26.523	0.274	26.215	0.267	26.07	0.248	22.061	0.278	55.75	0.12	54.618	0.119	54.394	0.12	54.219	0.119	53.936	0.126	56.254	0.116	84.907	0.083	53.43	0.126	26.523	0.272	52.546	0.131				46.795	0.199	46.82	0.191	47.025	0.19	47.306	0.186	74.843	0.105	75.319	0.105	74.943	0.109	74.381	0.106	73.873	0.112
	26.523	0.274	26.215	0.267	26.07	0.248	22.063	0.277	55.75	0.12	54.618	0.119	54.394	0.12	54.219	0.119	53.957	0.128	56.254	0.116	84.925	0.082	53.43	0.126	26.523	0.272	52.546	0.131				46.795	0.199	46.82	0.191	47.032	0.189	47.306	0.186	74.843	0.105	75.319	0.105	74.943	0.109	74.418	0.106	73.873	0.112
	26.524	0.281	26.229	0.255	26.089	0.247	22.067	0.283	55.772	0.12	54.699	0.12	54.522	0.12	54.352	0.119	53.957	0.128	56.292	0.116	84.995	0.081	53.438	0.126	26.524	0.279	52.567	0.132				46.803	0.197	46.82	0.191	47.032	0.189	47.32	0.187	74.943	0.105	75.354	0.105	74.977	0.109	74.418	0.106	73.994	0.112
	26.524	0.281	26.229	0.255	26.089	0.247	22.068	0.278	55.772	0.12	54.699	0.12	54.522	0.12	54.352	0.119	53.969	0.128	56.292	0.116	85.124	0.081	53.438	0.126	26.524	0.279	52.567	0.132				46.803	0.197	46.824	0.192	47.035	0.191	47.32	0.187	74.943	0.105	75.354	0.105	74.977	0.109	74.523	0.107	73.994	0.112
	26.559	0.264	26.247	0.267	26.09	0.248	22.068	0.283	55.772	0.122	54.871	0.116	54.527	0.121	54.438	0.118	53.969	0.128	56.438	0.116	85.129	0.081	53.512	0.125	26.559	0.262	52.594	0.134				46.815	0.187	46.824	0.192	47.035	0.191	47.363	0.187	74.977	0.105	75.45	0.104	75.102	0.109	74.523	0.107	73.998	0.112
	26.559	0.264	26.247	0.267	26.09	0.248	22.068	0.277	55.772	0.122	54.871	0.116	54.527	0.121	54.438	0.118	53.977	0.128	56.438	0.116	85.287	0.081	53.512	0.125	26.559	0.262	52.594	0.134				46.815	0.187	46.852	0.182	47.038	0.191	47.363	0.187	74.977	0.105	75.45	0.104	75.102	0.109	74.67	0.107	73.998	0.112
	26.562	0.263	26.276	0.241	26.115	0.247	22.071	0.282	55.785	0.122	54.912	0.117	54.548	0.122	54.472	0.118	53.977	0.128	56.597	0.116	85.363	0.082	53.566	0.123	26.562	0.261	52.646	0.135				46.817	0.185	46.852	0.182	47.038	0.191	47.37	0.187	75.102	0.105	75.452	0.104	75.137	0.109	74.67	0.107	74.116	0.111
	26.562	0.263	26.276	0.241	26.115	0.247	22.073	0.283	55.785	0.122	54.912	0.117	54.548	0.122	54.472	0.118	53.98	0.127	56.597	0.116	85.436	0.081	53.566	0.123	26.562	0.261	52.646	0.135				46.817	0.185	46.926	0.192	47.042	0.191	47.37	0.187	75.102	0.105	75.452	0.104	75.137	0.109	74.707	0.108	74.116	0.111
	26.61	0.25	26.277	0.257	26.132	0.248	22.075	0.283	55.874	0.12	55.051	0.115	54.554	0.121	54.56	0.118	53.98	0.127	56.673	0.115	85.635	0.081	53.635	0.123	26.61	0.248	52.687	0.135				46.819	0.187	46.926	0.192	47.042	0.191	47.382	0.186	75.137	0.105	75.525	0.103	75.253	0.109	74.707	0.108	74.213	0.11
	26.61	0.25	26.277	0.257	26.132	0.248	22.079	0.275	55.874	0.12	55.051	0.115	54.554	0.121	54.56	0.118	54.125	0.128	56.673	0.115	85.773	0.081	53.635	0.123	26.61	0.248	52.687	0.135				46.819	0.187	46.943	0.182	47.049	0.191	47.382	0.186	75.137	0.105	75.525	0.103	75.253	0.109	74.736	0.108	74.213	0.11
	26.612	0.277	26.288	0.267	26.134	0.248	22.082	0.276	55.889	0.121	55.126	0.115	54.565	0.12	54.65	0.118	54.125	0.128	56.89	0.114	85.807	0.081	53.683	0.123	26.612	0.275	52.773	0.134				46.821	0.196	46.943	0.182	47.049	0.191	47.421	0.185	75.253	0.104	75.547	0.104	75.324	0.109	74.736	0.108	74.245	0.109
	26.612	0.277	26.288	0.267	26.134	0.248	22.084	0.275	55.889	0.121	55.126	0.115	54.565	0.12	54.65	0.118	54.187	0.127	56.89	0.114	85.815	0.08	53.683	0.123	26.612	0.275	52.773	0.134				46.821	0.196	46.957	0.185	47.054	0.191	47.421	0.185	75.253	0.104	75.547	0.104	75.324	0.109	74.889	0.107	74.245	0.109
	26.63	0.257	26.297	0.264	26.155	0.248	22.085	0.276	55.902	0.12	55.226	0.115	54.68	0.12	54.729	0.118	54.187	0.127	56.986	0.114	85.874	0.08	53.849	0.124	26.63	0.255	52.821	0.134				46.841	0.186	46.957	0.185	47.054	0.191	47.424	0.187	75.324	0.104	75.56	0.104	75.415	0.108	74.889	0.107	74.395	0.109
	26.63	0.257	26.297	0.264	26.155	0.248	22.086	0.278	55.902	0.12	55.226	0.115	54.68	0.12	54.729	0.118	54.325	0.127	56.986	0.114	85.973	0.081	53.849	0.124	26.63	0.255	52.821	0.134				46.841	0.186	46.962	0.183	47.065	0.19	47.424	0.187	75.324	0.104	75.56	0.104	75.415	0.108	75.061	0.107	74.395	0.109
	26.663	0.24	26.311	0.267	26.16	0.247	22.095	0.276	55.97	0.12	55.387	0.115	54.711	0.12	54.852	0.119	54.325	0.127	57.089	0.113	85.975	0.081	53.909	0.125	26.663	0.238	52.917	0.134				46.885	0.186	46.962	0.183	47.065	0.19	47.431	0.185	75.415	0.104	75.698	0.103	75.625	0.107	75.061	0.107	74.447	0.109
	26.663	0.24	26.311	0.267	26.16	0.247	22.096	0.278	55.97	0.12	55.387	0.115	54.711	0.12	54.852	0.119	54.342	0.127	57.089	0.113	86.046	0.081	53.909	0.125	26.663	0.238	52.917	0.134				46.885	0.186	46.976	0.192	47.07	0.191	47.431	0.185	75.415	0.104	75.698	0.103	75.625	0.107	75.188	0.107	74.447	0.109
	26.673	0.245	26.337	0.257	26.171	0.248	22.098	0.282	56.056	0.12	55.549	0.115	54.819	0.119	54.99	0.119	54.342	0.127	57.127	0.112	86.154	0.078	54.115	0.125	26.673	0.243	53.013	0.133				46.896	0.198	46.976	0.192	47.07	0.191	47.443	0.185	75.625	0.103	75.78	0.103	75.831	0.107	75.188	0.107	74.527	0.108
	26.673	0.245	26.337	0.257	26.171	0.248	22.098	0.276	56.056	0.12	55.549	0.115	54.819	0.119	54.99	0.119	54.427	0.126	57.127	0.112	86.192	0.08	54.115	0.125	26.673	0.243	53.013	0.133				46.896	0.198	46.982	0.181	47.098	0.191	47.443	0.185	75.625	0.103	75.78	0.103	75.831	0.107	75.315	0.107	74.527	0.108
	26.684	0.262	26.339	0.262	26.176	0.248	22.098	0.276	56.106	0.119	55.596	0.115	54.832	0.119	55.193	0.12	54.427	0.126	57.208	0.111	86.256	0.078	54.138	0.126	26.684	0.26	53.078	0.134				46.902	0.192	46.982	0.181	47.098	0.191	47.459	0.184	75.831	0.103	75.878	0.104	75.905	0.107	75.315	0.107	74.766	0.108
	26.684	0.262	26.339	0.262	26.176	0.248	22.1	0.274	56.106	0.119	55.596	0.115	54.832	0.119	55.193	0.12	54.53	0.125	57.208	0.111	86.307	0.078	54.138	0.126	26.684	0.26	53.078	0.134				46.902	0.192	46.985	0.185	47.101	0.189	47.459	0.184	75.831	0.103	75.878	0.104	75.905	0.107	75.383	0.107	74.766	0.108
	26.684	0.283	26.353	0.265	26.194	0.248	22.101	0.276	56.274	0.119	55.671	0.116	55.005	0.118	55.294	0.121	54.53	0.125	57.256	0.112	86.385	0.078	54.381	0.128	26.684	0.281	53.16	0.132				46.925	0.198	46.985	0.185	47.101	0.189	47.459	0.184	75.905	0.102	75.911	0.105	75.907	0.107	75.383	0.107	74.817	0.108
	26.684	0.283	26.353	0.265	26.194	0.248	22.106	0.282	56.274	0.119	55.671	0.116	55.005	0.118	55.294	0.121	54.659	0.125	57.256	0.112	86.48	0.079	54.381	0.128	26.684	0.281	53.16	0.132				46.925	0.198	46.993	0.181	47.132	0.19	47.459	0.184	75.905	0.102	75.911	0.105	75.907	0.107	75.502	0.107	74.817	0.108
	26.689	0.279	26.356	0.266	26.198	0.247	22.107	0.274	56.339	0.119	55.731	0.116	55.054	0.118	55.304	0.121	54.659	0.125	57.261	0.111	86.536	0.078	54.409	0.127	26.689	0.277	53.35	0.131				46.929	0.194	46.993	0.181	47.132	0.19	47.482	0.185	75.907	0.103	76.022	0.105	75.93	0.106	75.502	0.107	75.009	0.107
	26.689	0.279	26.356	0.266	26.198	0.247	22.108	0.274	56.339	0.119	55.731	0.116	55.054	0.118	55.304	0.121	54.773	0.125	57.261	0.111	86.698	0.076	54.409	0.127	26.689	0.277	53.35	0.131				46.929	0.194	47.021	0.19	47.152	0.189	47.482	0.185	75.907	0.103	76.022	0.105	75.93	0.106	75.509	0.107	75.009	0.107
	26.716	0.265	26.376	0.245	26.265	0.248	22.11	0.274	56.386	0.119	55.816	0.115	55.193	0.118	55.374	0.122	54.773	0.125	57.294	0.111	86.71	0.078	54.522	0.126	26.716	0.263	53.625	0.13				46.981	0.187	47.021	0.19	47.152	0.189	47.502	0.185	75.93	0.102	76.079	0.105	75.962	0.106	75.509	0.107	75.084	0.106
	26.716	0.265	26.376	0.245	26.265	0.248	22.115	0.275	56.386	0.119	55.816	0.115	55.193	0.118	55.374	0.122	54.967	0.124	57.294	0.111	86.808	0.073	54.522	0.126	26.716	0.263	53.625	0.13				46.981	0.187	47.036	0.19	47.159	0.189	47.502	0.185	75.93	0.102	76.079	0.105	75.962	0.106	75.553	0.107	75.084	0.106
	26.721	0.233	26.412	0.262	26.275	0.247	22.121	0.284	56.427	0.119	55.821	0.116	55.213	0.117	55.397	0.116	54.967	0.124	57.305	0.112	86.935	0.072	54.55	0.128	26.721	0.231	53.629	0.131				47.001	0.18	47.036	0.19	47.159	0.189	47.504	0.187	75.962	0.102	76.222	0.104	76.003	0.106	75.553	0.107	75.107	0.106
	26.721	0.233	26.412	0.262	26.275	0.247	22.122	0.278	56.427	0.119	55.821	0.116	55.213	0.117	55.397	0.116	55.035	0.124	57.305	0.112	86.985	0.072	54.55	0.128	26.721	0.231	53.629	0.131				47.001	0.18	47.04	0.184	47.18	0.189	47.504	0.187	75.962	0.102	76.222	0.104	76.003	0.106	75.576	0.107	75.107	0.106
	26.735	0.252	26.435	0.264	26.286	0.246	22.122	0.276	56.545	0.119	55.885	0.114	55.336	0.117	55.426	0.117	55.035	0.124	57.32	0.111	87.052	0.072	54.555	0.125	26.735	0.25	53.669	0.128				47.004	0.198	47.04	0.184	47.18	0.189	47.53	0.184	76.003	0.102	76.391	0.104	76.045	0.106	75.576	0.107	75.121	0.106
	26.735	0.252	26.435	0.264	26.286	0.246	22.13	0.275	56.545	0.119	55.885	0.114	55.336	0.117	55.426	0.117	55.096	0.119	57.32	0.111	87.222	0.072	54.555	0.125	26.735	0.25	53.669	0.128				47.004	0.198	47.063	0.191	47.187	0.189	47.53	0.184	76.003	0.102	76.391	0.104	76.045	0.106	75.577	0.107	75.121	0.106
	26.776	0.236	26.452	0.241	26.322	0.246	22.134	0.278	56.644	0.119	55.937	0.113	55.362	0.117	55.508	0.116	55.096	0.119	57.411	0.111	87.311	0.073	54.598	0.125	26.776	0.234	53.677	0.128				47.027	0.187	47.063	0.191	47.187	0.189	47.532	0.185	76.045	0.101	76.52	0.104	76.125	0.106	75.577	0.107	75.132	0.106
	26.776	0.236	26.452	0.241	26.322	0.246	22.136	0.283	56.644	0.119	55.937	0.113	55.362	0.117	55.508	0.116	55.117	0.12	57.411	0.111	87.429	0.074	54.598	0.125	26.776	0.234	53.677	0.128				47.027	0.187	47.076	0.186	47.208	0.189	47.532	0.185	76.045	0.101	76.52	0.104	76.125	0.106	75.651	0.107	75.132	0.106
	26.79	0.275	26.466	0.244	26.336	0.246	22.138	0.275	56.725	0.119	55.974	0.113	55.503	0.117	55.51	0.12	55.117	0.12	57.534	0.111	87.455	0.081	54.657	0.124	26.79	0.273	53.867	0.117				47.03	0.187	47.076	0.186	47.208	0.189	47.538	0.185	76.125	0.102	76.613	0.104	76.143	0.106	75.651	0.107	75.188	0.106
	26.79	0.275	26.466	0.244	26.336	0.246	22.138	0.275	56.725	0.119	55.974	0.113	55.503	0.117	55.51	0.12	55.151	0.118	57.534	0.111	87.46	0.08	54.657	0.124	26.79	0.273	53.867	0.117				47.03	0.187	47.098	0.183	47.228	0.189	47.538	0.185	76.125	0.102	76.613	0.104	76.143	0.106	75.694	0.107	75.188	0.106
	26.793	0.243	26.484	0.241	26.347	0.244	22.139	0.278	57.023	0.118	56.031	0.113	55.67	0.118	55.546	0.118	55.151	0.118	57.647	0.111	87.466	0.079	54.674	0.124	26.793	0.241	53.881	0.126				47.032	0.196	47.098	0.183	47.228	0.189	47.541	0.185	76.143	0.101	76.701	0.103	76.203	0.106	75.694	0.107	75.305	0.106
	26.793	0.243	26.484	0.241	26.347	0.244	22.14	0.275	57.023	0.118	56.031	0.113	55.67	0.118	55.546	0.118	55.155	0.123	57.647	0.111	87.471	0.077	54.674	0.124	26.793	0.241	53.881	0.126				47.032	0.196	47.099	0.187	47.241	0.189	47.541	0.185	76.143	0.101	76.701	0.103	76.203	0.106	75.868	0.107	75.305	0.106
	26.802	0.268	26.507	0.262	26.356	0.246	22.14	0.284	57.107	0.118	56.081	0.113	55.791	0.118	55.548	0.116	55.155	0.123	57.662	0.111	87.497	0.08	54.675	0.126	26.802	0.266	53.887	0.123				47.056	0.195	47.099	0.187	47.241	0.189	47.58	0.185	76.203	0.101	76.745	0.102	76.316	0.107	75.868	0.107	75.314	0.106
	26.802	0.268	26.507	0.262	26.356	0.246	22.141	0.275	57.107	0.118	56.081	0.113	55.791	0.118	55.548	0.116	55.162	0.123	57.662	0.111	87.621	0.079	54.675	0.126	26.802	0.266	53.887	0.123				47.056	0.195	47.126	0.19	47.242	0.188	47.58	0.185	76.203	0.101	76.745	0.102	76.316	0.107	75.872	0.107	75.314	0.106
	26.806	0.259	26.51	0.267	26.358	0.245	22.141	0.284	57.135	0.117	56.126	0.113	55.914	0.118	55.697	0.116	55.162	0.123	57.741	0.112	87.682	0.078	54.682	0.127	26.806	0.257	53.891	0.118				47.086	0.187	47.126	0.19	47.242	0.188	47.585	0.185	76.316	0.103	76.769	0.103	76.355	0.108	75.872	0.107	75.356	0.106
	26.806	0.259	26.51	0.267	26.358	0.245	22.145	0.274	57.135	0.117	56.126	0.113	55.914	0.118	55.697	0.116	55.182	0.121	57.741	0.112	87.83	0.078	54.682	0.127	26.806	0.257	53.891	0.118				47.086	0.187	47.127	0.191	47.253	0.189	47.585	0.185	76.316	0.103	76.769	0.103	76.355	0.108	75.962	0.107	75.356	0.106
	26.816	0.238	26.551	0.244	26.368	0.245	22.145	0.282	57.201	0.116	56.24	0.114	55.945	0.117	55.812	0.116	55.182	0.121	57.834	0.112	87.858	0.077	54.854	0.124	26.816	0.236	53.931	0.117				47.088	0.187	47.127	0.191	47.253	0.189	47.6	0.184	76.355	0.104	76.792	0.103	76.442	0.108	75.962	0.107	75.375	0.106
	26.816	0.238	26.551	0.244	26.368	0.245	22.145	0.274	57.201	0.116	56.24	0.114	55.945	0.117	55.812	0.116	55.34	0.117	57.834	0.112	87.925	0.076	54.854	0.124	26.816	0.236	53.931	0.117				47.088	0.187	47.131	0.184	47.279	0.188	47.6	0.184	76.355	0.104	76.792	0.103	76.442	0.108	76.029	0.106	75.375	0.106
	26.818	0.253	26.557	0.261	26.387	0.245	22.153	0.276	57.241	0.117	56.275	0.113	55.957	0.117	55.866	0.116	55.34	0.117	57.912	0.112	87.926	0.076	55.045	0.125	26.818	0.251	54.074	0.121				47.103	0.196	47.131	0.184	47.279	0.188	47.609	0.184	76.442	0.104	76.833	0.103	76.536	0.108	76.029	0.106	75.411	0.106
	26.818	0.253	26.557	0.261	26.387	0.245	22.16	0.274	57.241	0.117	56.275	0.113	55.957	0.117	55.866	0.116	55.427	0.114	57.912	0.112	88.011	0.075	55.045	0.125	26.818	0.251	54.074	0.121				47.103	0.196	47.143	0.186	47.285	0.188	47.609	0.184	76.442	0.104	76.833	0.103	76.536	0.108	76.036	0.106	75.411	0.106
	26.833	0.234	26.564	0.266	26.417	0.244	22.163	0.276	57.362	0.116	56.323	0.115	56.002	0.117	55.922	0.117	55.427	0.114	58.086	0.112	88.048	0.074	55.144	0.127	26.833	0.232	54.081	0.119				47.131	0.198	47.143	0.186	47.285	0.188	47.611	0.185	76.536	0.104	76.854	0.104	76.555	0.107	76.036	0.106	75.523	0.106
	26.833	0.234	26.564	0.266	26.417	0.244	22.165	0.274	57.362	0.116	56.323	0.115	56.002	0.117	55.922	0.117	55.569	0.115	58.086	0.112	88.157	0.073	55.144	0.127	26.833	0.232	54.081	0.119				47.131	0.198	47.164	0.187	47.289	0.189	47.611	0.185	76.536	0.104	76.854	0.104	76.555	0.107	76.121	0.106	75.523	0.106
	26.834	0.272	26.575	0.268	26.439	0.244	22.165	0.275	57.378	0.115	56.405	0.115	56.093	0.117	55.965	0.117	55.569	0.115	58.228	0.113	88.186	0.073	55.209	0.128	26.834	0.27	54.09	0.121				47.149	0.195	47.164	0.187	47.289	0.189	47.615	0.185	76.555	0.103	76.893	0.102	76.661	0.106	76.121	0.106	75.637	0.107
	26.834	0.272	26.575	0.268	26.439	0.244	22.166	0.274	57.378	0.115	56.405	0.115	56.093	0.117	55.965	0.117	55.584	0.114	58.228	0.113	88.314	0.073	55.209	0.128	26.834	0.27	54.09	0.121				47.149	0.195	47.165	0.191	47.316	0.188	47.615	0.185	76.555	0.103	76.893	0.102	76.661	0.106	76.329	0.106	75.637	0.107
	26.851	0.272	26.578	0.248	26.468	0.244	22.182	0.274	57.403	0.116	56.495	0.115	56.141	0.117	56.042	0.117	55.584	0.114	58.273	0.113	88.509	0.074	55.291	0.128	26.851	0.27	54.144	0.122				47.159	0.19	47.165	0.191	47.316	0.188	47.63	0.184	76.661	0.102	76.947	0.102	76.798	0.106	76.329	0.106	75.673	0.107
	26.851	0.272	26.578	0.248	26.468	0.244	22.184	0.278	57.403	0.116	56.495	0.115	56.141	0.117	56.042	0.117	55.666	0.115	58.273	0.113	88.717	0.075	55.291	0.128	26.851	0.27	54.144	0.122				47.159	0.19	47.209	0.185	47.326	0.189	47.63	0.184	76.661	0.102	76.947	0.102	76.798	0.106	76.417	0.106	75.673	0.107
	26.86	0.263	26.585	0.252	26.469	0.244	22.185	0.276	57.412	0.116	56.556	0.114	56.189	0.117	56.235	0.116	55.666	0.115	58.377	0.113	88.765	0.075	55.303	0.128	26.86	0.261	54.24	0.126				47.172	0.185	47.209	0.185	47.326	0.189	47.644	0.185	76.798	0.101	77.074	0.105	76.83	0.106	76.417	0.106	75.781	0.107
	26.86	0.263	26.585	0.252	26.469	0.244	22.188	0.273	57.412	0.116	56.556	0.114	56.189	0.117	56.235	0.116	55.688	0.116	58.377	0.113	88.776	0.075	55.303	0.128	26.86	0.261	54.24	0.126				47.172	0.185	47.212	0.185	47.351	0.188	47.644	0.185	76.798	0.101	77.074	0.105	76.83	0.106	76.566	0.106	75.781	0.107
	26.879	0.269	26.588	0.24	26.47	0.246	22.191	0.274	57.491	0.116	56.728	0.114	56.194	0.117	56.237	0.115	55.688	0.116	58.497	0.113	88.877	0.075	55.4	0.128	26.879	0.267	54.352	0.129				47.174	0.181	47.212	0.185	47.351	0.188	47.65	0.185	76.83	0.101	77.137	0.106	77.057	0.105	76.566	0.106	75.873	0.107
	26.879	0.269	26.588	0.24	26.47	0.246	22.192	0.276	57.491	0.116	56.728	0.114	56.194	0.117	56.237	0.115	55.81	0.116	58.497	0.113	88.914	0.075	55.4	0.128	26.879	0.267	54.352	0.129				47.174	0.181	47.214	0.18	47.356	0.189	47.65	0.185	76.83	0.101	77.137	0.106	77.057	0.105	76.674	0.105	75.873	0.107
	26.902	0.238	26.589	0.261	26.491	0.245	22.192	0.273	57.564	0.116	56.846	0.113	56.195	0.117	56.34	0.115	55.81	0.116	58.566	0.112	88.947	0.075	55.447	0.127	26.902	0.236	54.403	0.129				47.178	0.193	47.214	0.18	47.356	0.189	47.679	0.185	77.057	0.101	77.17	0.105	77.155	0.105	76.674	0.105	75.909	0.108
	26.902	0.238	26.589	0.261	26.491	0.245	22.199	0.284	57.564	0.116	56.846	0.113	56.195	0.117	56.34	0.115	55.893	0.116	58.566	0.112	88.98	0.076	55.447	0.127	26.902	0.236	54.403	0.129				47.178	0.193	47.22	0.184	47.367	0.189	47.679	0.185	77.057	0.101	77.17	0.105	77.155	0.105	76.723	0.106	75.909	0.108
	26.91	0.271	26.623	0.265	26.497	0.244	22.2	0.273	57.581	0.115	56.971	0.113	56.341	0.117	56.538	0.115	55.893	0.116	58.569	0.111	89.097	0.077	55.683	0.127	26.91	0.269	54.484	0.129				47.192	0.185	47.22	0.184	47.367	0.189	47.682	0.185	77.155	0.101	77.269	0.105	77.233	0.105	76.723	0.106	76.04	0.108
	26.91	0.271	26.623	0.265	26.497	0.244	22.2	0.276	57.581	0.115	56.971	0.113	56.341	0.117	56.538	0.115	56.025	0.117	58.569	0.111	89.099	0.078	55.683	0.127	26.91	0.269	54.484	0.129				47.192	0.185	47.228	0.189	47.436	0.187	47.682	0.185	77.155	0.101	77.269	0.105	77.233	0.105	76.868	0.106	76.04	0.108
	26.92	0.23	26.627	0.266	26.52	0.244	22.2	0.273	57.629	0.116	57.033	0.113	56.388	0.117	56.663	0.115	56.025	0.117	58.656	0.11	89.131	0.078	55.813	0.126	26.92	0.228	54.601	0.128				47.201	0.183	47.228	0.189	47.436	0.187	47.696	0.184	77.233	0.101	77.298	0.104	77.321	0.107	76.868	0.106	76.254	0.108
	26.92	0.23	26.627	0.266	26.52	0.244	22.201	0.278	57.629	0.116	57.033	0.113	56.388	0.117	56.663	0.115	56.039	0.118	58.656	0.11	89.233	0.078	55.813	0.126	26.92	0.228	54.601	0.128				47.201	0.183	47.232	0.183	47.476	0.187	47.696	0.184	77.233	0.101	77.298	0.104	77.321	0.107	76.956	0.106	76.254	0.108
	26.939	0.253	26.639	0.261	26.521	0.244	22.208	0.275	57.69	0.114	57.171	0.113	56.397	0.117	56.724	0.114	56.039	0.118	58.688	0.11	89.332	0.078	55.909	0.123	26.939	0.251	54.801	0.127				47.211	0.187	47.232	0.183	47.476	0.187	47.706	0.183	77.321	0.103	77.454	0.104	77.322	0.105	76.956	0.106	76.386	0.109
	26.939	0.253	26.639	0.261	26.521	0.244	22.209	0.281	57.69	0.114	57.171	0.113	56.397	0.117	56.724	0.114	56.218	0.118	58.688	0.11	89.337	0.077	55.909	0.123	26.939	0.251	54.801	0.127				47.211	0.187	47.234	0.183	47.489	0.186	47.706	0.183	77.321	0.103	77.454	0.104	77.322	0.105	77.014	0.106	76.386	0.109
	26.958	0.276	26.644	0.26	26.522	0.245	22.215	0.278	57.844	0.113	57.238	0.113	56.523	0.117	56.783	0.114	56.218	0.118	58.715	0.109	89.357	0.078	55.991	0.123	26.958	0.274	54.806	0.128				47.217	0.187	47.234	0.183	47.489	0.186	47.748	0.183	77.322	0.101	77.488	0.104	77.441	0.106	77.014	0.106	76.419	0.11
	26.958	0.276	26.644	0.26	26.522	0.245	22.215	0.284	57.844	0.113	57.238	0.113	56.523	0.117	56.783	0.114	56.371	0.118	58.715	0.109	89.419	0.075	55.991	0.123	26.958	0.274	54.806	0.128				47.217	0.187	47.237	0.188	47.501	0.187	47.748	0.183	77.322	0.101	77.488	0.104	77.441	0.106	77.068	0.106	76.419	0.11
	26.997	0.274	26.651	0.246	26.531	0.244	22.218	0.273	57.905	0.112	57.259	0.113	56.611	0.116	56.833	0.114	56.371	0.118	58.73	0.11	89.499	0.073	56.001	0.124	26.997	0.272	55.031	0.129				47.23	0.195	47.237	0.188	47.501	0.187	47.769	0.183	77.441	0.102	77.612	0.103	77.473	0.107	77.068	0.106	76.548	0.11
	26.997	0.274	26.651	0.246	26.531	0.244	22.219	0.273	57.905	0.112	57.259	0.113	56.611	0.116	56.833	0.114	56.416	0.119	58.73	0.11	89.682	0.073	56.001	0.124	26.997	0.272	55.031	0.129				47.23	0.195	47.262	0.186	47.511	0.186	47.769	0.183	77.441	0.102	77.612	0.103	77.473	0.107	77.11	0.105	76.548	0.11
	27	0.267	26.661	0.258	26.534	0.245	22.232	0.276	57.931	0.112	57.354	0.114	56.709	0.116	56.928	0.114	56.416	0.119	58.917	0.109	89.757	0.073	56.036	0.124	27	0.265	55.128	0.132				47.238	0.179	47.262	0.186	47.511	0.186	47.793	0.184	77.473	0.103	77.644	0.101	77.51	0.107	77.11	0.105	76.578	0.109
	27	0.267	26.661	0.258	26.534	0.245	22.232	0.283	57.931	0.112	57.354	0.114	56.709	0.116	56.928	0.114	56.423	0.118	58.917	0.109	89.905	0.075	56.036	0.124	27	0.265	55.128	0.132				47.238	0.179	47.264	0.186	47.513	0.186	47.793	0.184	77.473	0.103	77.644	0.101	77.51	0.107	77.147	0.106	76.578	0.109
	27.007	0.259	26.662	0.262	26.558	0.245	22.233	0.273	58.064	0.111	57.361	0.113	56.87	0.116	56.94	0.114	56.423	0.118	58.927	0.109	90.012	0.078	56.082	0.123	27.007	0.257	55.244	0.135				47.256	0.189	47.264	0.186	47.513	0.186	47.794	0.184	77.51	0.103	77.858	0.1	77.517	0.108	77.147	0.106	76.636	0.109
	27.007	0.259	26.662	0.262	26.558	0.245	22.238	0.275	58.064	0.111	57.361	0.113	56.87	0.116	56.94	0.114	56.592	0.119	58.927	0.109	90.131	0.078	56.082	0.123	27.007	0.257	55.244	0.135				47.256	0.189	47.266	0.184	47.515	0.186	47.794	0.184	77.51	0.103	77.858	0.1	77.517	0.108	77.163	0.105	76.636	0.109
	27.008	0.246	26.683	0.264	26.57	0.243	22.239	0.278	58.152	0.11	57.374	0.113	56.878	0.117	56.98	0.114	56.592	0.119	58.933	0.109	90.171	0.078	56.152	0.124	27.008	0.244	55.25	0.135				47.263	0.184	47.266	0.184	47.515	0.186	47.8	0.184	77.517	0.104	78.026	0.1	77.572	0.108	77.163	0.105	76.702	0.11
	27.008	0.246	26.683	0.264	26.57	0.243	22.24	0.281	58.152	0.11	57.374	0.113	56.878	0.117	56.98	0.114	56.629	0.121	58.933	0.109	90.363	0.076	56.152	0.124	27.008	0.244	55.25	0.135				47.263	0.184	47.281	0.189	47.529	0.186	47.8	0.184	77.517	0.104	78.026	0.1	77.572	0.108	77.218	0.104	76.702	0.11
	27.01	0.256	26.684	0.239	26.588	0.245	22.24	0.281	58.275	0.11	57.391	0.114	57.068	0.118	57.028	0.114	56.629	0.121	58.973	0.109	90.406	0.073	56.256	0.124	27.01	0.254	55.262	0.133				47.277	0.187	47.281	0.189	47.529	0.186	47.814	0.183	77.572	0.104	78.122	0.101	77.604	0.108	77.218	0.104	76.723	0.11
	27.01	0.256	26.684	0.239	26.588	0.245	22.243	0.273	58.275	0.11	57.391	0.114	57.068	0.118	57.028	0.114	56.713	0.119	58.973	0.109	90.431	0.074	56.256	0.124	27.01	0.254	55.262	0.133				47.277	0.187	47.298	0.187	47.536	0.186	47.814	0.183	77.572	0.104	78.122	0.101	77.604	0.108	77.222	0.105	76.723	0.11
	27.011	0.27	26.698	0.261	26.616	0.242	22.244	0.276	58.481	0.111	57.396	0.113	57.156	0.119	57.133	0.113	56.713	0.119	59.165	0.11	90.449	0.074	56.393	0.124	27.011	0.268	55.397	0.13				47.319	0.191	47.298	0.187	47.536	0.186	47.817	0.184	77.604	0.104	78.165	0.101	77.692	0.107	77.222	0.105	76.734	0.109
	27.011	0.27	26.698	0.261	26.616	0.242	22.244	0.275	58.481	0.111	57.396	0.113	57.156	0.119	57.133	0.113	56.719	0.12	59.165	0.11	90.498	0.075	56.393	0.124	27.011	0.268	55.397	0.13				47.319	0.191	47.307	0.189	47.563	0.186	47.817	0.184	77.604	0.104	78.165	0.101	77.692	0.107	77.273	0.104	76.734	0.109
	27.026	0.279	26.701	0.257	26.642	0.243	22.246	0.274	58.65	0.111	57.553	0.114	57.312	0.119	57.133	0.112	56.719	0.12	59.175	0.109	90.512	0.074	56.419	0.125	27.026	0.277	55.424	0.128				47.319	0.195	47.307	0.189	47.563	0.186	47.823	0.183	77.692	0.103	78.279	0.101	77.839	0.105	77.273	0.104	76.749	0.107
	27.026	0.279	26.701	0.257	26.642	0.243	22.252	0.275	58.65	0.111	57.553	0.114	57.312	0.119	57.133	0.112	56.804	0.121	59.175	0.109	90.539	0.073	56.419	0.125	27.026	0.277	55.424	0.128				47.319	0.195	47.342	0.181	47.566	0.186	47.823	0.183	77.692	0.103	78.279	0.101	77.839	0.105	77.291	0.103	76.749	0.107
	27.059	0.267	26.71	0.249	26.679	0.241	22.255	0.275	58.657	0.111	57.559	0.114	57.318	0.119	57.195	0.113	56.804	0.121	59.222	0.11	90.577	0.075	56.429	0.126	27.059	0.265	55.459	0.127				47.327	0.195	47.342	0.181	47.566	0.186	47.834	0.182	77.839	0.1	78.3	0.101	77.846	0.106	77.291	0.103	76.764	0.104
	27.059	0.267	26.71	0.249	26.679	0.241	22.259	0.275	58.657	0.111	57.559	0.114	57.318	0.119	57.195	0.113	56.835	0.121	59.222	0.11	90.618	0.074	56.429	0.126	27.059	0.265	55.459	0.127				47.327	0.195	47.413	0.179	47.599	0.186	47.834	0.182	77.839	0.1	78.3	0.101	77.846	0.106	77.355	0.103	76.764	0.104
	27.113	0.257	26.753	0.258	26.685	0.242	22.259	0.275	58.73	0.111	57.712	0.114	57.493	0.117	57.232	0.112	56.835	0.121	59.264	0.11	90.682	0.074	56.511	0.126	27.113	0.255	55.479	0.127				47.339	0.192	47.413	0.179	47.599	0.186	47.839	0.183	77.846	0.102	78.306	0.1	77.923	0.105	77.355	0.103	76.886	0.103
	27.113	0.257	26.753	0.258	26.685	0.242	22.263	0.277	58.73	0.111	57.712	0.114	57.493	0.117	57.232	0.112	56.844	0.121	59.264	0.11	90.828	0.074	56.511	0.126	27.113	0.255	55.479	0.127				47.339	0.192	47.43	0.179	47.599	0.187	47.839	0.183	77.846	0.102	78.306	0.1	77.923	0.105	77.539	0.103	76.886	0.103
	27.126	0.274	26.767	0.262	26.713	0.241	22.267	0.273	58.79	0.111	57.75	0.114	57.544	0.118	57.347	0.114	56.844	0.121	59.369	0.11	90.902	0.074	56.568	0.125	27.126	0.272	55.543	0.124				47.354	0.185	47.43	0.179	47.599	0.187	47.86	0.182	77.923	0.1	78.312	0.101	77.946	0.105	77.539	0.103	76.981	0.103
	27.126	0.274	26.767	0.262	26.713	0.241	22.278	0.277	58.79	0.111	57.75	0.114	57.544	0.118	57.347	0.114	56.906	0.12	59.369	0.11	90.989	0.074	56.568	0.125	27.126	0.272	55.543	0.124				47.354	0.185	47.438	0.187	47.6	0.187	47.86	0.182	77.923	0.1	78.312	0.101	77.946	0.105	77.585	0.102	76.981	0.103
	27.136	0.246	26.788	0.25	26.724	0.242	22.282	0.276	58.804	0.111	57.784	0.114	57.565	0.118	57.377	0.115	56.906	0.12	59.513	0.11	91.051	0.074	56.714	0.125	27.136	0.244	55.548	0.125				47.356	0.188	47.438	0.187	47.6	0.187	47.882	0.182	77.946	0.1	78.341	0.1	77.985	0.104	77.585	0.102	76.993	0.103
	27.136	0.246	26.788	0.25	26.724	0.242	22.287	0.273	58.804	0.111	57.784	0.114	57.565	0.118	57.377	0.115	57.064	0.12	59.513	0.11	91.207	0.074	56.714	0.125	27.136	0.244	55.548	0.125				47.356	0.188	47.444	0.179	47.602	0.187	47.882	0.182	77.946	0.1	78.341	0.1	77.985	0.104	77.662	0.101	76.993	0.103
	27.146	0.251	26.802	0.262	26.736	0.241	22.294	0.274	58.852	0.111	57.894	0.114	57.595	0.118	57.501	0.115	57.064	0.12	59.549	0.109	91.281	0.074	56.716	0.125	27.146	0.249	55.621	0.127				47.358	0.191	47.444	0.179	47.602	0.187	47.889	0.182	77.985	0.1	78.424	0.1	78.113	0.104	77.662	0.101	77.101	0.101
	27.146	0.251	26.802	0.262	26.736	0.241	22.298	0.278	58.852	0.111	57.894	0.114	57.595	0.118	57.501	0.115	57.067	0.118	59.549	0.109	91.345	0.073	56.716	0.125	27.146	0.249	55.621	0.127				47.358	0.191	47.454	0.181	47.606	0.186	47.889	0.182	77.985	0.1	78.424	0.1	78.113	0.104	77.768	0.101	77.101	0.101
	27.165	0.249	26.805	0.259	26.744	0.241	22.298	0.274	58.884	0.111	58.008	0.114	57.655	0.116	57.593	0.115	57.067	0.118	59.594	0.109	91.437	0.073	56.836	0.124	27.165	0.247	55.65	0.125				47.371	0.188	47.454	0.181	47.606	0.186	47.897	0.181	78.113	0.1	78.54	0.1	78.244	0.104	77.768	0.101	77.133	0.101
	27.165	0.249	26.805	0.259	26.744	0.241	22.299	0.273	58.884	0.111	58.008	0.114	57.655	0.116	57.593	0.115	57.101	0.114	59.594	0.109	91.61	0.073	56.836	0.124	27.165	0.247	55.65	0.125				47.371	0.188	47.455	0.189	47.609	0.186	47.897	0.181	78.113	0.1	78.54	0.1	78.244	0.104	77.838	0.101	77.133	0.101
	27.205	0.257	26.819	0.263	26.756	0.242	22.307	0.276	58.889	0.111	58.112	0.114	57.679	0.115	57.701	0.114	57.101	0.114	59.806	0.109	91.652	0.074	56.918	0.122	27.205	0.255	55.716	0.13				47.372	0.182	47.455	0.189	47.609	0.186	47.904	0.181	78.244	0.1	78.555	0.1	78.257	0.104	77.838	0.101	77.237	0.102
	27.205	0.257	26.819	0.263	26.756	0.242	22.312	0.274	58.889	0.111	58.112	0.114	57.679	0.115	57.701	0.114	57.16	0.113	59.806	0.109	91.75	0.076	56.918	0.122	27.205	0.255	55.716	0.13				47.372	0.182	47.475	0.179	47.618	0.187	47.904	0.181	78.244	0.1	78.555	0.1	78.257	0.104	77.911	0.102	77.237	0.102
	27.226	0.254	26.819	0.238	26.763	0.241	22.32	0.274	58.909	0.111	58.334	0.114	57.748	0.115	57.777	0.114	57.16	0.113	60.021	0.109	91.804	0.077	56.941	0.118	27.226	0.252	55.83	0.131				47.423	0.181	47.475	0.179	47.618	0.187	47.935	0.183	78.257	0.1	78.556	0.1	78.388	0.103	77.911	0.102	77.301	0.104
	27.226	0.254	26.819	0.238	26.763	0.241	22.32	0.273	58.909	0.111	58.334	0.114	57.748	0.115	57.777	0.114	57.268	0.113	60.021	0.109	91.866	0.077	56.941	0.118	27.226	0.252	55.83	0.131				47.423	0.181	47.477	0.181	47.635	0.187	47.935	0.183	78.257	0.1	78.556	0.1	78.388	0.103	78.124	0.102	77.301	0.104
	27.23	0.259	26.859	0.237	26.768	0.242	22.323	0.272	58.963	0.111	58.402	0.114	57.782	0.115	57.915	0.114	57.268	0.113	60.138	0.108	91.897	0.077	56.958	0.118	27.23	0.257	55.92	0.13				47.447	0.185	47.477	0.181	47.635	0.187	47.953	0.183	78.388	0.099	78.619	0.1	78.6	0.103	78.124	0.102	77.418	0.106
	27.23	0.259	26.859	0.237	26.768	0.242	22.326	0.279	58.963	0.111	58.402	0.114	57.782	0.115	57.915	0.114	57.304	0.113	60.138	0.108	91.976	0.076	56.958	0.118	27.23	0.257	55.92	0.13				47.447	0.185	47.478	0.188	47.649	0.186	47.953	0.183	78.388	0.099	78.619	0.1	78.6	0.103	78.297	0.101	77.418	0.106
	27.233	0.27	26.86	0.257	26.804	0.242	22.332	0.273	59.065	0.112	58.496	0.11	57.904	0.116	58.023	0.115	57.304	0.113	60.182	0.108	91.986	0.078	57.203	0.117	27.233	0.268	55.993	0.128				47.464	0.194	47.478	0.188	47.649	0.186	47.993	0.181	78.6	0.099	78.725	0.099	78.699	0.103	78.297	0.101	77.468	0.107
	27.233	0.27	26.86	0.257	26.804	0.242	22.333	0.274	59.065	0.112	58.496	0.11	57.904	0.116	58.023	0.115	57.489	0.114	60.182	0.108	92.064	0.078	57.203	0.117	27.233	0.268	55.993	0.128				47.464	0.194	47.498	0.189	47.694	0.185	47.993	0.181	78.6	0.099	78.725	0.099	78.699	0.103	78.382	0.1	77.468	0.107
	27.242	0.271	26.885	0.248	26.807	0.243	22.334	0.275	59.069	0.111	58.541	0.112	57.94	0.116	58.221	0.116	57.489	0.114	60.267	0.104	92.068	0.077	57.344	0.117	27.242	0.269	56.167	0.125				47.48	0.191	47.498	0.189	47.694	0.185	48.01	0.181	78.699	0.099	78.776	0.098	78.714	0.103	78.382	0.1	77.663	0.107
	27.242	0.271	26.885	0.248	26.807	0.243	22.335	0.272	59.069	0.111	58.541	0.112	57.94	0.116	58.221	0.116	57.563	0.114	60.267	0.104	92.156	0.074	57.344	0.117	27.242	0.269	56.167	0.125				47.48	0.191	47.553	0.188	47.752	0.185	48.01	0.181	78.699	0.099	78.776	0.098	78.714	0.103	78.41	0.099	77.663	0.107
	27.245	0.277	26.91	0.256	26.811	0.243	22.337	0.278	59.188	0.112	58.634	0.109	58.014	0.116	58.242	0.116	57.563	0.114	60.27	0.104	92.251	0.073	57.417	0.116	27.245	0.275	56.291	0.123				47.52	0.179	47.553	0.188	47.752	0.185	48.058	0.181	78.714	0.099	78.881	0.098	78.823	0.103	78.41	0.099	77.822	0.106
	27.245	0.277	26.91	0.256	26.811	0.243	22.342	0.275	59.188	0.112	58.634	0.109	58.014	0.116	58.242	0.116	57.775	0.114	60.27	0.104	92.382	0.073	57.417	0.116	27.245	0.275	56.291	0.123				47.52	0.179	47.568	0.183	47.777	0.184	48.058	0.181	78.714	0.099	78.881	0.098	78.823	0.103	78.446	0.099	77.822	0.106
	27.273	0.24	26.941	0.257	26.812	0.242	22.342	0.271	59.208	0.112	58.701	0.108	58.05	0.116	58.375	0.116	57.775	0.114	60.294	0.103	92.399	0.072	57.434	0.116	27.273	0.238	56.367	0.124				47.521	0.183	47.568	0.183	47.777	0.184	48.058	0.181	78.823	0.099	79.008	0.097	78.828	0.103	78.446	0.099	77.914	0.105
	27.273	0.24	26.941	0.257	26.812	0.242	22.345	0.27	59.208	0.112	58.701	0.108	58.05	0.116	58.375	0.116	57.883	0.115	60.294	0.103	92.51	0.071	57.434	0.116	27.273	0.238	56.367	0.124				47.521	0.183	47.584	0.186	47.79	0.184	48.058	0.181	78.823	0.099	79.008	0.097	78.828	0.103	78.545	0.097	77.914	0.105
	27.274	0.23	26.953	0.24	26.815	0.243	22.348	0.281	59.329	0.112	58.706	0.108	58.172	0.117	58.452	0.112	57.883	0.115	60.299	0.106	92.531	0.071	57.55	0.116	27.274	0.228	56.518	0.124				47.556	0.192	47.584	0.186	47.79	0.184	48.062	0.181	78.828	0.099	79.089	0.097	78.921	0.102	78.545	0.097	78.011	0.105
	27.274	0.23	26.953	0.24	26.815	0.243	22.348	0.272	59.329	0.112	58.706	0.108	58.172	0.117	58.452	0.112	58.037	0.116	60.299	0.106	92.58	0.071	57.55	0.116	27.274	0.228	56.518	0.124				47.556	0.192	47.597	0.185	47.799	0.185	48.062	0.181	78.828	0.099	79.089	0.097	78.921	0.102	78.553	0.098	78.011	0.105
	27.276	0.247	26.96	0.255	26.816	0.243	22.351	0.279	59.497	0.112	58.819	0.107	58.286	0.117	58.455	0.114	58.037	0.116	60.301	0.104	92.641	0.072	57.576	0.116	27.276	0.245	56.638	0.125				47.561	0.193	47.597	0.185	47.799	0.185	48.073	0.18	78.921	0.098	79.155	0.096	78.954	0.102	78.553	0.098	78.057	0.105
	27.276	0.247	26.96	0.255	26.816	0.243	22.351	0.274	59.497	0.112	58.819	0.107	58.286	0.117	58.455	0.114	58.1	0.116	60.301	0.104	92.828	0.073	57.576	0.116	27.276	0.245	56.638	0.125				47.561	0.193	47.604	0.179	47.801	0.184	48.073	0.18	78.921	0.098	79.155	0.096	78.954	0.102	78.571	0.096	78.057	0.105
	27.28	0.227	26.974	0.254	26.845	0.241	22.351	0.274	59.559	0.112	58.823	0.107	58.322	0.117	58.46	0.114	58.1	0.116	60.309	0.108	92.908	0.073	57.637	0.116	27.28	0.225	56.695	0.126				47.564	0.186	47.604	0.179	47.801	0.184	48.076	0.181	78.954	0.098	79.266	0.096	78.963	0.103	78.571	0.096	78.086	0.105
	27.28	0.227	26.974	0.254	26.845	0.241	22.358	0.273	59.559	0.112	58.823	0.107	58.322	0.117	58.46	0.114	58.122	0.117	60.309	0.108	93.187	0.073	57.637	0.116	27.28	0.225	56.695	0.126				47.564	0.186	47.605	0.18	47.803	0.184	48.076	0.181	78.954	0.098	79.266	0.096	78.963	0.103	78.617	0.096	78.086	0.105
	27.31	0.235	26.983	0.235	26.846	0.241	22.361	0.272	59.581	0.112	58.854	0.107	58.347	0.116	58.464	0.115	58.122	0.117	60.372	0.104	93.254	0.075	57.722	0.116	27.31	0.233	56.737	0.126				47.583	0.178	47.605	0.18	47.803	0.184	48.079	0.18	78.963	0.098	79.524	0.097	79.016	0.102	78.617	0.096	78.131	0.104
	27.31	0.235	26.983	0.235	26.846	0.241	22.363	0.277	59.581	0.112	58.854	0.107	58.347	0.116	58.464	0.115	58.205	0.117	60.372	0.104	93.255	0.076	57.722	0.116	27.31	0.233	56.737	0.126				47.583	0.178	47.611	0.183	47.81	0.185	48.079	0.18	78.963	0.098	79.524	0.097	79.016	0.102	78.663	0.098	78.131	0.104
	27.339	0.249	26.99	0.26	26.877	0.24	22.364	0.272	59.658	0.112	58.957	0.111	58.592	0.115	58.479	0.113	58.205	0.117	60.501	0.105	93.326	0.075	57.727	0.12	27.339	0.247	56.826	0.127				47.596	0.193	47.611	0.183	47.81	0.185	48.124	0.181	79.016	0.098	79.669	0.098	79.064	0.102	78.663	0.098	78.186	0.104
	27.339	0.249	26.99	0.26	26.877	0.24	22.367	0.274	59.658	0.112	58.957	0.111	58.592	0.115	58.479	0.113	58.21	0.116	60.501	0.105	93.402	0.075	57.727	0.12	27.339	0.247	56.826	0.127				47.596	0.193	47.618	0.186	47.813	0.185	48.124	0.181	79.016	0.098	79.669	0.098	79.064	0.102	78.699	0.098	78.186	0.104
	27.382	0.267	27.007	0.254	26.899	0.24	22.372	0.272	59.848	0.111	58.998	0.108	58.736	0.115	58.543	0.112	58.21	0.116	60.616	0.105	93.407	0.076	57.731	0.118	27.382	0.265	56.851	0.126				47.599	0.192	47.618	0.186	47.813	0.185	48.129	0.181	79.064	0.098	79.686	0.099	79.135	0.101	78.699	0.098	78.261	0.104
	27.382	0.267	27.007	0.254	26.899	0.24	22.372	0.273	59.848	0.111	58.998	0.108	58.736	0.115	58.543	0.112	58.234	0.116	60.616	0.105	93.436	0.074	57.731	0.118	27.382	0.265	56.851	0.126				47.599	0.192	47.627	0.18	47.815	0.184	48.129	0.181	79.064	0.098	79.686	0.099	79.135	0.101	78.749	0.099	78.261	0.104
	27.389	0.265	27.03	0.256	26.906	0.239	22.373	0.274	60.047	0.111	59.108	0.112	58.809	0.113	58.55	0.114	58.234	0.116	60.639	0.106	93.458	0.073	57.77	0.115	27.389	0.263	56.858	0.126				47.608	0.191	47.627	0.18	47.815	0.184	48.133	0.18	79.135	0.097	79.75	0.1	79.246	0.1	78.749	0.099	78.283	0.105
	27.389	0.265	27.03	0.256	26.906	0.239	22.375	0.28	60.047	0.111	59.108	0.112	58.809	0.113	58.55	0.114	58.235	0.117	60.639	0.106	93.47	0.076	57.77	0.115	27.389	0.263	56.858	0.126				47.608	0.191	47.665	0.186	47.846	0.184	48.133	0.18	79.135	0.097	79.75	0.1	79.246	0.1	78.782	0.099	78.283	0.105
	27.402	0.262	27.048	0.242	26.912	0.24	22.376	0.277	60.131	0.111	59.109	0.112	58.878	0.114	58.681	0.112	58.235	0.117	60.699	0.107	93.559	0.072	57.82	0.12	27.402	0.26	56.858	0.13				47.617	0.194	47.665	0.186	47.846	0.184	48.138	0.181	79.246	0.096	79.802	0.1	79.333	0.1	78.782	0.099	78.321	0.105
	27.402	0.262	27.048	0.242	26.912	0.24	22.379	0.272	60.131	0.111	59.109	0.112	58.878	0.114	58.681	0.112	58.257	0.116	60.699	0.107	93.606	0.07	57.82	0.12	27.402	0.26	56.858	0.13				47.617	0.194	47.67	0.186	47.868	0.184	48.138	0.181	79.246	0.096	79.802	0.1	79.333	0.1	78.94	0.099	78.321	0.105
	27.404	0.231	27.049	0.261	26.914	0.241	22.394	0.28	60.219	0.111	59.179	0.114	58.953	0.111	58.714	0.112	58.257	0.116	60.796	0.108	93.633	0.07	57.881	0.12	27.404	0.229	56.878	0.126				47.622	0.182	47.67	0.186	47.868	0.184	48.142	0.18	79.333	0.096	79.814	0.1	79.459	0.1	78.94	0.099	78.37	0.105
	27.404	0.231	27.049	0.261	26.914	0.241	22.399	0.274	60.219	0.111	59.179	0.114	58.953	0.111	58.714	0.112	58.383	0.116	60.796	0.108	93.773	0.072	57.881	0.12	27.404	0.229	56.878	0.126				47.622	0.182	47.673	0.181	47.895	0.184	48.142	0.18	79.333	0.096	79.814	0.1	79.459	0.1	79.042	0.1	78.37	0.105
	27.423	0.261	27.052	0.246	26.936	0.239	22.402	0.272	60.234	0.111	59.183	0.113	58.973	0.11	58.798	0.113	58.383	0.116	60.88	0.108	93.797	0.07	57.973	0.119	27.423	0.259	56.897	0.133				47.623	0.177	47.673	0.181	47.895	0.184	48.147	0.181	79.459	0.096	79.82	0.1	79.471	0.099	79.042	0.1	78.394	0.105
	27.423	0.261	27.052	0.246	26.936	0.239	22.403	0.272	60.234	0.111	59.183	0.113	58.973	0.11	58.798	0.113	58.397	0.116	60.88	0.108	93.966	0.073	57.973	0.119	27.423	0.259	56.897	0.133				47.623	0.177	47.716	0.181	47.898	0.185	48.147	0.181	79.459	0.096	79.82	0.1	79.471	0.099	79.063	0.1	78.394	0.105
	27.425	0.262	27.061	0.235	26.941	0.24	22.405	0.275	60.258	0.111	59.391	0.114	58.981	0.111	58.848	0.113	58.397	0.116	60.981	0.108	94.085	0.073	58.061	0.118	27.425	0.26	57.027	0.132				47.623	0.184	47.716	0.181	47.898	0.185	48.149	0.18	79.471	0.095	79.878	0.1	79.545	0.098	79.063	0.1	78.521	0.104
	27.425	0.262	27.061	0.235	26.941	0.24	22.406	0.273	60.258	0.111	59.391	0.114	58.981	0.111	58.848	0.113	58.483	0.115	60.981	0.108	94.118	0.073	58.061	0.118	27.425	0.26	57.027	0.132				47.623	0.184	47.725	0.182	47.91	0.184	48.149	0.18	79.471	0.095	79.878	0.1	79.545	0.098	79.108	0.1	78.521	0.104
	27.432	0.228	27.073	0.24	27.003	0.24	22.406	0.271	60.285	0.111	59.396	0.114	59.001	0.111	58.919	0.113	58.483	0.115	61.161	0.108	94.197	0.074	58.126	0.119	27.432	0.226	57.064	0.133				47.672	0.186	47.725	0.182	47.91	0.184	48.152	0.18	79.545	0.095	79.91	0.1	79.586	0.098	79.108	0.1	78.607	0.104
	27.432	0.228	27.073	0.24	27.003	0.24	22.407	0.279	60.285	0.111	59.396	0.114	59.001	0.111	58.919	0.113	58.524	0.114	61.161	0.108	94.304	0.074	58.126	0.119	27.432	0.226	57.064	0.133				47.672	0.186	47.728	0.181	47.943	0.184	48.152	0.18	79.545	0.095	79.91	0.1	79.586	0.098	79.325	0.1	78.607	0.104
	27.443	0.238	27.085	0.251	27.005	0.24	22.407	0.272	60.291	0.111	59.496	0.112	59.193	0.113	58.95	0.112	58.524	0.114	61.189	0.108	94.393	0.074	58.244	0.119	27.443	0.236	57.137	0.128				47.709	0.187	47.728	0.181	47.943	0.184	48.163	0.181	79.586	0.094	79.982	0.1	79.78	0.099	79.325	0.1	78.755	0.103
	27.443	0.238	27.085	0.251	27.005	0.24	22.409	0.279	60.291	0.111	59.496	0.112	59.193	0.113	58.95	0.112	58.614	0.113	61.189	0.108	94.57	0.074	58.244	0.119	27.443	0.236	57.137	0.128				47.709	0.187	47.729	0.18	47.955	0.185	48.163	0.181	79.586	0.094	79.982	0.1	79.78	0.099	79.413	0.1	78.755	0.103
	27.448	0.264	27.109	0.262	27.007	0.24	22.409	0.274	60.323	0.11	59.626	0.109	59.194	0.112	59.194	0.11	58.614	0.113	61.32	0.108	94.575	0.074	58.301	0.119	27.448	0.262	57.291	0.124				47.721	0.185	47.729	0.18	47.955	0.185	48.196	0.18	79.78	0.095	79.993	0.1	79.803	0.098	79.413	0.1	78.887	0.103
	27.448	0.264	27.109	0.262	27.007	0.24	22.411	0.274	60.323	0.11	59.626	0.109	59.194	0.112	59.194	0.11	58.698	0.113	61.32	0.108	94.709	0.075	58.301	0.119	27.448	0.262	57.291	0.124				47.721	0.185	47.737	0.182	47.966	0.184	48.196	0.18	79.78	0.095	79.993	0.1	79.803	0.098	79.464	0.1	78.887	0.103
	27.449	0.247	27.122	0.24	27.02	0.239	22.411	0.272	60.448	0.11	59.745	0.108	59.195	0.112	59.237	0.11	58.698	0.113	61.447	0.107	94.745	0.075	58.358	0.12	27.449	0.245	57.33	0.123				47.727	0.191	47.737	0.182	47.966	0.184	48.2	0.181	79.803	0.095	80.062	0.1	80.057	0.099	79.464	0.1	78.889	0.103
	27.449	0.247	27.122	0.24	27.02	0.239	22.415	0.28	60.448	0.11	59.745	0.108	59.195	0.112	59.237	0.11	58.776	0.113	61.447	0.107	94.761	0.077	58.358	0.12	27.449	0.245	57.33	0.123				47.727	0.191	47.752	0.185	47.966	0.185	48.2	0.181	79.803	0.095	80.062	0.1	80.057	0.099	79.596	0.1	78.889	0.103
	27.471	0.272	27.123	0.259	27.025	0.239	22.417	0.27	60.482	0.11	59.816	0.108	59.233	0.112	59.254	0.11	58.776	0.113	61.601	0.105	94.825	0.076	58.42	0.12	27.471	0.27	57.344	0.123				47.736	0.179	47.752	0.185	47.966	0.185	48.226	0.18	80.057	0.095	80.145	0.1	80.113	0.099	79.596	0.1	78.943	0.102
	27.471	0.272	27.123	0.259	27.025	0.239	22.417	0.272	60.482	0.11	59.816	0.108	59.233	0.112	59.254	0.11	58.776	0.113	61.601	0.105	94.932	0.078	58.42	0.12	27.471	0.27	57.344	0.123				47.736	0.179	47.752	0.181	47.981	0.185	48.226	0.18	80.057	0.095	80.145	0.1	80.113	0.099	79.808	0.1	78.943	0.102
	27.471	0.261	27.169	0.253	27.025	0.239	22.417	0.272	60.633	0.111	60.011	0.108	59.277	0.113	59.412	0.11	58.776	0.113	61.642	0.106	94.991	0.074	58.608	0.12	27.471	0.259	57.515	0.121				47.742	0.18	47.752	0.181	47.981	0.185	48.234	0.181	80.113	0.095	80.216	0.1	80.264	0.099	79.808	0.1	79.072	0.102
	27.471	0.261	27.169	0.253	27.025	0.239	22.418	0.274	60.633	0.111	60.011	0.108	59.277	0.113	59.412	0.11	58.984	0.113	61.642	0.106	94.994	0.077	58.608	0.12	27.471	0.259	57.515	0.121				47.742	0.18	47.758	0.184	47.982	0.183	48.234	0.181	80.113	0.095	80.216	0.1	80.264	0.099	79.93	0.1	79.072	0.102
	27.478	0.256	27.174	0.241	27.045	0.239	22.42	0.277	60.64	0.112	60.059	0.107	59.311	0.113	59.594	0.11	58.984	0.113	61.658	0.106	95.091	0.076	58.698	0.121	27.478	0.254	57.552	0.12				47.744	0.181	47.758	0.184	47.982	0.183	48.293	0.179	80.264	0.095	80.306	0.1	80.28	0.099	79.93	0.1	79.199	0.103
	27.478	0.256	27.174	0.241	27.045	0.239	22.42	0.28	60.64	0.112	60.059	0.107	59.311	0.113	59.594	0.11	59.096	0.113	61.658	0.106	95.103	0.073	58.698	0.121	27.478	0.254	57.552	0.12				47.744	0.181	47.782	0.185	47.983	0.183	48.293	0.179	80.264	0.095	80.306	0.1	80.28	0.099	79.931	0.1	79.199	0.103
	27.483	0.248	27.19	0.255	27.081	0.24	22.423	0.271	60.676	0.113	60.192	0.107	59.455	0.113	59.764	0.11	59.096	0.113	61.735	0.104	95.185	0.074	58.928	0.12	27.483	0.246	57.635	0.12				47.751	0.191	47.782	0.185	47.983	0.183	48.297	0.179	80.28	0.095	80.412	0.1	80.335	0.099	79.931	0.1	79.448	0.104
	27.483	0.248	27.19	0.255	27.081	0.24	22.426	0.272	60.676	0.113	60.192	0.107	59.455	0.113	59.764	0.11	59.293	0.113	61.735	0.104	95.319	0.074	58.928	0.12	27.483	0.246	57.635	0.12				47.751	0.191	47.791	0.18	47.986	0.185	48.297	0.179	80.28	0.095	80.412	0.1	80.335	0.099	79.94	0.1	79.448	0.104
	27.493	0.268	27.194	0.254	27.095	0.24	22.428	0.272	60.709	0.113	60.214	0.107	59.547	0.112	59.768	0.11	59.293	0.113	61.747	0.105	95.321	0.075	58.986	0.121	27.493	0.266	57.811	0.12				47.767	0.19	47.791	0.18	47.986	0.185	48.311	0.181	80.335	0.095	80.54	0.099	80.446	0.102	79.94	0.1	79.481	0.105
	27.493	0.268	27.194	0.254	27.095	0.24	22.431	0.271	60.709	0.113	60.214	0.107	59.547	0.112	59.768	0.11	59.351	0.113	61.747	0.105	95.393	0.075	58.986	0.121	27.493	0.266	57.811	0.12				47.767	0.19	47.793	0.182	47.987	0.183	48.311	0.181	80.335	0.095	80.54	0.099	80.446	0.102	80.011	0.099	79.481	0.105
	27.51	0.265	27.204	0.258	27.096	0.24	22.443	0.271	60.822	0.112	60.244	0.106	59.584	0.112	59.837	0.11	59.351	0.113	61.802	0.104	95.468	0.075	59.113	0.114	27.51	0.263	57.957	0.12				47.783	0.18	47.793	0.182	47.987	0.183	48.311	0.179	80.446	0.098	80.578	0.098	80.455	0.101	80.011	0.099	79.5	0.105
	27.51	0.265	27.204	0.258	27.096	0.24	22.449	0.272	60.822	0.112	60.244	0.106	59.584	0.112	59.837	0.11	59.441	0.112	61.802	0.104	95.55	0.069	59.113	0.114	27.51	0.263	57.957	0.12				47.783	0.18	47.793	0.179	48.019	0.183	48.311	0.179	80.446	0.098	80.578	0.098	80.455	0.101	80.042	0.098	79.5	0.105
	27.523	0.231	27.21	0.259	27.11	0.24	22.451	0.272	60.848	0.11	60.275	0.107	59.601	0.112	59.898	0.111	59.441	0.112	61.888	0.104	95.595	0.072	59.12	0.119	27.523	0.229	57.99	0.121				47.789	0.185	47.793	0.179	48.019	0.183	48.316	0.179	80.455	0.097	80.635	0.097	80.482	0.099	80.042	0.098	79.56	0.104
	27.523	0.231	27.21	0.259	27.11	0.24	22.452	0.27	60.848	0.11	60.275	0.107	59.601	0.112	59.898	0.111	59.544	0.112	61.888	0.104	95.799	0.069	59.12	0.119	27.523	0.229	57.99	0.121				47.789	0.185	47.795	0.183	48.022	0.183	48.316	0.179	80.455	0.097	80.635	0.097	80.482	0.099	80.051	0.098	79.56	0.104
	27.529	0.267	27.232	0.235	27.145	0.239	22.453	0.274	60.958	0.11	60.285	0.106	59.808	0.113	59.953	0.111	59.544	0.112	61.958	0.104	95.902	0.069	59.158	0.115	27.529	0.265	58.101	0.121				47.832	0.187	47.795	0.183	48.022	0.183	48.335	0.179	80.482	0.095	80.737	0.097	80.508	0.102	80.051	0.098	79.57	0.104
	27.529	0.267	27.232	0.235	27.145	0.239	22.454	0.272	60.958	0.11	60.285	0.106	59.808	0.113	59.953	0.111	59.589	0.111	61.958	0.104	96	0.069	59.158	0.115	27.529	0.265	58.101	0.121				47.832	0.187	47.795	0.184	48.057	0.184	48.335	0.179	80.482	0.095	80.737	0.097	80.508	0.102	80.084	0.099	79.57	0.104
	27.551	0.248	27.241	0.249	27.151	0.24	22.454	0.272	61.068	0.11	60.338	0.106	59.863	0.112	59.973	0.111	59.589	0.111	61.959	0.104	96.143	0.07	59.172	0.115	27.551	0.246	58.183	0.121				47.858	0.178	47.795	0.184	48.057	0.184	48.344	0.179	80.508	0.098	80.95	0.096	80.549	0.1	80.084	0.099	79.591	0.105
	27.551	0.248	27.241	0.249	27.151	0.24	22.457	0.27	61.068	0.11	60.338	0.106	59.863	0.112	59.973	0.111	59.617	0.112	61.959	0.104	96.199	0.07	59.172	0.115	27.551	0.246	58.183	0.121				47.858	0.178	47.81	0.178	48.076	0.183	48.344	0.179	80.508	0.098	80.95	0.096	80.549	0.1	80.139	0.099	79.591	0.105
	27.554	0.224	27.251	0.251	27.153	0.24	22.458	0.27	61.277	0.111	60.365	0.106	60.093	0.113	60.002	0.111	59.617	0.112	62.047	0.104	96.229	0.072	59.176	0.114	27.554	0.222	58.198	0.121				47.863	0.186	47.81	0.178	48.076	0.183	48.354	0.179	80.549	0.096	81.034	0.094	80.588	0.101	80.139	0.099	79.667	0.103
	27.554	0.224	27.251	0.251	27.153	0.24	22.458	0.272	61.277	0.111	60.365	0.106	60.093	0.113	60.002	0.111	59.656	0.111	62.047	0.104	96.284	0.072	59.176	0.114	27.554	0.222	58.198	0.121				47.863	0.186	47.843	0.182	48.077	0.183	48.354	0.179	80.549	0.096	81.034	0.094	80.588	0.101	80.237	0.099	79.667	0.103
	27.575	0.252	27.254	0.233	27.172	0.238	22.461	0.27	61.281	0.11	60.49	0.108	60.13	0.113	60.018	0.111	59.656	0.111	62.097	0.104	96.287	0.071	59.249	0.115	27.575	0.25	58.29	0.121				47.865	0.189	47.843	0.182	48.077	0.183	48.375	0.18	80.588	0.097	81.138	0.094	80.659	0.102	80.237	0.099	79.683	0.105
	27.575	0.252	27.254	0.233	27.172	0.238	22.462	0.277	61.281	0.11	60.49	0.108	60.13	0.113	60.018	0.111	59.726	0.112	62.097	0.104	96.305	0.071	59.249	0.115	27.575	0.25	58.29	0.121				47.865	0.189	47.845	0.184	48.105	0.182	48.375	0.18	80.588	0.097	81.138	0.094	80.659	0.102	80.262	0.1	79.683	0.105
	27.589	0.263	27.254	0.257	27.22	0.238	22.463	0.272	61.524	0.111	60.514	0.108	60.248	0.113	60.057	0.111	59.726	0.112	62.21	0.105	96.387	0.074	59.282	0.114	27.589	0.261	58.309	0.121				47.88	0.18	47.845	0.184	48.105	0.182	48.385	0.18	80.659	0.098	81.303	0.094	80.685	0.101	80.262	0.1	79.69	0.101
	27.589	0.263	27.254	0.257	27.22	0.238	22.466	0.27	61.524	0.111	60.514	0.108	60.248	0.113	60.057	0.111	59.733	0.111	62.21	0.105	96.397	0.073	59.282	0.114	27.589	0.261	58.309	0.121				47.88	0.18	47.854	0.184	48.109	0.183	48.385	0.18	80.659	0.098	81.303	0.094	80.685	0.101	80.311	0.1	79.69	0.101
	27.599	0.24	27.266	0.242	27.221	0.238	22.466	0.274	61.574	0.111	60.599	0.106	60.285	0.112	60.11	0.109	59.733	0.111	62.223	0.105	96.524	0.075	59.398	0.112	27.599	0.238	58.317	0.121				47.881	0.187	47.854	0.184	48.109	0.183	48.394	0.179	80.685	0.097	81.326	0.094	80.764	0.1	80.311	0.1	79.76	0.1
	27.599	0.24	27.266	0.242	27.221	0.238	22.468	0.278	61.574	0.111	60.599	0.106	60.285	0.112	60.11	0.109	59.846	0.115	62.223	0.105	96.572	0.075	59.398	0.112	27.599	0.238	58.317	0.121				47.881	0.187	47.86	0.183	48.119	0.182	48.394	0.179	80.685	0.097	81.326	0.094	80.764	0.1	80.373	0.099	79.76	0.1
	27.662	0.247	27.266	0.256	27.232	0.239	22.473	0.27	61.628	0.11	60.64	0.108	60.382	0.111	60.124	0.11	59.846	0.115	62.272	0.105	96.609	0.074	59.408	0.114	27.662	0.245	58.401	0.12				47.897	0.187	47.86	0.183	48.119	0.182	48.429	0.18	80.764	0.096	81.333	0.094	80.921	0.098	80.373	0.099	79.845	0.1
	27.662	0.247	27.266	0.256	27.232	0.239	22.474	0.272	61.628	0.11	60.64	0.108	60.382	0.111	60.124	0.11	59.881	0.114	62.272	0.105	96.721	0.074	59.408	0.114	27.662	0.245	58.401	0.12				47.897	0.187	47.881	0.179	48.128	0.184	48.429	0.18	80.764	0.096	81.333	0.094	80.921	0.098	80.51	0.098	79.845	0.1
	27.662	0.249	27.268	0.254	27.234	0.238	22.477	0.272	61.76	0.109	60.692	0.105	60.435	0.112	60.245	0.108	59.881	0.114	62.393	0.105	96.747	0.073	59.41	0.115	27.662	0.247	58.456	0.12				47.912	0.191	47.881	0.179	48.128	0.184	48.441	0.18	80.921	0.094	81.391	0.094	80.982	0.1	80.51	0.098	79.916	0.101
	27.662	0.249	27.268	0.254	27.234	0.238	22.481	0.28	61.76	0.109	60.692	0.105	60.435	0.112	60.245	0.108	59.915	0.115	62.393	0.105	96.789	0.073	59.41	0.115	27.662	0.247	58.456	0.12				47.912	0.191	47.917	0.184	48.145	0.183	48.441	0.18	80.921	0.094	81.391	0.094	80.982	0.1	80.552	0.097	79.916	0.101
	27.687	0.262	27.268	0.256	27.248	0.239	22.483	0.272	61.821	0.108	60.78	0.105	60.45	0.112	60.382	0.108	59.915	0.115	62.443	0.105	96.798	0.073	59.509	0.112	27.687	0.26	58.479	0.121				47.919	0.177	47.917	0.184	48.145	0.183	48.442	0.179	80.982	0.096	81.4	0.094	81.005	0.097	80.552	0.097	79.976	0.102
	27.687	0.262	27.268	0.256	27.248	0.239	22.486	0.273	61.821	0.108	60.78	0.105	60.45	0.112	60.382	0.108	59.94	0.115	62.443	0.105	96.993	0.072	59.509	0.112	27.687	0.26	58.479	0.121				47.919	0.177	48.007	0.177	48.148	0.183	48.442	0.179	80.982	0.096	81.4	0.094	81.005	0.097	80.617	0.097	79.976	0.102
	27.717	0.241	27.314	0.254	27.257	0.238	22.486	0.269	61.876	0.108	60.846	0.106	60.455	0.111	60.524	0.108	59.94	0.115	62.641	0.105	97.049	0.072	59.534	0.112	27.717	0.239	58.571	0.121				47.933	0.191	48.007	0.177	48.148	0.183	48.456	0.179	81.005	0.093	81.498	0.096	81.138	0.097	80.617	0.097	80.078	0.102
	27.717	0.241	27.314	0.254	27.257	0.238	22.499	0.27	61.876	0.108	60.846	0.106	60.455	0.111	60.524	0.108	59.976	0.114	62.641	0.105	97.133	0.072	59.534	0.112	27.717	0.239	58.571	0.121				47.933	0.191	48.023	0.178	48.16	0.183	48.456	0.179	81.005	0.093	81.498	0.096	81.138	0.097	80.641	0.098	80.078	0.102
	27.718	0.269	27.322	0.25	27.271	0.238	22.501	0.272	61.911	0.109	60.973	0.107	60.524	0.111	60.547	0.109	59.976	0.114	62.729	0.105	97.235	0.071	59.644	0.112	27.718	0.267	58.577	0.122				47.952	0.177	48.023	0.178	48.16	0.183	48.465	0.179	81.138	0.093	81.506	0.095	81.358	0.098	80.641	0.098	80.19	0.103
	27.718	0.269	27.322	0.25	27.271	0.238	22.502	0.271	61.911	0.109	60.973	0.107	60.524	0.111	60.547	0.109	60.103	0.114	62.729	0.105	97.475	0.071	59.644	0.112	27.718	0.267	58.577	0.122				47.952	0.177	48.035	0.179	48.165	0.183	48.465	0.179	81.138	0.093	81.506	0.095	81.358	0.098	80.749	0.099	80.19	0.103
	27.724	0.247	27.331	0.245	27.272	0.238	22.509	0.271	61.911	0.109	61.045	0.108	60.569	0.111	60.61	0.11	60.103	0.114	62.906	0.105	97.555	0.07	59.667	0.113	27.724	0.245	58.676	0.122				47.959	0.177	48.035	0.179	48.165	0.183	48.466	0.179	81.358	0.094	81.567	0.096	81.384	0.099	80.749	0.099	80.193	0.103
	27.724	0.247	27.331	0.245	27.272	0.238	22.511	0.27	61.911	0.109	61.045	0.108	60.569	0.111	60.61	0.11	60.143	0.114	62.906	0.105	97.68	0.07	59.667	0.113	27.724	0.245	58.676	0.122				47.959	0.177	48.037	0.177	48.179	0.183	48.466	0.179	81.358	0.094	81.567	0.096	81.384	0.099	80.894	0.099	80.193	0.103
	27.729	0.246	27.339	0.25	27.277	0.239	22.513	0.272	61.922	0.107	61.198	0.107	60.714	0.108	60.685	0.11	60.143	0.114	63.05	0.105	97.701	0.069	59.814	0.113	27.729	0.244	58.742	0.122				47.969	0.181	48.037	0.177	48.179	0.183	48.473	0.179	81.384	0.095	81.584	0.096	81.508	0.099	80.894	0.099	80.359	0.104
	27.729	0.246	27.339	0.25	27.277	0.239	22.514	0.272	61.922	0.107	61.198	0.107	60.714	0.108	60.685	0.11	60.293	0.113	63.05	0.105	97.79	0.068	59.814	0.113	27.729	0.244	58.742	0.122				47.969	0.181	48.059	0.183	48.197	0.183	48.473	0.179	81.384	0.095	81.584	0.096	81.508	0.099	80.971	0.099	80.359	0.104
	27.754	0.266	27.397	0.232	27.282	0.238	22.515	0.272	61.922	0.107	61.399	0.107	60.733	0.11	60.72	0.11	60.293	0.113	63.083	0.105	97.813	0.069	59.85	0.113	27.754	0.264	58.848	0.121				47.993	0.182	48.059	0.183	48.197	0.183	48.478	0.179	81.508	0.095	81.613	0.096	81.607	0.099	80.971	0.099	80.446	0.104
	27.754	0.266	27.397	0.232	27.282	0.238	22.519	0.272	61.922	0.107	61.399	0.107	60.733	0.11	60.72	0.11	60.349	0.112	63.083	0.105	97.813	0.068	59.85	0.113	27.754	0.264	58.848	0.121				47.993	0.182	48.099	0.183	48.21	0.182	48.478	0.179	81.508	0.095	81.613	0.096	81.607	0.099	81.227	0.098	80.446	0.104
	27.833	0.263	27.452	0.244	27.288	0.238	22.523	0.271	62.084	0.106	61.523	0.106	60.747	0.107	60.922	0.109	60.349	0.112	63.237	0.105	97.92	0.067	60	0.113	27.833	0.261	58.981	0.118				48.001	0.177	48.099	0.183	48.21	0.182	48.49	0.179	81.607	0.095	81.699	0.095	81.723	0.097	81.227	0.098	80.464	0.104
	27.833	0.263	27.452	0.244	27.288	0.238	22.529	0.28	62.084	0.106	61.523	0.106	60.747	0.107	60.922	0.109	60.448	0.112	63.237	0.105	97.975	0.067	60	0.113	27.833	0.261	58.981	0.118				48.001	0.177	48.1	0.177	48.215	0.183	48.49	0.179	81.607	0.095	81.699	0.095	81.723	0.097	81.266	0.097	80.464	0.104
	27.838	0.251	27.483	0.231	27.31	0.238	22.536	0.268	62.107	0.104	61.533	0.105	60.848	0.107	61.112	0.109	60.448	0.112	63.257	0.104	97.984	0.067	60.127	0.114	27.838	0.249	59.041	0.118				48.005	0.187	48.1	0.177	48.215	0.183	48.493	0.179	81.723	0.094	81.84	0.095	81.788	0.095	81.266	0.097	80.571	0.104
	27.838	0.251	27.483	0.231	27.31	0.238	22.537	0.272	62.107	0.104	61.533	0.105	60.848	0.107	61.112	0.109	60.506	0.111	63.257	0.104	97.993	0.068	60.127	0.114	27.838	0.249	59.041	0.118				48.005	0.187	48.102	0.178	48.224	0.182	48.493	0.179	81.723	0.094	81.84	0.095	81.788	0.095	81.406	0.097	80.571	0.104
	27.842	0.248	27.497	0.252	27.323	0.239	22.539	0.27	62.267	0.104	61.673	0.105	60.931	0.105	61.19	0.109	60.506	0.111	63.31	0.105	98.016	0.066	60.309	0.113	27.842	0.246	59.121	0.117				48.016	0.182	48.102	0.178	48.224	0.182	48.527	0.179	81.788	0.092	81.857	0.095	81.81	0.096	81.406	0.097	80.848	0.103
	27.842	0.248	27.497	0.252	27.323	0.239	22.542	0.277	62.267	0.104	61.673	0.105	60.931	0.105	61.19	0.109	60.769	0.111	63.31	0.105	98.049	0.069	60.309	0.113	27.842	0.246	59.121	0.117				48.016	0.182	48.105	0.183	48.226	0.182	48.527	0.179	81.788	0.092	81.857	0.095	81.81	0.096	81.445	0.097	80.848	0.103
	27.864	0.253	27.518	0.248	27.335	0.238	22.549	0.27	62.29	0.104	61.676	0.105	60.935	0.106	61.274	0.108	60.769	0.111	63.323	0.101	98.143	0.069	60.309	0.113	27.864	0.251	59.207	0.117				48.023	0.186	48.105	0.183	48.226	0.182	48.557	0.179	81.81	0.093	81.997	0.094	81.824	0.095	81.445	0.097	80.987	0.103
	27.864	0.253	27.518	0.248	27.335	0.238	22.554	0.27	62.29	0.104	61.676	0.105	60.935	0.106	61.274	0.108	60.81	0.11	63.323	0.101	98.27	0.069	60.309	0.113	27.864	0.251	59.207	0.117				48.023	0.186	48.115	0.181	48.237	0.182	48.557	0.179	81.81	0.093	81.997	0.094	81.824	0.095	81.462	0.097	80.987	0.103
	27.87	0.243	27.526	0.23	27.348	0.238	22.554	0.271	62.354	0.105	61.707	0.105	61.053	0.105	61.362	0.106	60.81	0.11	63.335	0.103	98.357	0.069	60.497	0.109	27.87	0.241	59.44	0.117				48.033	0.19	48.115	0.181	48.237	0.182	48.586	0.179	81.824	0.091	82.066	0.094	81.894	0.094	81.462	0.097	81.025	0.103
	27.87	0.243	27.526	0.23	27.348	0.238	22.556	0.27	62.354	0.105	61.707	0.105	61.053	0.105	61.362	0.106	60.954	0.11	63.335	0.103	98.432	0.069	60.497	0.109	27.87	0.241	59.44	0.117				48.033	0.19	48.129	0.177	48.243	0.182	48.586	0.179	81.824	0.091	82.066	0.094	81.894	0.094	81.49	0.097	81.025	0.103
	27.888	0.228	27.529	0.248	27.357	0.238	22.559	0.269	62.354	0.106	61.722	0.106	61.173	0.105	61.426	0.106	60.954	0.11	63.335	0.104	98.549	0.069	60.499	0.111	27.888	0.226	59.518	0.116				48.034	0.191	48.129	0.177	48.243	0.182	48.599	0.179	81.894	0.091	82.124	0.094	81.952	0.097	81.49	0.097	81.065	0.102
	27.888	0.228	27.529	0.248	27.357	0.238	22.562	0.27	62.354	0.106	61.722	0.106	61.173	0.105	61.426	0.106	60.98	0.109	63.335	0.104	98.588	0.069	60.499	0.111	27.888	0.226	59.518	0.116				48.034	0.191	48.133	0.181	48.28	0.182	48.599	0.179	81.894	0.091	82.124	0.094	81.952	0.097	81.498	0.097	81.065	0.102
	27.894	0.253	27.531	0.239	27.364	0.238	22.565	0.27	62.554	0.106	61.788	0.106	61.217	0.106	61.427	0.106	60.98	0.109	63.377	0.104	98.692	0.069	60.555	0.109	27.894	0.251	59.576	0.116				48.062	0.179	48.133	0.181	48.28	0.182	48.606	0.179	81.952	0.093	82.273	0.094	81.955	0.095	81.498	0.097	81.078	0.102
	27.894	0.253	27.531	0.239	27.364	0.238	22.568	0.27	62.554	0.106	61.788	0.106	61.217	0.106	61.427	0.106	61.072	0.113	63.377	0.104	98.874	0.07	60.555	0.109	27.894	0.251	59.576	0.116				48.062	0.179	48.159	0.178	48.3	0.182	48.606	0.179	81.952	0.093	82.273	0.094	81.955	0.095	81.576	0.097	81.078	0.102
	27.899	0.222	27.55	0.247	27.398	0.238	22.577	0.269	62.585	0.105	61.83	0.106	61.344	0.107	61.433	0.105	61.072	0.113	63.459	0.1	98.941	0.07	60.562	0.109	27.899	0.22	59.67	0.115				48.062	0.191	48.159	0.178	48.3	0.182	48.61	0.179	81.955	0.092	82.368	0.093	82.071	0.097	81.576	0.097	81.108	0.102
	27.899	0.222	27.55	0.247	27.398	0.238	22.579	0.27	62.585	0.105	61.83	0.106	61.344	0.107	61.433	0.105	61.088	0.111	63.459	0.1	99.104	0.07	60.562	0.109	27.899	0.22	59.67	0.115				48.062	0.191	48.159	0.18	48.3	0.182	48.61	0.179	81.955	0.092	82.368	0.093	82.071	0.097	81.587	0.097	81.108	0.102
	27.92	0.259	27.56	0.247	27.412	0.236	22.58	0.277	62.78	0.104	61.942	0.106	61.501	0.107	61.443	0.105	61.088	0.111	63.549	0.1	99.153	0.073	60.61	0.109	27.92	0.257	59.698	0.111				48.063	0.178	48.159	0.18	48.3	0.182	48.634	0.179	82.071	0.094	82.493	0.093	82.127	0.099	81.587	0.097	81.179	0.102
	27.92	0.259	27.56	0.247	27.412	0.236	22.582	0.268	62.78	0.104	61.942	0.106	61.501	0.107	61.443	0.105	61.124	0.111	63.549	0.1	99.158	0.074	60.61	0.109	27.92	0.257	59.698	0.111				48.063	0.178	48.163	0.182	48.334	0.182	48.634	0.179	82.071	0.094	82.493	0.093	82.127	0.099	81.677	0.097	81.179	0.102
	27.922	0.22	27.56	0.229	27.414	0.238	22.583	0.276	62.95	0.103	61.99	0.106	61.678	0.107	61.498	0.106	61.124	0.111	63.595	0.1	99.178	0.073	60.651	0.109	27.922	0.218	59.751	0.113				48.078	0.188	48.163	0.182	48.334	0.182	48.653	0.179	82.127	0.095	82.621	0.093	82.16	0.101	81.677	0.097	81.225	0.102
	27.922	0.22	27.56	0.229	27.414	0.238	22.584	0.269	62.95	0.103	61.99	0.106	61.678	0.107	61.498	0.106	61.174	0.113	63.595	0.1	99.234	0.073	60.651	0.109	27.922	0.218	59.751	0.113				48.078	0.188	48.183	0.181	48.336	0.182	48.653	0.179	82.127	0.095	82.621	0.093	82.16	0.101	81.79	0.097	81.225	0.102
	27.922	0.235	27.564	0.25	27.431	0.237	22.588	0.269	62.979	0.103	62.031	0.106	61.809	0.105	61.565	0.105	61.174	0.113	63.628	0.101	99.248	0.075	60.665	0.11	27.922	0.233	59.777	0.113				48.095	0.189	48.183	0.181	48.336	0.182	48.66	0.179	82.16	0.097	82.691	0.093	82.165	0.101	81.79	0.097	81.257	0.102
	27.922	0.235	27.564	0.25	27.431	0.237	22.592	0.269	62.979	0.103	62.031	0.106	61.809	0.105	61.565	0.105	61.184	0.11	63.628	0.101	99.252	0.071	60.665	0.11	27.922	0.233	59.777	0.113				48.095	0.189	48.196	0.18	48.342	0.182	48.66	0.179	82.16	0.097	82.691	0.093	82.165	0.101	81.842	0.098	81.257	0.102
	27.927	0.221	27.573	0.235	27.462	0.236	22.593	0.277	63.031	0.103	62.042	0.105	61.881	0.107	61.654	0.104	61.184	0.11	63.772	0.101	99.376	0.075	60.679	0.11	27.927	0.219	59.78	0.11				48.101	0.186	48.196	0.18	48.342	0.182	48.668	0.179	82.165	0.097	82.72	0.093	82.271	0.1	81.842	0.098	81.294	0.102
	27.927	0.221	27.573	0.235	27.462	0.236	22.597	0.274	63.031	0.103	62.042	0.105	61.881	0.107	61.654	0.104	61.192	0.113	63.772	0.101	99.428	0.075	60.679	0.11	27.927	0.219	59.78	0.11				48.101	0.186	48.209	0.179	48.374	0.182	48.668	0.179	82.165	0.097	82.72	0.093	82.271	0.1	81.924	0.099	81.294	0.102
	27.933	0.223	27.593	0.252	27.487	0.236	22.616	0.27	63.085	0.107	62.214	0.103	61.917	0.105	61.703	0.105	61.192	0.113	63.853	0.102	99.5	0.074	60.747	0.112	27.933	0.221	59.808	0.112				48.116	0.179	48.209	0.179	48.374	0.182	48.672	0.179	82.271	0.096	82.729	0.093	82.412	0.099	81.924	0.099	81.33	0.101
	27.933	0.223	27.593	0.252	27.487	0.236	22.62	0.269	63.085	0.107	62.214	0.103	61.917	0.105	61.703	0.105	61.258	0.11	63.853	0.102	99.581	0.073	60.747	0.112	27.933	0.221	59.808	0.112				48.116	0.179	48.219	0.179	48.374	0.182	48.672	0.179	82.271	0.096	82.729	0.093	82.412	0.099	81.941	0.098	81.33	0.101
	27.958	0.258	27.603	0.253	27.495	0.236	22.62	0.27	63.154	0.105	62.223	0.103	61.92	0.108	61.813	0.104	61.258	0.11	63.964	0.103	99.659	0.073	60.784	0.113	27.958	0.256	59.83	0.11				48.156	0.176	48.219	0.179	48.374	0.182	48.684	0.179	82.412	0.095	82.777	0.094	82.448	0.098	81.941	0.098	81.42	0.1
	27.958	0.258	27.603	0.253	27.495	0.236	22.621	0.274	63.154	0.105	62.223	0.103	61.92	0.108	61.813	0.104	61.294	0.109	63.964	0.103	99.788	0.072	60.784	0.113	27.958	0.256	59.83	0.11				48.156	0.176	48.225	0.179	48.378	0.182	48.684	0.179	82.412	0.095	82.777	0.094	82.448	0.098	82.049	0.099	81.42	0.1
	27.961	0.262	27.609	0.255	27.501	0.236	22.622	0.268	63.242	0.107	62.335	0.103	61.928	0.106	61.851	0.104	61.294	0.109	63.967	0.105	99.808	0.07	60.896	0.114	27.961	0.26	59.992	0.115				48.158	0.19	48.225	0.179	48.378	0.182	48.688	0.179	82.448	0.094	82.784	0.093	82.595	0.097	82.049	0.099	81.476	0.099
	27.961	0.262	27.609	0.255	27.501	0.236	22.626	0.27	63.242	0.107	62.335	0.103	61.928	0.106	61.851	0.104	61.403	0.11	63.967	0.105	99.867	0.069	60.896	0.114	27.961	0.26	59.992	0.115				48.158	0.19	48.23	0.179	48.378	0.182	48.688	0.179	82.448	0.094	82.784	0.093	82.595	0.097	82.139	0.098	81.476	0.099
	27.962	0.246	27.61	0.234	27.524	0.235	22.634	0.268	63.265	0.109	62.352	0.103	62.034	0.106	61.868	0.105	61.403	0.11	64.16	0.106	99.886	0.069	61.008	0.114	27.962	0.244	60.016	0.111				48.176	0.181	48.23	0.179	48.378	0.182	48.707	0.179	82.595	0.093	82.785	0.093	82.654	0.097	82.139	0.098	81.6	0.099
	27.962	0.246	27.61	0.234	27.524	0.235	22.638	0.271	63.265	0.109	62.352	0.103	62.034	0.106	61.868	0.105	61.505	0.11	64.16	0.106	100.044	0.068	61.008	0.114	27.962	0.244	60.016	0.111				48.176	0.181	48.236	0.178	48.403	0.182	48.707	0.179	82.595	0.093	82.785	0.093	82.654	0.097	82.221	0.097	81.6	0.099
	27.97	0.243	27.624	0.241	27.55	0.235	22.639	0.27	63.271	0.107	62.464	0.103	62.112	0.108	62.027	0.106	61.505	0.11	64.188	0.106	100.259	0.068	61.116	0.115	27.97	0.241	60.17	0.12				48.203	0.185	48.236	0.178	48.403	0.182	48.711	0.179	82.654	0.093	82.937	0.094	82.654	0.097	82.221	0.097	81.601	0.099
	27.97	0.243	27.624	0.241	27.55	0.235	22.64	0.269	63.271	0.107	62.464	0.103	62.112	0.108	62.027	0.106	61.651	0.11	64.188	0.106	100.443	0.068	61.116	0.115	27.97	0.241	60.17	0.12				48.203	0.185	48.269	0.182	48.431	0.182	48.711	0.179	82.654	0.093	82.937	0.094	82.654	0.097	82.232	0.095	81.601	0.099
	27.981	0.244	27.656	0.251	27.556	0.235	22.642	0.274	63.366	0.109	62.494	0.103	62.147	0.108	62.057	0.107	61.651	0.11	64.359	0.106	100.505	0.068	61.169	0.114	27.981	0.242	60.202	0.121				48.226	0.187	48.269	0.182	48.431	0.182	48.722	0.179	82.654	0.093	83.027	0.094	82.696	0.097	82.232	0.095	81.707	0.101
	27.981	0.244	27.656	0.251	27.556	0.235	22.643	0.268	63.366	0.109	62.494	0.103	62.147	0.108	62.057	0.107	61.667	0.11	64.359	0.106	100.626	0.069	61.169	0.114	27.981	0.242	60.202	0.121				48.226	0.187	48.284	0.179	48.437	0.182	48.722	0.179	82.654	0.093	83.027	0.094	82.696	0.097	82.314	0.095	81.707	0.101
	28.001	0.231	27.669	0.247	27.561	0.235	22.647	0.274	63.5	0.108	62.712	0.103	62.189	0.108	62.224	0.107	61.667	0.11	64.389	0.106	100.68	0.07	61.324	0.115	28.001	0.229	60.219	0.12				48.278	0.187	48.284	0.179	48.437	0.182	48.723	0.179	82.696	0.093	83.03	0.095	83.033	0.097	82.314	0.095	81.753	0.102
	28.001	0.231	27.669	0.247	27.561	0.235	22.651	0.268	63.5	0.108	62.712	0.103	62.189	0.108	62.224	0.107	61.671	0.109	64.389	0.106	100.695	0.07	61.324	0.115	28.001	0.229	60.219	0.12				48.278	0.187	48.288	0.177	48.448	0.182	48.723	0.179	82.696	0.093	83.03	0.095	83.033	0.097	82.56	0.095	81.753	0.102
	28.014	0.252	27.671	0.248	27.566	0.235	22.652	0.27	63.506	0.109	62.837	0.102	62.219	0.108	62.329	0.107	61.671	0.109	64.617	0.106	100.727	0.07	61.417	0.114	28.014	0.25	60.3	0.119				48.292	0.177	48.288	0.177	48.448	0.182	48.742	0.179	83.033	0.093	83.137	0.095	83.15	0.097	82.56	0.095	81.941	0.101
	28.014	0.252	27.671	0.248	27.566	0.235	22.653	0.269	63.506	0.109	62.837	0.102	62.219	0.108	62.329	0.107	61.788	0.109	64.617	0.106	100.798	0.07	61.417	0.114	28.014	0.25	60.3	0.119				48.292	0.177	48.29	0.178	48.481	0.182	48.742	0.179	83.033	0.093	83.137	0.095	83.15	0.097	82.69	0.094	81.941	0.101
	28.021	0.248	27.688	0.23	27.577	0.237	22.655	0.269	63.514	0.106	62.96	0.101	62.246	0.108	62.417	0.107	61.788	0.109	64.7	0.105	100.843	0.07	61.465	0.113	28.021	0.246	60.426	0.118				48.312	0.184	48.29	0.178	48.481	0.182	48.744	0.179	83.15	0.094	83.248	0.095	83.191	0.098	82.69	0.094	81.965	0.102
	28.021	0.248	27.688	0.23	27.577	0.237	22.657	0.274	63.514	0.106	62.96	0.101	62.246	0.108	62.417	0.107	61.972	0.109	64.7	0.105	100.909	0.068	61.465	0.113	28.021	0.246	60.426	0.118				48.312	0.184	48.29	0.178	48.486	0.182	48.744	0.179	83.15	0.094	83.248	0.095	83.191	0.098	82.728	0.093	81.965	0.102
	28.027	0.26	27.701	0.235	27.587	0.235	22.658	0.271	63.573	0.105	63.08	0.101	62.403	0.108	62.582	0.106	61.972	0.109	64.709	0.107	100.936	0.07	61.545	0.112	28.027	0.258	60.48	0.116				48.313	0.187	48.29	0.178	48.486	0.182	48.753	0.178	83.191	0.094	83.354	0.094	83.277	0.098	82.728	0.093	82.053	0.099
	28.027	0.26	27.701	0.235	27.587	0.235	22.658	0.268	63.573	0.105	63.08	0.101	62.403	0.108	62.582	0.106	62.085	0.109	64.709	0.107	100.941	0.07	61.545	0.112	28.027	0.258	60.48	0.116				48.313	0.187	48.31	0.179	48.523	0.182	48.753	0.178	83.191	0.094	83.354	0.094	83.277	0.098	82.89	0.093	82.053	0.099
	28.028	0.225	27.711	0.246	27.587	0.235	22.665	0.27	63.682	0.104	63.22	0.101	62.45	0.108	62.605	0.107	62.085	0.109	64.711	0.106	100.949	0.066	61.73	0.112	28.028	0.223	60.501	0.113				48.315	0.178	48.31	0.179	48.523	0.182	48.765	0.179	83.277	0.094	83.365	0.095	83.354	0.099	82.89	0.093	82.349	0.098
	28.028	0.225	27.711	0.246	27.587	0.235	22.669	0.269	63.682	0.104	63.22	0.101	62.45	0.108	62.605	0.107	62.209	0.109	64.711	0.106	100.962	0.065	61.73	0.112	28.028	0.223	60.501	0.113				48.315	0.178	48.327	0.18	48.574	0.182	48.765	0.179	83.277	0.094	83.365	0.095	83.354	0.099	82.942	0.093	82.349	0.098
	28.042	0.257	27.742	0.249	27.597	0.235	22.671	0.269	63.718	0.105	63.237	0.101	62.475	0.108	62.656	0.104	62.209	0.109	64.712	0.106	101.032	0.065	61.76	0.11	28.042	0.255	60.685	0.104				48.317	0.184	48.327	0.18	48.574	0.182	48.791	0.178	83.354	0.095	83.435	0.094	83.39	0.098	82.942	0.093	82.365	0.098
	28.042	0.257	27.742	0.249	27.597	0.235	22.673	0.269	63.718	0.105	63.237	0.101	62.475	0.108	62.656	0.104	62.339	0.109	64.712	0.106	101.146	0.065	61.76	0.11	28.042	0.255	60.685	0.104				48.317	0.184	48.332	0.179	48.578	0.182	48.791	0.178	83.354	0.095	83.435	0.094	83.39	0.098	82.957	0.094	82.365	0.098
	28.066	0.256	27.767	0.252	27.623	0.237	22.675	0.268	63.877	0.103	63.288	0.101	62.552	0.108	62.773	0.105	62.339	0.109	64.722	0.106	101.223	0.064	61.791	0.105	28.066	0.254	60.804	0.097				48.325	0.181	48.332	0.179	48.578	0.182	48.806	0.178	83.39	0.094	83.495	0.094	83.39	0.098	82.957	0.094	82.428	0.097
	28.066	0.256	27.767	0.252	27.623	0.237	22.677	0.268	63.877	0.103	63.288	0.101	62.552	0.108	62.773	0.105	62.44	0.109	64.722	0.106	101.242	0.064	61.791	0.105	28.066	0.254	60.804	0.097				48.325	0.181	48.343	0.181	48.583	0.181	48.806	0.178	83.39	0.094	83.495	0.094	83.39	0.098	83.041	0.094	82.428	0.097
	28.069	0.262	27.784	0.246	27.645	0.235	22.677	0.271	63.893	0.104	63.299	0.1	62.604	0.108	62.846	0.104	62.44	0.109	64.953	0.103	101.411	0.064	61.892	0.106	28.069	0.26	60.93	0.097				48.332	0.186	48.343	0.181	48.583	0.181	48.822	0.179	83.39	0.094	83.582	0.093	83.441	0.099	83.041	0.094	82.514	0.096
	28.069	0.262	27.784	0.246	27.645	0.235	22.678	0.268	63.893	0.104	63.299	0.1	62.604	0.108	62.846	0.104	62.483	0.109	64.953	0.103	101.476	0.064	61.892	0.106	28.069	0.26	60.93	0.097				48.332	0.186	48.351	0.178	48.594	0.182	48.822	0.179	83.39	0.094	83.582	0.093	83.441	0.099	83.067	0.094	82.514	0.096
	28.081	0.266	27.789	0.236	27.684	0.236	22.68	0.268	64.013	0.103	63.313	0.1	62.794	0.108	62.948	0.103	62.483	0.109	64.967	0.102	101.629	0.065	61.962	0.105	28.081	0.264	61.044	0.098				48.338	0.188	48.351	0.178	48.594	0.182	48.845	0.178	83.441	0.095	83.761	0.093	83.486	0.099	83.067	0.094	82.551	0.097
	28.081	0.266	27.789	0.236	27.684	0.236	22.68	0.271	64.013	0.103	63.313	0.1	62.794	0.108	62.948	0.103	62.579	0.109	64.967	0.102	101.8	0.065	61.962	0.105	28.081	0.264	61.044	0.098				48.338	0.188	48.38	0.181	48.601	0.182	48.845	0.178	83.441	0.095	83.761	0.093	83.486	0.099	83.103	0.095	82.551	0.097
	28.1	0.252	27.796	0.245	27.684	0.237	22.682	0.268	64.088	0.104	63.327	0.101	62.825	0.107	62.95	0.102	62.579	0.109	64.973	0.101	101.912	0.065	61.972	0.105	28.1	0.25	61.045	0.102				48.348	0.186	48.38	0.181	48.601	0.182	48.846	0.178	83.486	0.095	83.933	0.091	83.513	0.099	83.103	0.095	82.572	0.097
	28.1	0.252	27.796	0.245	27.684	0.237	22.687	0.27	64.088	0.104	63.327	0.101	62.825	0.107	62.95	0.102	62.582	0.109	64.973	0.101	102.069	0.066	61.972	0.105	28.1	0.25	61.045	0.102				48.348	0.186	48.393	0.179	48.605	0.182	48.846	0.178	83.486	0.095	83.933	0.091	83.513	0.099	83.183	0.095	82.572	0.097
	28.1	0.246	27.807	0.249	27.69	0.236	22.688	0.271	64.307	0.104	63.393	0.101	63.032	0.107	62.995	0.101	62.582	0.109	64.975	0.102	102.073	0.065	62.04	0.107	28.1	0.244	61.217	0.106				48.372	0.177	48.393	0.179	48.605	0.182	48.863	0.179	83.513	0.095	84.042	0.091	83.529	0.098	83.183	0.095	82.626	0.096
	28.1	0.246	27.807	0.249	27.69	0.236	22.688	0.268	64.307	0.104	63.393	0.101	63.032	0.107	62.995	0.101	62.613	0.109	64.975	0.102	102.093	0.067	62.04	0.107	28.1	0.244	61.217	0.106				48.372	0.177	48.407	0.181	48.606	0.182	48.863	0.179	83.513	0.095	84.042	0.091	83.529	0.098	83.254	0.096	82.626	0.096
	28.104	0.247	27.807	0.248	27.761	0.233	22.691	0.269	64.552	0.104	63.422	0.1	63.1	0.107	63.027	0.102	62.613	0.109	65.031	0.101	102.125	0.065	62.112	0.107	28.104	0.245	61.265	0.106				48.376	0.177	48.407	0.181	48.606	0.182	48.876	0.178	83.529	0.094	84.144	0.091	83.638	0.097	83.254	0.096	82.669	0.096
	28.104	0.247	27.807	0.248	27.761	0.233	22.694	0.274	64.552	0.104	63.422	0.1	63.1	0.107	63.027	0.102	62.649	0.109	65.031	0.101	102.165	0.065	62.112	0.107	28.104	0.245	61.265	0.106				48.376	0.177	48.41	0.177	48.623	0.181	48.876	0.178	83.529	0.094	84.144	0.091	83.638	0.097	83.284	0.096	82.669	0.096
	28.128	0.227	27.829	0.249	27.762	0.236	22.697	0.276	64.587	0.104	63.524	0.1	63.306	0.106	63.074	0.101	62.649	0.109	65.222	0.101	102.236	0.065	62.141	0.108	28.128	0.225	61.286	0.106				48.38	0.188	48.41	0.177	48.623	0.181	48.912	0.177	83.638	0.093	84.173	0.091	83.682	0.097	83.284	0.096	82.711	0.096
	28.128	0.227	27.829	0.249	27.762	0.236	22.698	0.271	64.587	0.104	63.524	0.1	63.306	0.106	63.074	0.101	62.704	0.108	65.222	0.101	102.24	0.067	62.141	0.108	28.128	0.225	61.286	0.106				48.38	0.188	48.417	0.179	48.627	0.182	48.912	0.177	83.638	0.093	84.173	0.091	83.682	0.097	83.322	0.096	82.711	0.096
	28.17	0.26	27.831	0.244	27.763	0.235	22.701	0.268	64.652	0.103	63.651	0.101	63.373	0.106	63.097	0.103	62.704	0.108	65.222	0.101	102.279	0.066	62.239	0.107	28.17	0.258	61.373	0.105				48.387	0.179	48.417	0.179	48.627	0.182	48.915	0.177	83.682	0.093	84.206	0.091	83.756	0.097	83.322	0.096	82.785	0.097
	28.17	0.26	27.831	0.244	27.763	0.235	22.702	0.268	64.652	0.103	63.651	0.101	63.373	0.106	63.097	0.103	62.754	0.106	65.222	0.101	102.31	0.066	62.239	0.107	28.17	0.258	61.373	0.105				48.387	0.179	48.427	0.181	48.627	0.182	48.915	0.177	83.682	0.093	84.206	0.091	83.756	0.097	83.346	0.095	82.785	0.097
	28.211	0.247	27.841	0.248	27.764	0.233	22.704	0.268	64.691	0.102	63.672	0.101	63.448	0.108	63.144	0.104	62.754	0.106	65.283	0.102	102.463	0.065	62.309	0.109	28.211	0.245	61.422	0.106				48.406	0.177	48.427	0.181	48.627	0.182	48.944	0.178	83.756	0.093	84.217	0.091	83.828	0.097	83.346	0.095	82.831	0.098
	28.211	0.247	27.841	0.248	27.764	0.233	22.707	0.268	64.691	0.102	63.672	0.101	63.448	0.108	63.144	0.104	62.787	0.107	65.283	0.102	102.491	0.065	62.309	0.109	28.211	0.245	61.422	0.106				48.406	0.177	48.429	0.177	48.639	0.182	48.944	0.178	83.756	0.093	84.217	0.091	83.828	0.097	83.518	0.095	82.831	0.098
	28.214	0.245	27.865	0.246	27.788	0.233	22.711	0.267	64.723	0.103	63.697	0.101	63.477	0.108	63.312	0.104	62.787	0.107	65.446	0.104	102.498	0.065	62.407	0.109	28.214	0.243	61.455	0.105				48.423	0.186	48.429	0.177	48.639	0.182	48.945	0.178	83.828	0.093	84.244	0.091	83.868	0.097	83.518	0.095	82.897	0.098
	28.214	0.245	27.865	0.246	27.788	0.233	22.715	0.271	64.723	0.103	63.697	0.101	63.477	0.108	63.312	0.104	62.798	0.107	65.446	0.104	102.553	0.065	62.407	0.109	28.214	0.243	61.455	0.105				48.423	0.186	48.509	0.177	48.648	0.181	48.945	0.178	83.828	0.093	84.244	0.091	83.868	0.097	83.571	0.095	82.897	0.098
	28.221	0.255	27.873	0.245	27.791	0.232	22.719	0.271	64.796	0.103	63.796	0.1	63.49	0.106	63.33	0.105	62.798	0.107	65.522	0.104	102.707	0.065	62.458	0.109	28.221	0.253	61.481	0.109				48.44	0.177	48.509	0.177	48.648	0.181	48.953	0.178	83.868	0.093	84.326	0.09	83.998	0.097	83.571	0.095	82.955	0.098
	28.221	0.255	27.873	0.245	27.791	0.232	22.723	0.268	64.796	0.103	63.796	0.1	63.49	0.106	63.33	0.105	62.869	0.105	65.522	0.104	102.829	0.065	62.458	0.109	28.221	0.253	61.481	0.109				48.44	0.177	48.512	0.177	48.65	0.182	48.953	0.178	83.868	0.093	84.326	0.09	83.998	0.097	83.628	0.095	82.955	0.098
	28.225	0.256	27.878	0.228	27.792	0.233	22.723	0.271	64.815	0.102	63.804	0.099	63.513	0.108	63.428	0.106	62.869	0.105	65.616	0.104	102.871	0.065	62.47	0.109	28.225	0.254	61.506	0.115				48.482	0.174	48.512	0.177	48.65	0.182	48.982	0.178	83.998	0.093	84.401	0.09	84.066	0.097	83.628	0.095	83.048	0.098
	28.225	0.256	27.878	0.228	27.792	0.233	22.725	0.275	64.815	0.102	63.804	0.099	63.513	0.108	63.428	0.106	62.952	0.105	65.616	0.104	103.053	0.065	62.47	0.109	28.225	0.254	61.506	0.115				48.482	0.174	48.526	0.18	48.664	0.182	48.982	0.178	83.998	0.093	84.401	0.09	84.066	0.097	83.769	0.096	83.048	0.098
	28.238	0.243	27.885	0.239	27.799	0.234	22.729	0.274	64.887	0.102	63.99	0.098	63.541	0.107	63.452	0.107	62.952	0.105	65.641	0.104	103.147	0.065	62.471	0.108	28.238	0.241	61.545	0.118				48.488	0.175	48.526	0.18	48.664	0.182	48.994	0.177	84.066	0.093	84.424	0.089	84.133	0.096	83.769	0.096	83.172	0.097
	28.238	0.243	27.885	0.239	27.799	0.234	22.732	0.268	64.887	0.102	63.99	0.098	63.541	0.107	63.452	0.107	63.104	0.105	65.641	0.104	103.323	0.065	62.471	0.108	28.238	0.241	61.545	0.118				48.488	0.175	48.543	0.177	48.707	0.182	48.994	0.177	84.066	0.093	84.424	0.089	84.133	0.096	83.823	0.096	83.172	0.097
	28.256	0.238	27.894	0.24	27.806	0.234	22.734	0.273	64.892	0.103	64.063	0.098	63.552	0.106	63.498	0.107	63.104	0.105	65.887	0.103	103.404	0.065	62.49	0.108	28.256	0.236	61.554	0.119				48.506	0.176	48.543	0.177	48.707	0.182	48.996	0.177	84.133	0.092	84.439	0.09	84.203	0.095	83.823	0.096	83.224	0.096
	28.256	0.238	27.894	0.24	27.806	0.234	22.738	0.271	64.892	0.103	64.063	0.098	63.552	0.106	63.498	0.107	63.134	0.106	65.887	0.103	103.492	0.066	62.49	0.108	28.256	0.236	61.554	0.119				48.506	0.176	48.549	0.179	48.714	0.182	48.996	0.177	84.133	0.092	84.439	0.09	84.203	0.095	83.859	0.096	83.224	0.096
	28.262	0.236	27.899	0.248	27.806	0.233	22.748	0.27	64.921	0.102	64.197	0.099	63.599	0.107	63.561	0.106	63.134	0.106	65.977	0.102	103.528	0.066	62.787	0.108	28.262	0.234	61.695	0.117				48.52	0.186	48.549	0.179	48.714	0.182	49.003	0.177	84.203	0.091	84.516	0.091	84.351	0.095	83.859	0.096	83.229	0.096
	28.262	0.236	27.899	0.248	27.806	0.233	22.751	0.269	64.921	0.102	64.197	0.099	63.599	0.107	63.561	0.106	63.254	0.106	65.977	0.102	103.552	0.066	62.787	0.108	28.262	0.234	61.695	0.117				48.52	0.186	48.55	0.176	48.718	0.182	49.003	0.177	84.203	0.091	84.516	0.091	84.351	0.095	84.039	0.096	83.229	0.096
	28.275	0.262	27.954	0.226	27.817	0.233	22.761	0.268	64.926	0.103	64.448	0.1	63.647	0.108	63.729	0.106	63.254	0.106	66.062	0.102	103.607	0.066	62.791	0.108	28.275	0.26	61.759	0.115				48.523	0.177	48.55	0.176	48.718	0.182	49.016	0.177	84.351	0.091	84.65	0.092	84.578	0.094	84.039	0.096	83.393	0.096
	28.275	0.262	27.954	0.226	27.817	0.233	22.761	0.269	64.926	0.103	64.448	0.1	63.647	0.108	63.729	0.106	63.328	0.107	66.062	0.102	103.653	0.066	62.791	0.108	28.275	0.26	61.759	0.115				48.523	0.177	48.554	0.179	48.723	0.182	49.016	0.177	84.351	0.091	84.65	0.092	84.578	0.094	84.225	0.095	83.393	0.096
	28.298	0.245	27.961	0.227	27.83	0.232	22.765	0.268	65.044	0.103	64.572	0.101	63.795	0.107	63.902	0.105	63.328	0.107	66.098	0.102	103.714	0.066	63.003	0.109	28.298	0.243	61.791	0.114				48.526	0.174	48.554	0.179	48.723	0.182	49.017	0.178	84.578	0.09	84.72	0.092	84.632	0.092	84.225	0.095	83.487	0.095
	28.298	0.245	27.961	0.227	27.83	0.232	22.772	0.266	65.044	0.103	64.572	0.101	63.795	0.107	63.902	0.105	63.439	0.107	66.098	0.102	103.731	0.066	63.003	0.109	28.298	0.243	61.791	0.114				48.526	0.174	48.559	0.177	48.726	0.182	49.017	0.178	84.578	0.09	84.72	0.092	84.632	0.092	84.328	0.095	83.487	0.095
	28.33	0.24	27.974	0.243	27.83	0.232	22.776	0.27	65.052	0.103	64.581	0.101	63.828	0.106	64.083	0.105	63.439	0.107	66.234	0.101	103.759	0.066	63.183	0.109	28.33	0.238	61.894	0.114				48.544	0.187	48.559	0.177	48.726	0.182	49.035	0.178	84.632	0.089	84.842	0.092	84.75	0.092	84.328	0.095	83.659	0.094
	28.33	0.24	27.974	0.243	27.83	0.232	22.776	0.273	65.052	0.103	64.581	0.101	63.828	0.106	64.083	0.105	63.506	0.107	66.234	0.101	103.867	0.065	63.183	0.109	28.33	0.238	61.894	0.114				48.544	0.187	48.564	0.179	48.793	0.181	49.035	0.178	84.632	0.089	84.842	0.092	84.75	0.092	84.36	0.095	83.659	0.094
	28.331	0.247	28.003	0.229	27.833	0.232	22.781	0.271	65.188	0.103	64.625	0.1	63.939	0.104	64.204	0.104	63.506	0.107	66.238	0.1	103.887	0.065	63.297	0.11	28.331	0.245	62.096	0.116				48.555	0.184	48.564	0.179	48.793	0.181	49.108	0.176	84.75	0.088	84.876	0.094	84.762	0.092	84.36	0.095	83.843	0.094
	28.331	0.247	28.003	0.229	27.833	0.232	22.782	0.267	65.188	0.103	64.625	0.1	63.939	0.104	64.204	0.104	63.73	0.108	66.238	0.1	103.999	0.065	63.297	0.11	28.331	0.245	62.096	0.116				48.555	0.184	48.585	0.177	48.799	0.18	49.108	0.176	84.75	0.088	84.876	0.094	84.762	0.092	84.418	0.095	83.843	0.094
	28.369	0.238	28.006	0.24	27.852	0.231	22.786	0.267	65.219	0.104	64.658	0.101	63.996	0.103	64.295	0.103	63.73	0.108	66.264	0.1	104.034	0.062	63.304	0.109	28.369	0.236	62.222	0.119				48.571	0.177	48.585	0.177	48.799	0.18	49.127	0.175	84.762	0.088	84.925	0.093	84.765	0.092	84.418	0.095	83.941	0.094
	28.369	0.238	28.006	0.24	27.852	0.231	22.79	0.27	65.219	0.104	64.658	0.101	63.996	0.103	64.295	0.103	63.877	0.108	66.264	0.1	104.053	0.064	63.304	0.109	28.369	0.236	62.222	0.119				48.571	0.177	48.585	0.18	48.804	0.181	49.127	0.175	84.762	0.088	84.925	0.093	84.765	0.092	84.462	0.095	83.941	0.094
	28.398	0.228	28.009	0.246	27.856	0.234	22.792	0.269	65.308	0.104	64.665	0.1	64.063	0.103	64.315	0.103	63.877	0.108	66.3	0.1	104.231	0.062	63.492	0.111	28.398	0.226	62.342	0.12				48.595	0.177	48.585	0.18	48.804	0.181	49.139	0.176	84.765	0.088	84.928	0.094	84.799	0.092	84.462	0.095	83.983	0.095
	28.398	0.228	28.009	0.246	27.856	0.234	22.794	0.274	65.308	0.104	64.665	0.1	64.063	0.103	64.315	0.103	63.953	0.108	66.3	0.1	104.309	0.062	63.492	0.111	28.398	0.226	62.342	0.12				48.595	0.177	48.598	0.177	48.811	0.181	49.139	0.176	84.765	0.088	84.928	0.094	84.799	0.092	84.477	0.094	83.983	0.095
	28.422	0.253	28.011	0.245	27.861	0.235	22.796	0.276	65.45	0.104	64.721	0.1	64.153	0.103	64.341	0.103	63.953	0.108	66.311	0.1	104.358	0.061	63.514	0.103	28.422	0.251	62.368	0.12				48.619	0.187	48.598	0.177	48.811	0.181	49.147	0.176	84.799	0.088	85.17	0.093	84.901	0.092	84.477	0.094	84.012	0.096
	28.422	0.253	28.011	0.245	27.861	0.235	22.797	0.27	65.45	0.104	64.721	0.1	64.153	0.103	64.341	0.103	63.972	0.108	66.311	0.1	104.446	0.061	63.514	0.103	28.422	0.251	62.368	0.12				48.619	0.187	48.599	0.179	48.815	0.181	49.147	0.176	84.799	0.088	85.17	0.093	84.901	0.092	84.518	0.095	84.012	0.096
	28.428	0.247	28.015	0.242	27.864	0.232	22.802	0.267	65.482	0.104	64.723	0.1	64.19	0.105	64.39	0.103	63.972	0.108	66.328	0.1	104.605	0.061	63.528	0.107	28.428	0.245	62.508	0.118				48.622	0.178	48.599	0.179	48.815	0.181	49.167	0.176	84.901	0.088	85.344	0.093	84.916	0.092	84.518	0.095	84.015	0.096
	28.428	0.247	28.015	0.242	27.864	0.232	22.806	0.271	65.482	0.104	64.723	0.1	64.19	0.105	64.39	0.103	64.058	0.108	66.328	0.1	104.786	0.061	63.528	0.107	28.428	0.245	62.508	0.118				48.622	0.178	48.621	0.179	48.849	0.181	49.167	0.176	84.901	0.088	85.344	0.093	84.916	0.092	84.521	0.093	84.015	0.096
	28.441	0.217	28.043	0.243	27.877	0.234	22.814	0.266	65.606	0.105	64.774	0.099	64.29	0.105	64.406	0.103	64.058	0.108	66.348	0.1	104.857	0.061	63.559	0.11	28.441	0.215	62.511	0.119				48.644	0.186	48.621	0.179	48.849	0.181	49.168	0.175	84.916	0.088	85.402	0.092	85.023	0.092	84.521	0.093	84.041	0.095
	28.441	0.217	28.043	0.243	27.877	0.234	22.814	0.276	65.606	0.105	64.774	0.099	64.29	0.105	64.406	0.103	64.104	0.107	66.348	0.1	104.914	0.062	63.559	0.11	28.441	0.215	62.511	0.119				48.644	0.186	48.639	0.177	48.876	0.181	49.168	0.175	84.916	0.088	85.402	0.092	85.023	0.092	84.542	0.093	84.041	0.095
	28.446	0.253	28.09	0.232	27.914	0.229	22.816	0.273	65.691	0.105	64.866	0.098	64.522	0.105	64.45	0.103	64.104	0.107	66.382	0.1	104.986	0.067	63.568	0.104	28.446	0.251	62.629	0.116				48.653	0.173	48.639	0.177	48.876	0.181	49.17	0.176	85.023	0.088	85.586	0.092	85.046	0.091	84.542	0.093	84.084	0.096
	28.446	0.253	28.09	0.232	27.914	0.229	22.817	0.268	65.691	0.105	64.866	0.098	64.522	0.105	64.45	0.103	64.119	0.107	66.382	0.1	105.018	0.062	63.568	0.104	28.446	0.251	62.629	0.116				48.653	0.173	48.684	0.177	48.88	0.18	49.17	0.176	85.023	0.088	85.586	0.092	85.046	0.091	84.581	0.095	84.084	0.096
	28.451	0.239	28.104	0.243	27.951	0.229	22.82	0.27	65.841	0.105	64.884	0.099	64.71	0.104	64.515	0.103	64.119	0.107	66.549	0.099	105.11	0.063	63.608	0.109	28.451	0.237	62.686	0.114				48.675	0.187	48.684	0.177	48.88	0.18	49.171	0.175	85.046	0.088	85.632	0.092	85.064	0.091	84.581	0.095	84.129	0.094
	28.451	0.239	28.104	0.243	27.951	0.229	22.823	0.269	65.841	0.105	64.884	0.099	64.71	0.104	64.515	0.103	64.122	0.108	66.549	0.099	105.139	0.067	63.608	0.109	28.451	0.237	62.686	0.114				48.675	0.187	48.716	0.178	48.897	0.18	49.171	0.175	85.046	0.088	85.632	0.092	85.064	0.091	84.673	0.093	84.129	0.094
	28.461	0.248	28.117	0.241	27.972	0.23	22.834	0.268	66.058	0.104	65.021	0.1	64.808	0.103	64.552	0.103	64.122	0.108	66.621	0.099	105.147	0.065	63.636	0.104	28.461	0.246	62.715	0.117				48.685	0.187	48.716	0.178	48.897	0.18	49.176	0.176	85.064	0.088	85.668	0.093	85.227	0.091	84.673	0.093	84.256	0.094
	28.461	0.248	28.117	0.241	27.972	0.23	22.84	0.273	66.058	0.104	65.021	0.1	64.808	0.103	64.552	0.103	64.147	0.108	66.621	0.099	105.175	0.067	63.636	0.104	28.461	0.246	62.715	0.117				48.685	0.187	48.721	0.177	48.91	0.18	49.176	0.176	85.064	0.088	85.668	0.093	85.227	0.091	84.773	0.093	84.256	0.094
	28.461	0.251	28.129	0.236	27.974	0.231	22.845	0.268	66.158	0.102	65.072	0.101	64.825	0.103	64.696	0.103	64.147	0.108	66.684	0.099	105.236	0.065	63.742	0.105	28.461	0.249	62.731	0.117				48.698	0.179	48.721	0.177	48.91	0.18	49.176	0.176	85.227	0.088	85.706	0.093	85.288	0.093	84.773	0.093	84.268	0.094
	28.461	0.251	28.129	0.236	27.974	0.231	22.852	0.273	66.158	0.102	65.072	0.101	64.825	0.103	64.696	0.103	64.15	0.108	66.684	0.099	105.271	0.063	63.742	0.105	28.461	0.249	62.731	0.117				48.698	0.179	48.721	0.177	48.938	0.182	49.176	0.176	85.227	0.088	85.706	0.093	85.288	0.093	84.852	0.094	84.268	0.094
	28.472	0.218	28.132	0.223	27.989	0.229	22.853	0.269	66.166	0.1	65.173	0.102	64.838	0.103	64.717	0.103	64.15	0.108	66.764	0.099	105.4	0.063	63.784	0.106	28.472	0.216	62.732	0.113				48.703	0.186	48.721	0.177	48.938	0.182	49.177	0.176	85.288	0.089	85.711	0.092	85.297	0.092	84.852	0.094	84.334	0.093
	28.472	0.218	28.132	0.223	27.989	0.229	22.854	0.266	66.166	0.1	65.173	0.102	64.838	0.103	64.717	0.103	64.255	0.108	66.764	0.099	105.475	0.063	63.784	0.106	28.472	0.216	62.732	0.113				48.703	0.186	48.724	0.178	48.939	0.18	49.177	0.176	85.288	0.089	85.711	0.092	85.297	0.092	84.933	0.094	84.334	0.093
	28.483	0.249	28.154	0.246	28.015	0.229	22.859	0.266	66.175	0.1	65.268	0.103	64.885	0.103	64.728	0.103	64.255	0.108	66.855	0.099	105.507	0.063	63.861	0.106	28.483	0.247	62.756	0.113				48.704	0.185	48.724	0.178	48.939	0.18	49.181	0.177	85.297	0.088	85.837	0.092	85.353	0.093	84.933	0.094	84.422	0.092
	28.483	0.249	28.154	0.246	28.015	0.229	22.867	0.267	66.175	0.1	65.268	0.103	64.885	0.103	64.728	0.103	64.274	0.108	66.855	0.099	105.55	0.063	63.861	0.106	28.483	0.247	62.756	0.113				48.704	0.185	48.727	0.177	48.948	0.182	49.181	0.177	85.297	0.088	85.837	0.092	85.353	0.093	84.975	0.094	84.422	0.092
	28.496	0.222	28.177	0.248	28.026	0.231	22.867	0.276	66.239	0.1	65.294	0.102	64.972	0.105	64.774	0.103	64.274	0.108	66.992	0.099	105.641	0.063	63.941	0.108	28.496	0.22	62.855	0.113				48.721	0.186	48.727	0.177	48.948	0.182	49.204	0.176	85.353	0.089	85.838	0.092	85.473	0.093	84.975	0.094	84.445	0.092
	28.496	0.222	28.177	0.248	28.026	0.231	22.87	0.275	66.239	0.1	65.294	0.102	64.972	0.105	64.774	0.103	64.323	0.108	66.992	0.099	105.774	0.062	63.941	0.108	28.496	0.22	62.855	0.113				48.721	0.186	48.735	0.178	48.95	0.181	49.204	0.176	85.353	0.089	85.838	0.092	85.473	0.093	85.007	0.093	84.445	0.092
	28.506	0.217	28.189	0.229	28.093	0.228	22.876	0.268	66.279	0.1	65.296	0.102	64.974	0.105	64.931	0.102	64.323	0.108	67.093	0.099	105.829	0.059	64	0.111	28.506	0.215	62.927	0.113				48.741	0.18	48.735	0.178	48.95	0.181	49.225	0.176	85.473	0.089	85.847	0.093	85.517	0.092	85.007	0.093	84.556	0.092
	28.506	0.217	28.189	0.229	28.093	0.228	22.876	0.265	66.279	0.1	65.296	0.102	64.974	0.105	64.931	0.102	64.386	0.108	67.093	0.099	105.979	0.056	64	0.111	28.506	0.215	62.927	0.113				48.741	0.18	48.743	0.176	48.966	0.182	49.225	0.176	85.473	0.089	85.847	0.093	85.517	0.092	85.104	0.092	84.556	0.092
	28.53	0.249	28.193	0.225	28.094	0.229	22.879	0.269	66.308	0.1	65.421	0.103	65.112	0.104	64.985	0.102	64.386	0.108	67.2	0.1	106.087	0.056	64.167	0.114	28.53	0.247	63.006	0.113				48.743	0.18	48.743	0.176	48.966	0.182	49.225	0.176	85.517	0.089	85.919	0.093	85.609	0.092	85.104	0.092	84.601	0.093
	28.53	0.249	28.193	0.225	28.094	0.229	22.881	0.275	66.308	0.1	65.421	0.103	65.112	0.104	64.985	0.102	64.504	0.108	67.2	0.1	106.311	0.057	64.167	0.114	28.53	0.247	63.006	0.113				48.743	0.18	48.768	0.177	48.976	0.181	49.225	0.176	85.517	0.089	85.919	0.093	85.609	0.092	85.274	0.092	84.601	0.093
	28.543	0.248	28.199	0.241	28.096	0.231	22.886	0.267	66.356	0.099	65.562	0.102	65.114	0.103	65.081	0.102	64.504	0.108	67.343	0.1	106.36	0.058	64.184	0.114	28.543	0.246	63.096	0.111				48.752	0.178	48.768	0.177	48.976	0.181	49.232	0.176	85.609	0.088	85.944	0.093	85.665	0.092	85.274	0.092	84.701	0.095
	28.543	0.248	28.199	0.241	28.096	0.231	22.89	0.265	66.356	0.099	65.562	0.102	65.114	0.103	65.081	0.102	64.628	0.108	67.343	0.1	106.439	0.059	64.184	0.114	28.543	0.246	63.096	0.111				48.752	0.178	48.786	0.179	48.982	0.181	49.232	0.176	85.609	0.088	85.944	0.093	85.665	0.092	85.324	0.092	84.701	0.095
	28.553	0.242	28.201	0.242	28.116	0.23	22.893	0.27	66.384	0.1	65.67	0.101	65.116	0.105	65.145	0.102	64.628	0.108	67.456	0.1	106.527	0.059	64.32	0.113	28.553	0.24	63.143	0.108				48.76	0.177	48.786	0.179	48.982	0.181	49.237	0.176	85.665	0.088	86.049	0.092	85.942	0.092	85.324	0.092	84.76	0.095
	28.553	0.242	28.201	0.242	28.116	0.23	22.897	0.266	66.384	0.1	65.67	0.101	65.116	0.105	65.145	0.102	64.688	0.108	67.456	0.1	106.571	0.063	64.32	0.113	28.553	0.24	63.143	0.108				48.76	0.177	48.791	0.179	48.995	0.18	49.237	0.176	85.665	0.088	86.049	0.092	85.942	0.092	85.456	0.091	84.76	0.095
	28.571	0.239	28.204	0.246	28.127	0.228	22.905	0.265	66.438	0.099	65.852	0.099	65.131	0.103	65.285	0.102	64.688	0.108	67.588	0.099	106.585	0.06	64.382	0.112	28.571	0.237	63.172	0.104				48.762	0.177	48.791	0.179	48.995	0.18	49.239	0.175	85.942	0.089	86.113	0.092	85.947	0.094	85.456	0.091	84.838	0.095
	28.571	0.239	28.204	0.246	28.127	0.228	22.906	0.265	66.438	0.099	65.852	0.099	65.131	0.103	65.285	0.102	64.701	0.108	67.588	0.099	106.59	0.065	64.382	0.112	28.571	0.237	63.172	0.104				48.762	0.177	48.806	0.177	49	0.18	49.239	0.175	85.942	0.089	86.113	0.092	85.947	0.094	85.751	0.09	84.838	0.095
	28.571	0.22	28.212	0.245	28.127	0.229	22.906	0.266	66.454	0.098	65.878	0.098	65.243	0.102	65.387	0.102	64.701	0.108	67.623	0.098	106.637	0.065	64.53	0.111	28.571	0.218	63.301	0.104				48.782	0.186	48.806	0.177	49	0.18	49.274	0.176	85.947	0.09	86.244	0.092	86.126	0.096	85.751	0.09	84.952	0.096
	28.571	0.22	28.212	0.245	28.127	0.229	22.913	0.268	66.454	0.098	65.878	0.098	65.243	0.102	65.387	0.102	64.842	0.107	67.623	0.098	106.685	0.066	64.53	0.111	28.571	0.218	63.301	0.104				48.782	0.186	48.815	0.178	49.02	0.181	49.274	0.176	85.947	0.09	86.244	0.092	86.126	0.096	85.771	0.09	84.952	0.096
	28.577	0.245	28.269	0.242	28.152	0.23	22.913	0.271	66.585	0.099	65.962	0.098	65.263	0.103	65.673	0.101	64.842	0.107	67.636	0.098	106.692	0.067	64.668	0.111	28.577	0.243	63.334	0.105				48.8	0.182	48.815	0.178	49.02	0.181	49.294	0.175	86.126	0.092	86.247	0.091	86.184	0.096	85.771	0.09	85.096	0.097
[truncated: 157,625 more rows]
[truncated: 14 more columns]
