# Supplementary material for: In-plane dielectric constant and conductivity of confined water
Source: Nature. 2025 Oct 15;646(8085):606–10. doi: 10.1038/s41586-025-09558-y (PMC12527945; doi:10.1038/s41586-025-09558-y)
Supplement: Supplementary file 7 — Source Data Extended Data Fig. 5 [file 41586_2025_9558_MOESM7_ESM.xlsx]

## Sheet: ED Fig. 5b
Tip-surface distrance	dC/dz_100Hz Water-filled	dC/dz_10kHz Water-filled	dC/dz_10MHz Water-filled	dC/dz_1GHz Water-filled	dC/dz_100Hz Empty	dC/dz_10kHz Empty	dC/dz_10MHz Empty	dC/dz_1GHz Empty	dC/dz_Error_100Hz	dC/dz_Error_10kHz	dC/dz_Error_10MHz	dC/dz_Error_1GHz
nm	zF/nm	zF/nm	zF/nm	zF/nm	zF/nm	zF/nm	zF/nm	zF/nm	zF/nm	zF/nm	zF/nm	zF/nm
20	221.724	221.721	220.883	220.867	220.811	220.811	220.811	220.811	0.9123	0.9098	0.0718	0.0561
32	190.4	190.398	189.703	189.69	189.643	189.643	189.643	189.643	0.7564	0.7544	0.0593	0.0469
48	167.558	167.556	166.974	166.964	166.925	166.925	166.925	166.925	0.6328	0.6309	0.0495	0.0396
74	146.717	146.716	146.254	146.246	146.214	146.214	146.214	146.214	0.5032	0.5017	0.0395	0.0322
115	128.818	128.817	128.464	128.459	128.434	128.434	128.434	128.434	0.3839	0.3828	0.0304	0.0253
178	113.402	113.401	113.161	113.158	113.139	113.139	113.139	113.139	0.2624	0.2616	0.0215	0.0184
273	100.049	100.048	99.9051	99.9035	99.8911	99.8911	99.8911	99.8911	0.15764	0.15714	0.01399	0.01245
421	87.8549	87.8546	87.7887	87.788	87.7807	87.7807	87.7807	87.7807	0.07416	0.07393	0.00796	0.00733
649	76.9055	76.9054	76.8839	76.8837	76.8799	76.8799	76.8799	76.8799	0.0256	0.02552	0.00399	0.00378
1000	67.0062	67.0061	67.0014	67.0012	66.9997	66.9997	66.9997	66.9997	0.00647	0.00646	0.00173	0.00154

## Sheet: ED Fig. 5f
Z	Electric potential_10kHz	Electric potential_1GHz	Electric potential_Spacer
nm	V	V	V
0	1	1	1
0.5	0.98134	0.98377	0.98381
1	0.96285	0.9677	0.96779
1.5	0.94454	0.95178	0.95192
2	0.92641	0.93601	0.93621
2.5	0.90845	0.9204	0.92066
3	0.89068	0.90494	0.90526
3.5	0.87297	0.88955	0.89003
4	0.85542	0.87429	0.87488
4.5	0.83803	0.85917	0.85987
5	0.8208	0.84419	0.845
5.5	0.80374	0.82936	0.83025
6	0.78687	0.8147	0.81567
6.5	0.77013	0.80014	0.80122
7	0.75349	0.78569	0.78687
7.5	0.73697	0.77133	0.7726
8	0.72054	0.75705	0.75843
8.5	0.70422	0.74287	0.74436
9	0.68802	0.7288	0.73037
9.5	0.67193	0.71482	0.71648
10	0.65596	0.70095	0.70264
10.5	0.6401	0.68718	0.68886
11	0.62437	0.67351	0.67499
11.5	0.60875	0.65995	0.66121
12	0.59324	0.64649	0.64752
12.5	0.57755	0.63287	0.63391
13	0.56174	0.61915	0.62039
13.5	0.54603	0.60552	0.60695
14	0.53037	0.59194	0.5936
14.5	0.51478	0.57842	0.58034
15	0.4993	0.56499	0.56715
15.5	0.48392	0.55166	0.55406
16	0.46864	0.53841	0.54105
16.5	0.45346	0.52526	0.52813
17	0.43839	0.5122	0.51529
17.5	0.42343	0.49923	0.50254
18	0.40856	0.48635	0.48987
18.5	0.3938	0.47357	0.47729
19	0.37915	0.46087	0.46479
19.5	0.3646	0.44827	0.4523
20	0.35015	0.43576	0.43957
20.5	0.34624	0.43237	0.43623
21	0.34235	0.42901	0.4329
21.5	0.33848	0.42567	0.4296
22	0.33463	0.42235	0.42626
22.5	0.3308	0.41905	0.42293
23	0.32699	0.41578	0.41962
23.5	0.32321	0.41253	0.41635
24	0.31944	0.4093	0.4131
24.5	0.3157	0.40609	0.40988
25	0.31197	0.40291	0.40669
25.5	0.30827	0.39974	0.40353
26	0.30458	0.3966	0.4004
26.5	0.30092	0.39349	0.39729
27	0.29728	0.39039	0.39421
27.5	0.29366	0.38732	0.39117
28	0.29005	0.38427	0.38815
28.5	0.28648	0.38125	0.38515
29	0.28293	0.37825	0.38219
29.5	0.27941	0.37528	0.37926
30	0.27591	0.37234	0.37635
30.5	0.27243	0.36942	0.37348
31	0.26897	0.36652	0.37063
31.5	0.26554	0.36365	0.36781
32	0.26213	0.3608	0.36502
32.5	0.25875	0.35798	0.36225
33	0.25538	0.35518	0.35952
33.5	0.25204	0.35241	0.35681
34	0.24873	0.34966	0.35412
34.5	0.24543	0.34693	0.35143
35	0.24216	0.34423	0.34876
35.5	0.23892	0.34156	0.34611
36	0.23572	0.33894	0.34349
36.5	0.23263	0.3364	0.3409
37	0.22956	0.33389	0.33832
37.5	0.22651	0.3314	0.33577
38	0.22348	0.32893	0.33325
38.5	0.22046	0.32649	0.33075
39	0.21747	0.32407	0.32827
39.5	0.2145	0.32166	0.32582
40	0.21155	0.31929	0.32339
40.5	0.20862	0.31693	0.32098
41	0.2057	0.31459	0.31865
41.5	0.20281	0.31228	0.31638
42	0.19994	0.30999	0.31414
42.5	0.19709	0.30772	0.31193
43	0.19426	0.30547	0.30975
43.5	0.19145	0.30325	0.3076
44	0.18866	0.30105	0.30548
44.5	0.18588	0.29887	0.30339
45	0.18313	0.29671	0.30133
45.5	0.1804	0.29457	0.29928
46	0.17769	0.29246	0.29724
46.5	0.175	0.29037	0.29521
47	0.17233	0.2883	0.2932
47.5	0.16971	0.28627	0.29119
48	0.167	0.28419	0.28919
48.5	0.16432	0.28212	0.2872
49	0.16163	0.28006	0.28522
49.5	0.15896	0.27802	0.28326
50	0.1563	0.27599	0.2813
50.5	0.15364	0.27397	0.27936
51	0.151	0.27196	0.27743
51.5	0.14836	0.26997	0.27551
52	0.14573	0.26799	0.2736
52.5	0.14311	0.26602	0.2717
53	0.14049	0.26406	0.26982
53.5	0.13789	0.26212	0.26795
54	0.13529	0.26019	0.26609
54.5	0.1327	0.25827	0.26424
55	0.13012	0.25637	0.26241
55.5	0.12755	0.25448	0.26059
56	0.12499	0.2526	0.25878
56.5	0.12243	0.25073	0.25698
57	0.11988	0.24887	0.25519
57.5	0.11734	0.24703	0.25342
58	0.11481	0.2452	0.25165
58.5	0.11228	0.24338	0.2499
59	0.10977	0.24157	0.24817
59.5	0.10726	0.23978	0.24644
60	0.10477	0.238	0.24473
60.5	0.10228	0.23623	0.24302
61	0.09979	0.23447	0.24133
61.5	0.09731	0.23272	0.23966
62	0.09482	0.23098	0.23799
62.5	0.09234	0.22924	0.23634
63	0.08986	0.22752	0.2347
63.5	0.08739	0.2258	0.23307
64	0.08491	0.22409	0.23145
64.5	0.08244	0.22238	0.22985
65	0.07997	0.22069	0.22825
65.5	0.07751	0.219	0.22667
66	0.07504	0.21733	0.2251
66.5	0.07258	0.21566	0.22355
67	0.07012	0.214	0.222
67.5	0.06766	0.21234	0.22047
68	0.06521	0.2107	0.21895
68.5	0.06276	0.20906	0.21744
69	0.06031	0.20743	0.21594
69.5	0.05786	0.20581	0.21444
70	0.05543	0.2042	0.21292
70.5	0.05282	0.20148	0.21142
71	0.05163	0.19893	0.20993
71.5	0.0511	0.19655	0.20845
72	0.05086	0.19525	0.20702
72.5	0.05062	0.19394	0.2056
73	0.05039	0.19265	0.20418
73.5	0.05015	0.19136	0.20276
74	0.04991	0.19007	0.20135
74.5	0.04968	0.18879	0.19994
75	0.04944	0.18752	0.19855
75.5	0.0492	0.18625	0.19715
76	0.04897	0.18499	0.19576
76.5	0.04873	0.18373	0.19438
77	0.04849	0.18248	0.19301
77.5	0.04825	0.18123	0.19164
78	0.04802	0.17999	0.19027
78.5	0.04778	0.17875	0.18891
79	0.04754	0.17752	0.18756
79.5	0.0473	0.1763	0.18621
80	0.04707	0.17508	0.18487
80.5	0.04683	0.17386	0.18354
81	0.04659	0.17265	0.18221
81.5	0.04635	0.17145	0.18088
82	0.04611	0.17025	0.17956
82.5	0.04588	0.16906	0.17825
83	0.04564	0.16787	0.17695
83.5	0.0454	0.16669	0.17564
84	0.04516	0.16552	0.17435
84.5	0.04492	0.16435	0.17306
85	0.04468	0.16318	0.17178
85.5	0.04445	0.16203	0.1705
86	0.04421	0.16087	0.16923
86.5	0.04397	0.15972	0.16796
87	0.04373	0.15857	0.1667
87.5	0.04349	0.15742	0.16545
88	0.04325	0.15628	0.1642
88.5	0.04301	0.15514	0.16295
89	0.04277	0.15401	0.16172
89.5	0.04253	0.15288	0.16048
90	0.04229	0.15176	0.15926
90.5	0.04205	0.15064	0.15804
91	0.04181	0.14952	0.15682
91.5	0.04156	0.14841	0.15561
92	0.04132	0.1473	0.15441
92.5	0.04108	0.1462	0.15322
93	0.04084	0.1451	0.15205
93.5	0.0406	0.144	0.15088
94	0.04036	0.14291	0.14971
94.5	0.04011	0.14182	0.14855
95	0.03987	0.14074	0.14739
95.5	0.03963	0.13966	0.14623
96	0.03938	0.13858	0.14508
96.5	0.03914	0.1375	0.14393
97	0.0389	0.13644	0.14278
97.5	0.03865	0.13537	0.14164
98	0.03841	0.13431	0.1405
98.5	0.03817	0.13325	0.13937
99	0.03792	0.1322	0.13823
99.5	0.03768	0.13115	0.13711
100	0.03743	0.1301	0.13598
100.5	0.03719	0.12906	0.13486
101	0.03694	0.12802	0.13374
101.5	0.0367	0.12698	0.13263
102	0.03645	0.12594	0.13152
102.5	0.0362	0.12491	0.13041
103	0.03596	0.12388	0.12931
103.5	0.03571	0.12285	0.12821
104	0.03546	0.12183	0.12712
104.5	0.03522	0.12081	0.12602
105	0.03497	0.11979	0.12493
105.5	0.03472	0.11877	0.12385
106	0.03447	0.11776	0.12277
106.5	0.03422	0.11675	0.12169
107	0.03398	0.11574	0.12062
107.5	0.03373	0.11474	0.11955
108	0.03348	0.11373	0.11848
108.5	0.03323	0.11273	0.11742
109	0.03298	0.11174	0.11636
109.5	0.03273	0.11074	0.1153
110	0.03248	0.10975	0.11425
110.5	0.03223	0.10876	0.1132
111	0.03198	0.10777	0.11215
111.5	0.03173	0.10679	0.1111
112	0.03147	0.10581	0.11006
112.5	0.03122	0.10483	0.10901
113	0.03097	0.10385	0.10797
113.5	0.03072	0.10288	0.10694
114	0.03047	0.10191	0.1059
114.5	0.03021	0.10094	0.10487
115	0.02996	0.09997	0.10384
115.5	0.02971	0.09901	0.10282
116	0.02945	0.09805	0.1018
116.5	0.0292	0.09709	0.10078
117	0.02895	0.09613	0.09976
117.5	0.02869	0.09518	0.09875
118	0.02844	0.09423	0.09774
118.5	0.02818	0.09328	0.09674
119	0.02793	0.09233	0.09574
119.5	0.02767	0.09139	0.09474
120	0.02741	0.09045	0.09375
120.5	0.02716	0.08951	0.09276
121	0.0269	0.08857	0.09177
121.5	0.02664	0.08763	0.09079
122	0.02639	0.0867	0.08981
122.5	0.02613	0.08576	0.08883
123	0.02587	0.08483	0.08786
123.5	0.02562	0.0839	0.08689
124	0.02536	0.08297	0.08593
124.5	0.0251	0.08205	0.08496
125	0.02484	0.08112	0.08401
125.5	0.02458	0.0802	0.08305
126	0.02432	0.07927	0.0821
126.5	0.02406	0.07835	0.08115
127	0.02381	0.07743	0.08021
127.5	0.02355	0.07651	0.07927
128	0.02329	0.0756	0.07833
128.5	0.02303	0.07468	0.07738
129	0.02277	0.07377	0.07643
129.5	0.0225	0.07286	0.07548
130	0.02224	0.07195	0.07453
130.5	0.02198	0.07104	0.07359
131	0.02172	0.07013	0.07264
131.5	0.02146	0.06922	0.0717
132	0.0212	0.06832	0.07075
132.5	0.02094	0.06742	0.06981
133	0.02068	0.06651	0.06887
133.5	0.02041	0.06561	0.06793
134	0.02015	0.06471	0.06699
134.5	0.01989	0.06382	0.06606
135	0.01963	0.06292	0.06512
135.5	0.01936	0.06203	0.06419
136	0.0191	0.06113	0.06325
136.5	0.01883	0.06024	0.06232
137	0.01857	0.05935	0.06139
137.5	0.01831	0.05846	0.06046
138	0.01804	0.05758	0.05953
138.5	0.01778	0.05669	0.05861
139	0.01751	0.05581	0.05768
139.5	0.01725	0.05493	0.05676
140	0.01698	0.05405	0.05585
140.5	0.01672	0.05317	0.05493
141	0.01645	0.05229	0.05402
141.5	0.01618	0.05142	0.05311
142	0.01592	0.05055	0.05219
142.5	0.01565	0.04967	0.05128
143	0.01538	0.0488	0.05037
143.5	0.01512	0.04793	0.04946
144	0.01485	0.04706	0.04855
144.5	0.01458	0.04619	0.04765
145	0.01431	0.04533	0.04674
145.5	0.01405	0.04446	0.04583
146	0.01378	0.04359	0.04493
146.5	0.01351	0.04272	0.04402
147	0.01324	0.04185	0.04312
147.5	0.01298	0.04099	0.04222
148	0.01271	0.04012	0.04131
148.5	0.01244	0.03925	0.04041
149	0.01217	0.03839	0.03951
149.5	0.01191	0.03752	0.03861
150	0.01164	0.03666	0.03771
150.5	0.01137	0.03579	0.03682
151	0.0111	0.03493	0.03592
151.5	0.01083	0.03406	0.03503
152	0.01056	0.0332	0.03414
152.5	0.0103	0.03234	0.03324
153	0.01003	0.03148	0.03235
153.5	0.00976	0.03061	0.03146
154	0.00949	0.02975	0.03057
154.5	0.00922	0.02889	0.02968
155	0.00895	0.02803	0.0288
155.5	0.00868	0.02718	0.02791
156	0.00841	0.02632	0.02702
156.5	0.00814	0.02546	0.02614
157	0.00787	0.0246	0.02526
157.5	0.0076	0.02375	0.02437
158	0.00733	0.02289	0.02349
158.5	0.00706	0.02203	0.02261
159	0.00679	0.02118	0.02173
159.5	0.00652	0.02033	0.02085
160	0.00625	0.01947	0.01997
160.5	0.00598	0.01862	0.01909
161	0.00571	0.01777	0.01822
161.5	0.00544	0.01691	0.01734
162	0.00517	0.01606	0.01646
162.5	0.0049	0.01521	0.01559
163	0.00463	0.01436	0.01472
163.5	0.00435	0.01351	0.01384
164	0.00408	0.01266	0.01297
164.5	0.00381	0.01182	0.0121
165	0.00354	0.01097	0.01123
165.5	0.00327	0.01012	0.01036
166	0.003	0.00927	0.00949
166.5	0.00273	0.00843	0.00863
167	0.00245	0.00758	0.00776
167.5	0.00218	0.00674	0.00689
168	0.00191	0.00589	0.00603
168.5	0.00164	0.00505	0.00516
169	0.00136	0.00421	0.0043
169.5	0.00109	0.00336	0.00344
170	0.00081878	0.00252	0.00258
170.5	0.00054597	0.00168	0.00172
171	0.00027304	0.00084008	0.00085862
171.5	1.6261e-17	5.0255e-17	3.8813e-17

## Sheet: ED Fig. 5g
Z	Potential_10kHz	Potential_1GHz	Potential_Spacer
nm	V	V	V
-1100	0.05801	0.02869	0.02847
-1090	0.05811	0.02892	0.0287
-1080	0.05821	0.02917	0.02894
-1070	0.05832	0.02942	0.02919
-1060	0.05842	0.02968	0.02945
-1050	0.05853	0.02994	0.02971
-1040	0.05865	0.03022	0.02998
-1030	0.05876	0.0305	0.03026
-1020	0.05888	0.03079	0.03055
-1010	0.059	0.03109	0.03085
-1000	0.05912	0.03139	0.03115
-990	0.05925	0.03171	0.03146
-980	0.05937	0.03204	0.03178
-970	0.0595	0.03237	0.03211
-960	0.05964	0.03272	0.03245
-950	0.05977	0.03307	0.0328
-940	0.05991	0.03343	0.03316
-930	0.06005	0.03381	0.03353
-920	0.0602	0.03419	0.03391
-910	0.06035	0.03458	0.0343
-900	0.0605	0.03499	0.0347
-890	0.06066	0.03541	0.03511
-880	0.06082	0.03583	0.03553
-870	0.06098	0.03627	0.03596
-860	0.06115	0.03673	0.03641
-850	0.06132	0.03719	0.03687
-840	0.0615	0.03767	0.03734
-830	0.06168	0.03816	0.03782
-820	0.06187	0.03867	0.03832
-810	0.06206	0.03919	0.03883
-800	0.06226	0.03973	0.03936
-790	0.06246	0.04028	0.0399
-780	0.06267	0.04085	0.04046
-770	0.06289	0.04144	0.04104
-760	0.06311	0.04204	0.04163
-750	0.06334	0.04266	0.04224
-740	0.06357	0.04331	0.04287
-730	0.06381	0.04397	0.04352
-720	0.06405	0.04465	0.0442
-710	0.06431	0.04536	0.04489
-700	0.06457	0.04609	0.0456
-690	0.06484	0.04684	0.04634
-680	0.06512	0.04762	0.0471
-670	0.06541	0.04842	0.04789
-660	0.06571	0.04925	0.04871
-650	0.06601	0.05011	0.04955
-640	0.06633	0.051	0.05043
-630	0.06666	0.05193	0.05133
-620	0.067	0.05288	0.05227
-610	0.06735	0.05387	0.05324
-600	0.06771	0.0549	0.05424
-590	0.06809	0.05596	0.05529
-580	0.06848	0.05707	0.05637
-570	0.06889	0.05822	0.0575
-560	0.06932	0.05941	0.05867
-550	0.06975	0.06065	0.05988
-540	0.07021	0.06194	0.06115
-530	0.07069	0.06328	0.06247
-520	0.07119	0.06467	0.06383
-510	0.07171	0.06612	0.06526
-500	0.07225	0.06764	0.06675
-490	0.07282	0.06922	0.06831
-480	0.07341	0.07087	0.06993
-470	0.07403	0.07259	0.07162
-460	0.07468	0.07438	0.07339
-450	0.07536	0.07626	0.07524
-440	0.07608	0.07823	0.07718
-430	0.07683	0.08027	0.0792
-420	0.07762	0.08242	0.08132
-410	0.07846	0.08468	0.08356
-400	0.07935	0.08704	0.0859
-390	0.08029	0.08951	0.08835
-380	0.08127	0.09211	0.09092
-370	0.08233	0.09484	0.09364
-360	0.08345	0.09772	0.0965
-350	0.08464	0.10072	0.0995
-340	0.08591	0.1039	0.10266
-330	0.08729	0.10726	0.10602
-320	0.08876	0.11081	0.10957
-310	0.09033	0.11452	0.1133
-300	0.09199	0.11843	0.11722
-290	0.09383	0.1226	0.12142
-280	0.09584	0.12703	0.12588
-270	0.098	0.13169	0.13059
-260	0.10034	0.13666	0.1356
-250	0.10289	0.1419	0.14092
-240	0.10574	0.14755	0.14665
-230	0.10888	0.15355	0.15274
-220	0.11229	0.1599	0.1592
-210	0.11598	0.1666	0.16603
-200	0.12016	0.17385	0.17344
-190	0.12492	0.18173	0.18148
-180	0.1302	0.19015	0.19009
-170	0.13598	0.1991	0.19925
-160	0.14249	0.20874	0.20912
-150	0.14998	0.21931	0.21994
-140	0.15841	0.23072	0.23161
-130	0.16769	0.2429	0.24408
-120	0.17825	0.25615	0.25762
-110	0.19025	0.27059	0.27236
-100	0.20358	0.28608	0.28815
-90	0.21836	0.30271	0.30508
-80	0.23477	0.32054	0.32319
-70	0.25272	0.33944	0.34235
-60	0.27138	0.35864	0.36179
-50	0.29039	0.37775	0.3811
-40	0.30846	0.39562	0.39912
-30	0.32519	0.41186	0.41548
-20	0.33824	0.42442	0.42812
-10	0.34723	0.43297	0.43672
0	0.35015	0.43576	0.43952
10	0.3475	0.43321	0.43695
20	0.33826	0.42443	0.42813
30	0.32522	0.41188	0.4155
40	0.30948	0.39651	0.40002
50	0.29104	0.37833	0.38168
60	0.27063	0.35794	0.36109
70	0.25221	0.33894	0.34184
80	0.2349	0.32063	0.32328
90	0.21867	0.30301	0.30538
100	0.20374	0.28625	0.28833
110	0.19008	0.27038	0.27214
120	0.17807	0.25592	0.25738
130	0.16743	0.24262	0.24379
140	0.15814	0.23049	0.23138
150	0.15016	0.21947	0.2201
160	0.14267	0.20889	0.20927
170	0.13595	0.19905	0.1992
180	0.13007	0.19002	0.18996
190	0.1249	0.1817	0.18145
200	0.12027	0.17395	0.17354
210	0.11602	0.16665	0.16609
220	0.11221	0.15983	0.15914
230	0.10882	0.15349	0.15269
240	0.10576	0.14754	0.14663
250	0.1029	0.14192	0.14094
260	0.10029	0.13662	0.13557
270	0.09791	0.13164	0.13053
280	0.0958	0.127	0.12585
290	0.09387	0.12263	0.12144
300	0.09203	0.11846	0.11725
310	0.09033	0.11451	0.11329
320	0.08875	0.11078	0.10955
330	0.08729	0.10727	0.10603
340	0.08592	0.10391	0.10268
350	0.08465	0.10073	0.0995
360	0.08345	0.09771	0.09649
370	0.08233	0.09484	0.09364
380	0.08128	0.09212	0.09094
390	0.08028	0.08952	0.08835
400	0.07934	0.08704	0.08589
410	0.07845	0.08467	0.08355
420	0.07762	0.08242	0.08132
430	0.07683	0.08028	0.0792
440	0.07607	0.07822	0.07718
450	0.07535	0.07626	0.07524
460	0.07467	0.07438	0.07338
470	0.07402	0.07259	0.07162
480	0.0734	0.07087	0.06992
490	0.07281	0.06922	0.0683
500	0.07225	0.06764	0.06675
510	0.07171	0.06613	0.06526
520	0.07119	0.06467	0.06384
530	0.07069	0.06328	0.06246
540	0.07021	0.06193	0.06115
550	0.06975	0.06065	0.05988
560	0.06931	0.05941	0.05867
570	0.06889	0.05822	0.0575
580	0.06848	0.05707	0.05637
590	0.0681	0.05597	0.05529
600	0.06772	0.0549	0.05425
610	0.06735	0.05387	0.05324
620	0.06699	0.05288	0.05226
630	0.06665	0.05192	0.05133
640	0.06632	0.051	0.05042
650	0.06601	0.05011	0.04955
660	0.0657	0.04925	0.04871
670	0.06541	0.04842	0.04789
680	0.06512	0.04762	0.0471
690	0.06484	0.04684	0.04634
700	0.06457	0.04609	0.0456
710	0.06431	0.04536	0.04489
720	0.06405	0.04465	0.04419
730	0.06381	0.04397	0.04352
740	0.06357	0.04331	0.04287
750	0.06333	0.04266	0.04224
760	0.06311	0.04204	0.04163
770	0.06289	0.04143	0.04104
780	0.06267	0.04085	0.04046
790	0.06247	0.04028	0.0399
800	0.06226	0.03973	0.03936
810	0.06207	0.03919	0.03883
820	0.06187	0.03867	0.03832
830	0.06169	0.03816	0.03782
840	0.06151	0.03767	0.03734
850	0.06133	0.03719	0.03687
860	0.06116	0.03673	0.03641
870	0.06099	0.03627	0.03596
880	0.06082	0.03583	0.03553
890	0.06066	0.03541	0.03511
900	0.0605	0.03499	0.0347
910	0.06035	0.03458	0.0343
920	0.0602	0.03419	0.03391
930	0.06006	0.03381	0.03353
940	0.05991	0.03343	0.03316
950	0.05978	0.03307	0.0328
960	0.05964	0.03271	0.03245
970	0.05951	0.03237	0.03211
980	0.05938	0.03204	0.03178
990	0.05925	0.03171	0.03146
1000	0.05913	0.03139	0.03115
1010	0.05901	0.03109	0.03084
1020	0.05889	0.03079	0.03055
1030	0.05877	0.0305	0.03026
1040	0.05865	0.03021	0.02998
1050	0.05854	0.02994	0.02971
1060	0.05843	0.02967	0.02945
1070	0.05832	0.02942	0.02919
1080	0.05822	0.02917	0.02894
1090	0.05811	0.02892	0.0287
1100	0.05801	0.02869	0.02847

## Sheet: ED Fig. 5h
Z	Potential_10kHz	Potential_1GHz	Potential_Spacer
nm	V	V	V
-1100	0.02593	0.02787	0.02769
-1090	0.02607	0.02815	0.02796
-1080	0.02621	0.02843	0.02823
-1070	0.02635	0.02871	0.02851
-1060	0.02648	0.02899	0.0288
-1050	0.02662	0.02928	0.0291
-1040	0.02677	0.02957	0.0294
-1030	0.02691	0.02986	0.0297
-1020	0.02707	0.03016	0.03002
-1010	0.02723	0.03047	0.03034
-1000	0.0274	0.03078	0.03066
-990	0.02758	0.0311	0.031
-980	0.02778	0.03143	0.03134
-970	0.02801	0.03176	0.03169
-960	0.02825	0.0321	0.03205
-950	0.02851	0.03244	0.03242
-940	0.02882	0.0328	0.03279
-930	0.02917	0.03316	0.03318
-920	0.02957	0.03354	0.03357
-910	0.03002	0.03393	0.03397
-900	0.03052	0.03432	0.03439
-890	0.03106	0.03474	0.03481
-880	0.03165	0.03517	0.03524
-870	0.03227	0.03561	0.03569
-860	0.03292	0.03607	0.03615
-850	0.03357	0.03654	0.03662
-840	0.03424	0.03702	0.0371
-830	0.0349	0.03752	0.03759
-820	0.03558	0.03803	0.0381
-810	0.03626	0.03856	0.03862
-800	0.03694	0.0391	0.03916
-790	0.03762	0.03965	0.03971
-780	0.0383	0.04023	0.04028
-770	0.03899	0.04081	0.04086
-760	0.03969	0.04142	0.04146
-750	0.04039	0.04204	0.04208
-740	0.0411	0.04268	0.04272
-730	0.04182	0.04334	0.04337
-720	0.04256	0.04402	0.04405
-710	0.0433	0.04473	0.04475
-700	0.04405	0.04545	0.04547
-690	0.04483	0.04619	0.04621
-680	0.04561	0.04697	0.04698
-670	0.04642	0.04776	0.04778
-660	0.04724	0.04859	0.0486
-650	0.04808	0.04944	0.04945
-640	0.04894	0.05031	0.05032
-630	0.04983	0.05122	0.05123
-620	0.05074	0.05217	0.05217
-610	0.05167	0.05314	0.05315
-600	0.05263	0.05415	0.05416
-590	0.05362	0.0552	0.05521
-580	0.05464	0.05629	0.0563
-570	0.05569	0.05743	0.05743
-560	0.05678	0.0586	0.0586
-550	0.05789	0.05982	0.05982
-540	0.05904	0.06108	0.06108
-530	0.06023	0.0624	0.0624
-520	0.06146	0.06378	0.06377
-510	0.06273	0.06521	0.0652
-500	0.06405	0.06671	0.0667
-490	0.06541	0.06826	0.06825
-480	0.06682	0.06989	0.06988
-470	0.06828	0.07159	0.07158
-460	0.0698	0.07336	0.07335
-450	0.07136	0.07521	0.0752
-440	0.07299	0.07715	0.07714
-430	0.07468	0.07918	0.07917
-420	0.07643	0.0813	0.08129
-410	0.07824	0.08352	0.08351
-400	0.08013	0.08586	0.08585
-390	0.08209	0.08833	0.08832
-380	0.08413	0.09091	0.0909
-370	0.08625	0.09362	0.09361
-360	0.08846	0.09648	0.09648
-350	0.09075	0.0995	0.09949
-340	0.09314	0.10266	0.10266
-330	0.09561	0.10599	0.10599
-320	0.0982	0.10952	0.10952
-310	0.1009	0.11326	0.11327
-300	0.10371	0.11721	0.11722
-290	0.10664	0.12139	0.12141
-280	0.10973	0.12583	0.12587
-270	0.11294	0.13057	0.13061
-260	0.11628	0.13556	0.13562
-250	0.11972	0.14082	0.14089
-240	0.12338	0.14649	0.14657
-230	0.12724	0.15257	0.15266
-220	0.13128	0.15903	0.15915
-210	0.13557	0.16595	0.16608
-200	0.14003	0.17333	0.1735
-190	0.14476	0.18126	0.18146
-180	0.14983	0.18982	0.19006
-170	0.15531	0.19906	0.19934
-160	0.16107	0.20893	0.20927
-150	0.16736	0.2195	0.21991
-140	0.17447	0.23094	0.23146
-130	0.18227	0.24324	0.24389
-120	0.19117	0.25682	0.25764
-110	0.20089	0.27128	0.2723
-100	0.2119	0.28671	0.28797
-90	0.22468	0.3032	0.30475
-80	0.23923	0.32076	0.32264
-70	0.25566	0.33946	0.34171
-60	0.27439	0.35959	0.36222
-50	0.29288	0.37886	0.38183
-40	0.30973	0.39611	0.39935
-30	0.32502	0.4114	0.41486
-20	0.33882	0.42479	0.42841
-10	0.34784	0.43347	0.43719
0	0.35015	0.43576	0.43952
10	0.34693	0.43269	0.43642
20	0.33881	0.42478	0.42842
30	0.3256	0.4119	0.41537
40	0.30946	0.39587	0.39911
50	0.29232	0.37837	0.38133
60	0.27416	0.35935	0.36198
70	0.25587	0.3396	0.34186
80	0.2396	0.321	0.3229
90	0.22515	0.30355	0.30511
100	0.21212	0.2869	0.28818
110	0.20064	0.27119	0.27221
120	0.1909	0.25674	0.25754
130	0.18222	0.24343	0.24407
140	0.17442	0.23101	0.23152
150	0.16732	0.21947	0.21988
160	0.16095	0.20881	0.20915
170	0.15524	0.19901	0.1993
180	0.14987	0.18983	0.19007
190	0.14482	0.18128	0.18148
200	0.14005	0.17331	0.17348
210	0.13557	0.16595	0.16609
220	0.13136	0.15909	0.1592
230	0.12732	0.1526	0.1527
240	0.12344	0.14651	0.14659
250	0.11975	0.14084	0.1409
260	0.11624	0.13553	0.13558
270	0.11293	0.13055	0.13059
280	0.10974	0.12585	0.12588
290	0.10668	0.1214	0.12142
300	0.10374	0.1172	0.11722
310	0.10091	0.11326	0.11327
320	0.09822	0.10953	0.10953
330	0.09563	0.106	0.106
340	0.09315	0.10265	0.10265
350	0.09076	0.09948	0.09947
360	0.08846	0.09648	0.09647
370	0.08625	0.09362	0.09361
380	0.08413	0.09089	0.09089
390	0.08209	0.08832	0.08831
400	0.08014	0.08587	0.08586
410	0.07825	0.08353	0.08352
420	0.07642	0.08129	0.08129
430	0.07467	0.07916	0.07915
440	0.07299	0.07714	0.07713
450	0.07136	0.0752	0.07519
460	0.06979	0.07335	0.07334
470	0.06828	0.07158	0.07157
480	0.06683	0.06989	0.06988
490	0.06542	0.06826	0.06826
500	0.06405	0.06671	0.0667
510	0.06274	0.06521	0.06521
520	0.06147	0.06378	0.06378
530	0.06023	0.06241	0.0624
540	0.05904	0.06108	0.06108
550	0.05789	0.05982	0.05982
560	0.05678	0.0586	0.0586
570	0.05569	0.05742	0.05742
580	0.05464	0.05629	0.05629
590	0.05362	0.0552	0.0552
600	0.05264	0.05416	0.05416
610	0.05168	0.05315	0.05315
620	0.05074	0.05217	0.05217
630	0.04983	0.05122	0.05123
640	0.04894	0.05031	0.05032
650	0.04808	0.04943	0.04945
660	0.04724	0.04858	0.0486
670	0.04642	0.04776	0.04778
680	0.04561	0.04696	0.04698
690	0.04483	0.0462	0.04622
700	0.04406	0.04545	0.04547
710	0.0433	0.04473	0.04475
720	0.04255	0.04402	0.04405
730	0.04182	0.04334	0.04337
740	0.0411	0.04268	0.04272
750	0.04039	0.04204	0.04208
760	0.03969	0.04142	0.04146
770	0.03899	0.04081	0.04086
780	0.0383	0.04023	0.04028
790	0.03761	0.03966	0.03971
800	0.03693	0.0391	0.03916
810	0.03625	0.03856	0.03862
820	0.03557	0.03803	0.0381
830	0.03489	0.03752	0.03759
840	0.03421	0.03702	0.0371
850	0.03352	0.03654	0.03662
860	0.03284	0.03606	0.03615
870	0.0322	0.03561	0.03569
880	0.03161	0.03517	0.03525
890	0.03104	0.03474	0.03481
900	0.03052	0.03433	0.03439
910	0.03001	0.03393	0.03397
920	0.02956	0.03354	0.03357
930	0.02916	0.03316	0.03318
940	0.02881	0.0328	0.03279
950	0.02851	0.03244	0.03242
960	0.02824	0.0321	0.03205
970	0.028	0.03176	0.03169
980	0.02778	0.03143	0.03134
990	0.02758	0.0311	0.031
1000	0.0274	0.03078	0.03066
1010	0.02723	0.03047	0.03034
1020	0.02707	0.03016	0.03002
1030	0.02691	0.02986	0.0297
1040	0.02677	0.02957	0.0294
1050	0.02662	0.02928	0.0291
1060	0.02648	0.02899	0.0288
1070	0.02635	0.02871	0.02851
1080	0.02621	0.02843	0.02823
1090	0.02607	0.02815	0.02796
1100	0.02594	0.02787	0.02769
