# Supplementary material for: In-plane dielectric constant and conductivity of confined water
Source: Nature. 2025 Oct 15;646(8085):606–10. doi: 10.1038/s41586-025-09558-y (PMC12527945; doi:10.1038/s41586-025-09558-y)
Supplement: Supplementary file 8 — Source Data Extended Data Fig. 6 [file 41586_2025_9558_MOESM8_ESM.xlsx]

## Sheet: ED Fig. 6b
Frequency	dC/dz_30nm	dC/dz_5nm	dC/dz_1.5nm
Hz	zF/nm	zF/nm	zF/nm
9	38.5211	33.3272	32.9614
27	38.4408	33.3081	32.8287
80	38.362	33.1958	31.7517
240	38.2639	32.2772	25.9706
720	37.9106	27.0844	16.5571
2154	35.5988	17.8571	8.8617
6449	27.8998	10.3602	4.2313
19307	20.2903	6.0913	2.2584
57797	16.5983	4.6472	1.7189
173020	15.7905	4.3808	1.6371
517947	15.6856	4.3481	1.6272
1550516	15.6737	4.3444	1.6261
4641589	15.6724	4.344	1.626
13895000	15.6722	4.3439	1.6259
41595600	15.6722	4.3439	1.6259
124520000	15.6722	4.3439	1.6259
372759000	15.6722	4.3439	1.6259
1115880000	15.6722	4.3439	1.6259
3340480000	15.6722	4.3439	1.6259
10000000000	15.6722	4.3439	1.6259

## Sheet: ED Fig. 6c
Frequency	dC/dz_w200nm_R200nm	dC/dz_w200nm_R100nm	dC/dz_w200nm_R50nm	dC/dz_w100nm_R200nm	dC/dz_w100nm_R100nm	dC/dz_w100nm_R50nm
Hz	zF/nm	zF/nm	zF/nm	zF/nm	zF/nm	zF/nm
9	67.2745	33.4073	17.9179	56.15	28.9328	16.031
27	67.2459	33.3948	17.9114	56.098	28.9089	16.0182
80	66.9976	33.2864	17.8552	55.6505	28.7032	15.908
240	64.9028	32.3693	17.3794	52.1344	27.0799	15.0362
720	53.2118	27.1726	14.662	38.1275	20.4844	11.4587
2154	33.2112	17.9513	9.7898	21.9737	12.5547	7.133
6449	17.9596	10.4677	5.8533	10.4423	6.4175	3.7669
19307	10.2488	6.2076	3.5609	5.6288	3.4953	2.0957
57797	7.944	4.7347	2.7216	4.5526	2.7691	1.658
173020	7.5121	4.4465	2.5521	4.3645	2.642	1.5794
517947	7.4572	4.4099	2.5305	4.34	2.6256	1.5693
1550516	7.4509	4.4057	2.528	4.3372	2.6237	1.5681
4641589	7.4502	4.4053	2.5277	4.3369	2.6235	1.568
13895000	7.4501	4.4052	2.5277	4.3368	2.6235	1.568
41595600	7.4502	4.4052	2.5277	4.3368	2.6235	1.568
124520000	7.4501	4.4052	2.5277	4.3368	2.6235	1.568
372759000	7.4502	4.4052	2.5277	4.3368	2.6235	1.568
1115880000	7.4501	4.4052	2.5277	4.3368	2.6235	1.568
3340480000	7.4502	4.4052	2.5277	4.3368	2.6235	1.568
10000000000	7.4501	4.4052	2.5277	4.3368	2.6235	1.568

## Sheet: ED Fig. 6d
Frequency	Normalized_dC/dz_Point-charge model	Frequency	Normalized dC/dz_w100nm	Normalized dC/dz_w200nm	Normalized dC/dz_w400nm	Normalized dC/dz_w800nm
Hz		Hz
10	1	9	0.99997	0.99999	0.99999	1
14.4544	0.99954	27	0.99974	0.99988	0.99994	0.99997
20.893	0.99887	80	0.99771	0.99895	0.9995	0.99975
30.1995	0.99791	240	0.98	0.99073	0.99554	0.99777
43.6516	0.99655	720	0.85686	0.92595	0.9627	0.98093
63.0957	0.99459	2154	0.52822	0.66359	0.79227	0.87873
91.2011	0.9918	6449	0.26504	0.37428	0.52672	0.63698
131.826	0.98784	19307	0.14467	0.22017	0.32638	0.36149
190.546	0.98223	57797	0.11431	0.16692	0.23051	0.24584
275.423	0.97431	173020	0.10877	0.15632	0.21231	0.22651
398.107	0.96321	517947	0.10805	0.15496	0.21007	0.22418
575.44	0.94776	1550516	0.10797	0.15481	0.20981	0.22391
831.764	0.92649	4641589	0.10795	0.15479	0.20978	0.22389
1202.26	0.89759	13895000	0.10795	0.15479	0.20978	0.22388
1737.8	0.85906	41595600	0.10795	0.15479	0.20978	0.22388
2511.89	0.80894	124520000	0.10795	0.15479	0.20978	0.22388
3630.78	0.74595	372759000	0.10795	0.15479	0.20978	0.22388
5248.07	0.67033	1115880000	0.10795	0.15479	0.20978	0.22388
7585.78	0.58495	3340480000	0.10795	0.15479	0.20978	0.22388
10964.8	0.49605	10000000000	0.10795	0.15479	0.20978	0.22388
15848.9	0.41262
22908.7	0.34356
33113.1	0.29375
47863	0.26226
69183.1	0.24437
100000	0.23494
144544	0.23018
208930	0.22784
301995	0.22671
436516	0.22616
630957	0.2259
912011	0.22577
1.31826e+06	0.22571
1.90546e+06	0.22568
2.75423e+06	0.22567
3.98107e+06	0.22566
5.7544e+06	0.22566
8.31764e+06	0.22566
12022600	0.22566
17378000	0.22566
25118900	0.22566
36307800	0.22566
52480700	0.22566
75857800	0.22566
109648000	0.22566
158489000	0.22566
229087000	0.22566
331131000	0.22566
478630000	0.22566
691831000	0.22566
1000000000	0.22566
10000000000	0.22566

## Sheet: ED Fig. 6e
Frequency	dC/dz_OutofPlaneSigma_2e-2Sm-1	dC/dz_OutofPlaneSigma_2e-3Sm-1	dC/dz_OutofPlaneSigma_2e-4Sm-1	dC/dz_InPlaneSigma_2e-2Sm-1	dC/dz_InPlaneSigma_2e-3Sm-1	dC/dz_InPlaneSigma_2e-4Sm-1
Hz	zF/nm	zF/nm	zF/nm	zF/nm	zF/nm	zF/nm
9	1.7139	1.6637	1.7762	32.9782	32.954	32.9343
27	1.7139	1.6637	1.7298	32.9781	32.9508	32.8008
80	1.7139	1.6637	1.7099	32.978	32.9379	31.7231
240	1.7139	1.6637	1.6893	32.977	32.832	25.9427
720	1.7139	1.6637	1.674	32.9674	31.9421	16.5273
2154	1.7139	1.6637	1.6628	32.8826	26.8244	8.8276
6449	1.7139	1.6637	1.6567	32.1592	17.4001	4.1992
19307	1.6931	1.6637	1.6506	27.6812	9.485	2.2333
57797	1.6767	1.6572	1.6363	18.2977	4.5116	1.7082
173020	1.6646	1.6516	1.6276	10.178	2.3494	1.6354
517947	1.6577	1.6378	1.6261	4.853	1.7276	1.627
1550516	1.6524	1.628	1.626	2.4817	1.6377	1.6261
4641589	1.6394	1.6262	1.626	1.7515	1.6273	1.626
13895000	1.6285	1.626	1.6259	1.6405	1.6261	1.6259
41595600	1.6263	1.626	1.6259	1.6276	1.626	1.6259
124520000	1.626	1.6259	1.6259	1.6261	1.6259	1.6259
372759000	1.626	1.6259	1.6259	1.626	1.6259	1.6259
1115880000	1.6259	1.6259	1.6259	1.626	1.6259	1.6259
3340480000	1.6259	1.6259	1.6259	1.6259	1.6259	1.6259
10000000000	1.6259	1.6259	1.6259	1.6259	1.6259	1.6259

## Sheet: ED Fig. 6f
Frequency	dC/dz_OutofPlaneEpsilon_20	dC/dz_OutofPlaneEpsilon_200	dC/dz_OutofPlaneEpsilon_2000	dC/dz_InPlaneEpsilon_20	dC/dz_InPlaneEpsilon_80	dC/dz_InPlaneEpsilon_200	dC/dz_InPlaneEpsilon_2000
Hz	zF/nm	zF/nm	zF/nm	zF/nm	zF/nm	zF/nm	zF/nm
9	32.8616	32.9503	32.9603	32.2921	32.9614	32.2919	32.2893
27	32.7254	32.8181	32.8284	32.0744	32.8287	32.072	32.0489
80	31.6537	31.7472	31.7578	30.9546	31.7517	30.9374	30.7705
240	25.8878	25.977	25.9872	25.1808	25.9706	25.1391	24.8167
720	16.4402	16.5311	16.541	15.7204	16.5571	15.7541	16.4881
2154	8.6234	8.7168	8.7306	7.9346	8.8617	8.2444	11.961
6449	3.7356	3.8373	3.8519	3.1088	4.2313	4.0172	10.8837
19307	1.3772	1.4686	1.4785	0.8568	2.2584	2.5582	10.7413
57797	0.4881	0.5834	0.6127	0.076	1.7189	2.2771	10.725
173020	0.3416	0.4399	0.4738	-0.0483	1.6371	2.2421	10.7232
517947	0.3242	0.423	0.4574	-0.0629	1.6272	2.2381	10.723
1550516	0.3223	0.4211	0.4556	-0.0646	1.6261	2.2377	10.723
4641589	0.3221	0.4209	0.4554	-0.0648	1.626	2.2376	10.723
13895000	0.3221	0.4209	0.4554	-0.0648	1.6259	2.2376	10.723
41595600	0.3221	0.4209	0.4554	-0.0648	1.6259	2.2376	10.723
124520000	0.3221	0.4209	0.4554	-0.0648	1.6259	2.2376	10.723
372759000	0.3221	0.4209	0.4554	-0.0648	1.6259	2.2376	10.723
1115880000	0.3221	0.4209	0.4554	-0.0648	1.6259	2.2376	10.723
3340480000	0.3221	0.4209	0.4554	-0.0648	1.6259	2.2376	10.723
10000000000	0.3221	0.4209	0.4554	-0.0648	1.6259	2.2376	10.723

## Sheet: ED Fig. 6g
Frequency	dC/dz_Zscan_10nm	dC/dz_Zscan_20nm	dC/dz_Zscan_30nm
Hz	zF/nm	zF/nm	zF/nm
9	63.8502	33.4073	21.2412
27	63.8274	33.3948	21.2329
80	63.6296	33.2864	21.1613
240	61.9579	32.3693	20.5547
720	52.535	27.1726	17.1063
2154	35.7889	17.9513	11.0048
6449	21.5586	10.4677	6.2406
19307	12.8542	6.2076	3.6811
57797	9.6416	4.7347	2.8494
173020	9.0067	4.4465	2.688
517947	8.9262	4.4099	2.6674
1550516	8.9171	4.4057	2.665
4641589	8.9161	4.4053	2.6648
13895000	8.916	4.4052	2.6647
41595600	8.9159	4.4052	2.6647
124520000	8.9159	4.4052	2.6647
372759000	8.9159	4.4052	2.6647
1115880000	8.9159	4.4052	2.6647
3340480000	8.9159	4.4052	2.6647
10000000000	8.9159	4.4052	2.6647

## Sheet: ED Fig. 6h
Frequency	dC/dz_InPlaneEpsilon1000_Zscan10nm	dC/dz_InPlaneEpsilon1000_Zscan20nm	dC/dz_InPlaneEpsilon1000_Zscan30nm	dC/dz_InPlaneEpsilon80_Zscan10nm	dC/dz_InPlaneEpsilon80_Zscan20nm	dC/dz_InPlaneEpsilon80_Zscan30nm
Hz	zF/nm	zF/nm	zF/nm	zF/nm	zF/nm	zF/nm
9	65.6185	32.96	20.4142	65.6211	32.9614	20.4151
27	65.3479	32.8166	20.3214	65.3709	32.8287	20.3292
80	63.1764	31.6639	19.5758	63.343	31.7517	19.6323
240	52.143	25.7798	15.7568	52.5165	25.9706	15.8763
720	35.1979	16.8247	9.9916	34.8138	16.5571	9.7859
2154	23.0023	10.7087	6.2287	19.6324	8.8617	5.0178
6449	18.3953	8.5351	4.9551	9.7841	4.2313	2.3234
19307	17.5836	8.1651	4.7435	5.0897	2.2584	1.2618
57797	17.4583	8.1069	4.7094	3.7668	1.7189	0.9828
173020	17.4301	8.0932	4.7009	3.5703	1.6371	0.9402
517947	17.4259	8.0911	4.6996	3.5468	1.6272	0.935
1550516	17.4254	8.0909	4.6995	3.5441	1.6261	0.9344
4641589	17.4253	8.0909	4.6995	3.5438	1.626	0.9343
13895000	17.4253	8.0908	4.6995	3.5438	1.6259	0.9343
41595600	17.4253	8.0908	4.6995	3.5438	1.6259	0.9343
124520000	17.4253	8.0908	4.6995	3.5438	1.6259	0.9343
372759000	17.4253	8.0908	4.6995	3.5438	1.6259	0.9343
1115880000	17.4253	8.0908	4.6995	3.5438	1.6259	0.9343
3340480000	17.4253	8.0908	4.6995	3.5438	1.6259	0.9343
10000000000	17.4253	8.0908	4.6995	3.5438	1.6259	0.9343
