# Supplementary material for: In-plane dielectric constant and conductivity of confined water
Source: Nature. 2025 Oct 15;646(8085):606–10. doi: 10.1038/s41586-025-09558-y (PMC12527945; doi:10.1038/s41586-025-09558-y)
Supplement: Supplementary file 9 — Source Data Extended Data Fig. 7 [file 41586_2025_9558_MOESM9_ESM.xlsx]

## Sheet: ED Fig. 7c
Bottom hBN thickness	dC/dz_InPlaneEpsilon1000_OutOfPlaneEpsilon1000	dC/dz_InPlaneEpsilon1000_OutOfPlaneEpsilon1	dC/dz_InPlaneEpsilon1_OutOfPlaneEpsilon1000
nm	zF/nm	zF/nm	zF/nm
0.01	2.6703	-7.395	2.645
10	5.6489	-2.3522	3.7501
50	11.529	5.9753	2.0565
100	15.0917	10.5877	1.3798
200	16.9418	13.3264	0.9187
500	14.7606	12.1277	0.6067
1000	11.1107	9.2046	0.4324
10000	2.0746	1.7359	0.0749

## Sheet: ED Fig. 7d
OutOfPlane_Epsilon	dC/dz_InPlaneEpsilon_1	dC/dz_InPlaneEpsilon_10	dC/dz_InPlaneEpsilon_100	dC/dz_InPlaneEpsilon_1000		InPlane_Epsilon	dC/dz_OutOfPlaneEpsilon_1	dC/dz_OutOfPlaneEpsilon_10	dC/dz_OutOfPlaneEpsilon_100	dC/dz_OutOfPlaneEpsilon_1000
	zF/nm	zF/nm	zF/nm	zF/nm			zF/nm	zF/nm	zF/nm	zF/nm
1	-10.2605	-10.1499	-9.4301	-7.395		1	-2.6482	0.4376	0.8582	0.9188
10	0.8193	0.8273	0.8576	0.9322		10	-2.0737	1.0113	1.432	1.4922
100	2.4484	2.4546	2.4719	2.4872		100	1.5773	4.6892	5.1231	5.1826
1000	2.645	2.6505	2.6637	2.6703		1000	13.2947	16.3901	16.8496	16.9044
10000	2.6707	2.6754	2.6854	2.6901		10000	24.7026	27.5425	28.0284	28.0849

## Sheet: ED Fig, 7f
Tip-surface distance	dC/dz_WaterFilled_100Hz	dC/dz_WaterFilled_1kHz	dC/dz_WaterFilled_10MHz	dC/dz_WaterFilled_1GHz	dC/dz_Empty_100Hz	Error_WaterFilled_100Hz	Error_WaterFilled_10kHz	Error_WaterFilled_10MHz	Error_WaterFilled_1GHz
nm	zF/nm	zF/nm	zF/nm	zF/nm	zF/nm	zF/nm	zF/nm	zF/nm	zF/nm
20	220.167	219.797	219.667	219.667	219.423	0.7443	0.3743	0.2443	0.2444
30.9	190.052	189.75	189.646	189.646	189.436	0.6165	0.3139	0.2105	0.2105
47.7	165.964	165.72	165.64	165.64	165.459	0.5049	0.2612	0.1806	0.1806
73.7	145.367	145.18	145.12	145.12	144.968	0.3993	0.2117	0.1516	0.1517
113.8	127.907	127.772	127.73	127.73	127.607	0.3004	0.165	0.1234	0.1234
175.8	112.664	112.578	112.552	112.552	112.457	0.2068	0.1204	0.0951	0.0951
271.4	99.252	99.2075	99.195	99.195	99.1276	0.12434	0.07986	0.06732	0.06732
419.2	87.1952	87.1797	87.1751	87.1751	87.1332	0.06203	0.04651	0.04191	0.04191
647.5	76.2965	76.2939	76.2926	76.2926	76.2704	0.02606	0.02348	0.02222	0.02222
1000	66.5759	66.5759	66.5756	66.5756	66.5657	0.01019	0.01023	0.00988	0.00988

## Sheet: ED Fig. 7g
InPlaneEpsilon	dC/dz_Zscan3nm	dC/dz_Zscan10nm	dC/dz_Zscan19nm	dC/dz_Zscan20nm	dC/dz_Zscan21nm
	zF/nm	zF/nm	zF/nm	zF/nm	zF/nm
1	-4.2367	-0.7023	-0.3858	-0.3667	-0.3441
1.931	-3.9728	-0.6647	-0.3676	-0.3497	-0.3284
3.728	-3.4675	-0.5926	-0.3328	-0.3169	-0.2982
7.197	-2.5065	-0.4553	-0.2663	-0.2544	-0.2406
13.895	-0.7023	-0.1968	-0.1409	-0.1366	-0.132
26.827	2.6053	0.2796	0.0908	0.0813	0.0689
51.795	8.4282	1.1269	0.5052	0.4711	0.4285
100	18.0525	2.5533	1.2093	1.1343	1.0413
193.07	32.6658	4.7882	2.3293	2.1911	2.0203
372.759	52.892	8.031	3.9894	3.762	3.4804
719.686	78.7454	12.4257	6.2973	5.952	5.524
1389.49	109.818	18.0242	9.3128	8.8202	8.2098
2682.7	145.097	24.6961	12.9864	12.3205	11.4965
5179.48	182.69	32.0669	17.1167	16.2608	15.2043
10000	219.825	39.5239	21.3482	20.3011	19.012

## Sheet: ED Fig. 7h
Frequency	dC/dz_SigmaEpsilonBulk_Zscan18nm	dC/dz_SigmaEpsilonBulk_Zscan19nm	dC/dz_SigmaEpsilonBulk_Zscan20nm	dC/dz_SigmaEpsilonBulk_Zscan5nm	dC/dz_InPlaneSigma1.7Sm-1_InPlaneEpsilon900_Zscan18nm	dC/dz_InPlaneSigma1.7Sm-1_InPlaneEpsilon900_Zscan19nm	dC/dz_InPlaneSigma1.7Sm-1_InPlaneEpsilon900_Zscan20nm	dC/dz_InPlaneSigma1.7Sm-1_InPlaneEpsilon900_Zscan5nm		Frequency	dC/dz_Exper	dC/dz_Exper_Error
Hz	zF/nm	zF/nm	zF/nm	zF/nm	zF/nm	zF/nm	zF/nm	zF/nm		Hz	zF/nm	zF/nm
9	30.1131	28.3879	27.0208	87.8534	30.1311	28.405	27.0371	87.9012		2000	27.919	1.8
27	29.9707	28.2526	26.8918	87.476	30.1311	28.405	27.0371	87.9012		6000	28.227	1.1
80	28.8383	27.1768	25.8658	84.48	30.1311	28.405	27.0371	87.9011		6000	28.227	1.1
240	23.352	21.9621	20.8908	70.0651	30.1311	28.405	27.0371	87.9012		20000	26.843	1.6
720	15.4603	14.4682	13.7472	49.0111	30.1311	28.405	27.0371	87.9012		60000	28.212	2.5
2154	8.8219	8.1968	7.7968	29.8884	30.1311	28.405	27.0371	87.901		100000	30.491	2.2
6449	4.6436	4.2685	4.0937	16.3316	30.1309	28.4049	27.037	87.8993		200000	28.776	2.3
19307	2.6587	2.4573	2.3683	8.7239	30.1297	28.4037	27.0358	87.886		600000	27.357	1.4
57797	2.0897	1.948	1.8777	6.4163	30.1185	28.393	27.0257	87.8232		900000	25.639	1.3
173020	2.0027	1.8699	1.8024	6.0707	30.019	28.2987	26.9355	87.5777		2000000	19.977	1.9
517947	1.9921	1.8604	1.7932	6.0296	29.1991	27.5194	26.1927	85.7467		6000000	13.681	2.5
1550516	1.9909	1.8594	1.7921	6.025	24.7017	23.2449	22.1184	74.988		10000000	10.72	2
4641589	1.9908	1.8592	1.792	6.0243	16.6422	15.5956	14.8231	54.0188		140000000	7.394	2.5
13895000	1.9908	1.8592	1.792	6.0242	10.3728	9.6711	9.1941	34.262		596000000	4.748	2
41595600	1.9908	1.8592	1.792	6.0244	7.4398	6.9166	6.5892	19.001		1300000000	6.32	2
124520000	1.9908	1.8592	1.792	6.0242	6.809	6.3291	6.0332	9.9978
372759000	1.9908	1.8592	1.792	6.0244	6.7272	6.2532	5.9613	6.6323
1115880000	1.9908	1.8592	1.792	6.0242	6.7179	6.2445	5.9531	6.0954
3340480000	1.9908	1.8592	1.792	6.0244	6.7169	6.2435	5.9522	6.0322
10000000000	1.9908	1.8592	1.792	6.0242	6.7168	6.2434	5.9521	6.0253
