# Supplementary material for: In-plane dielectric constant and conductivity of confined water
Source: Nature. 2025 Oct 15;646(8085):606–10. doi: 10.1038/s41586-025-09558-y (PMC12527945; doi:10.1038/s41586-025-09558-y)
Supplement: Supplementary file 10 — Source Data Extended Data Fig. 8 [file 41586_2025_9558_MOESM10_ESM.xlsx]

## Sheet: ED Fig. 8b
Frequency	dC/dz_h30nm	dC/dz_h5nm	dC/dz_h1.5nm
Hz	zF/nm	zF/nm	zF/nm
10	382.529	354.288	348.835
14.4544	382.501	354.124	348.303
20.893	382.46	353.887	347.545
30.1995	382.402	353.549	346.465
43.6516	382.318	353.064	344.935
63.0957	382.197	352.372	342.773
91.2011	382.022	351.384	339.737
131.826	381.771	349.98	335.501
190.546	381.41	347.991	329.643
275.423	380.89	345.186	321.633
398.107	380.142	341.253	310.838
575.44	379.066	335.78	296.564
831.764	377.519	328.244	278.146
1202.26	375.3	318.006	255.117
1737.8	372.122	304.353	227.451
2511.89	367.591	286.599	195.852
3630.78	361.181	264.282	161.962
5248.07	352.239	237.489	128.33
7585.78	340.062	207.239	97.9436
10964.8	324.136	175.745	73.3456
15848.9	304.62	146.187	55.693
22908.7	282.95	121.718	44.4477
33113.1	261.958	104.072	37.9799
47863	244.72	92.9163	34.5265
69183.1	232.766	86.5788	32.7666
100000	225.578	83.2353	31.8937
144544	221.669	81.5496	31.4676
208930	219.669	80.7211	31.2616
301995	218.679	80.3193	31.1624
436516	218.197	80.1257	31.1148
630957	217.965	80.0328	31.092
912011	217.853	79.9883	31.0811
1.31826e+06	217.8	79.9669	31.0759
1.90546e+06	217.774	79.9567	31.0734
2.75423e+06	217.762	79.9518	31.0722
3.98107e+06	217.756	79.9495	31.0716
5.7544e+06	217.753	79.9484	31.0713
8.31764e+06	217.752	79.9478	31.0712
12022600	217.751	79.9476	31.0711
17378000	217.751	79.9475	31.0711
25118900	217.75	79.9474	31.0711
36307800	217.75	79.9474	31.0711
52480700	217.75	79.9474	31.0711
75857800	217.75	79.9474	31.0711
109648000	217.75	79.9474	31.0711
158489000	217.75	79.9474	31.0711
229087000	217.75	79.9474	31.0711
331131000	217.75	79.9474	31.0711
478630000	217.75	79.9474	31.0711
691831000	217.75	79.9474	31.0711
1000000000	217.75	79.9474	31.0711

## Sheet: ED Fig. 8c
Frequency	dC/dz_H100nm	dC/dz_H10nm	dC/dz_H200nm
Hz	zF/nm	zF/nm	zF/nm
10	354.288	105.559	39.9657
15.1356	354.099	105.388	39.9657
22.9087	353.814	105.137	39.9657
34.6737	353.387	104.771	39.9657
52.4808	352.749	104.241	39.9657
79.4328	351.796	103.483	39.9657
120.226	350.379	102.408	39.9657
181.97	348.279	100.909	39.9657
275.423	345.186	98.8514	39.9657
416.869	340.663	96.0885	39.9656
630.957	334.113	92.4726	39.9654
954.993	324.758	87.8876	39.965
1445.44	311.651	82.2946	39.9641
2187.76	293.775	75.7886	39.9619
3311.31	270.298	68.6507	39.9571
5011.87	241.059	61.3642	39.946
7585.78	207.239	54.5547	39.9213
11481.5	171.874	48.8293	39.8675
17378	139.491	44.5536	39.7572
26302.7	114.276	41.7057	39.5568
39810.7	97.7708	39.959	39.2617
60256	88.514	38.9376	38.9378
91201.1	83.8736	38.3729	38.6794
138038	81.7013	38.0846	38.5209
208930	80.7211	37.9473	38.4388
316228	80.2867	37.8848	38.3999
478630	80.0958	37.8569	38.3823
724436	80.0122	37.8447	38.3745
1.09648e+06	79.9757	37.8393	38.3711
1.65959e+06	79.9597	37.837	38.3696
2.51189e+06	79.9527	37.8359	38.3689
3.80189e+06	79.9497	37.8355	38.3687
5.7544e+06	79.9484	37.8353	38.3685
8.70964e+06	79.9478	37.8352	38.3685
13182600	79.9475	37.8351	38.3685
19952600	79.9474	37.8351	38.3685
30199500	79.9474	37.8351	38.3684
45708800	79.9474	37.8351	38.3684
69183100	79.9474	37.8351	38.3684
104713000	79.9474	37.8351	38.3684
158489000	79.9474	37.8351	38.3684
239883000	79.9474	37.8351	38.3684
363078000	79.9474	37.8351	38.3684
549541000	79.9474	37.8351	38.3684
831764000	79.9474	37.8351	38.3684
1258930000	79.9474	37.8351	38.3684

## Sheet: ED Fig. 8d
Frequency	dC/dz_PointCharge_h30nm	dC/dz_PointCharge_h5nm	dC/dz_PointCharge_h1.5nm	Frequency	dC/dz_3DSimul_h30nm	dC/dz_3DSimul_h5nm	dC/dz_3DSimul_h1.5nm
Hz	zF/nm	zF/nm	zF/nm	Hz	zF/nm	zF/nm	zF/nm
10	1	1	1	9	0.99832	0.99936	0.9995
14.4544	0.99993	0.99954	0.99848	27	0.99624	0.99878	0.99548
20.893	0.99982	0.99887	0.9963	80	0.9942	0.99542	0.96282
30.1995	0.99967	0.99791	0.99321	240	0.99166	0.96787	0.78752
43.6516	0.99945	0.99655	0.98882	720	0.9825	0.81216	0.50207
63.0957	0.99913	0.99459	0.98262	2154	0.92259	0.53547	0.26872
91.2011	0.99868	0.9918	0.97392	6449	0.72306	0.31066	0.12831
131.826	0.99802	0.98784	0.96178	19307	0.52585	0.18265	0.06848
190.546	0.99708	0.98223	0.94498	57797	0.43017	0.13935	0.05212
275.423	0.99572	0.97431	0.92202	173020	0.40923	0.13136	0.04964
398.107	0.99376	0.96321	0.89107	517947	0.40651	0.13038	0.04934
575.44	0.99095	0.94776	0.85016	1550516	0.4062	0.13027	0.04931
831.764	0.98691	0.92649	0.79736	4641589	0.40617	0.13026	0.04931
1202.26	0.9811	0.89759	0.73134	13895000	0.40616	0.13026	0.0493
1737.8	0.9728	0.85906	0.65203	41595600	0.40616	0.13026	0.0493
2511.89	0.96095	0.80894	0.56145	124520000	0.40616	0.13026	0.0493
3630.78	0.94419	0.74595	0.46429	372759000	0.40616	0.13026	0.0493
5248.07	0.92082	0.67033	0.36788	1115880000	0.40616	0.13026	0.0493
7585.78	0.88898	0.58495	0.28077	3340480000	0.40616	0.13026	0.0493
10964.8	0.84735	0.49605	0.21026	10000000000	0.40616	0.13026	0.0493
15848.9	0.79633	0.41262	0.15965
22908.7	0.73968	0.34356	0.12742
33113.1	0.68481	0.29375	0.10888
47863	0.63974	0.26226	0.09898
69183.1	0.60849	0.24437	0.09393
100000	0.5897	0.23494	0.09143
144544	0.57948	0.23018	0.09021
208930	0.57425	0.22784	0.08962
301995	0.57167	0.22671	0.08933
436516	0.57041	0.22616	0.0892
630957	0.5698	0.2259	0.08913
912011	0.56951	0.22577	0.0891
1.31826e+06	0.56937	0.22571	0.08908
1.90546e+06	0.5693	0.22568	0.08908
2.75423e+06	0.56927	0.22567	0.08907
3.98107e+06	0.56925	0.22566	0.08907
5.7544e+06	0.56925	0.22566	0.08907
8.31764e+06	0.56924	0.22566	0.08907
12022600	0.56924	0.22566	0.08907
17378000	0.56924	0.22566	0.08907
25118900	0.56924	0.22566	0.08907
36307800	0.56924	0.22566	0.08907
52480700	0.56924	0.22566	0.08907
75857800	0.56924	0.22566	0.08907
109648000	0.56924	0.22566	0.08907
158489000	0.56924	0.22566	0.08907
229087000	0.56924	0.22566	0.08907
331131000	0.56924	0.22566	0.08907
478630000	0.56924	0.22566	0.08907
691831000	0.56924	0.22566	0.08907
1000000000	0.56924	0.22566	0.08907

## Sheet: ED Fig. 8e
Frequency	dC/dz_OutofPlaneSigma_2e-2Sm-1	dC/dz_OutofPlaneSigma_2e-3Sm-1	dC/dz_OutofPlaneSigma_2e-4Sm-1	dC/dz_InPlaneSigma_2e-2Sm-1	dC/dz_InPlaneSigma_2e-3Sm-1	dC/dz_InPlaneSigma_2e-4Sm-1
Hz	zF/nm	zF/nm	zF/nm	zF/nm	zF/nm	zF/nm
10	31.1996	31.1996	31.1996	349.994	349.818	348.679
15.8489	31.1996	31.1996	31.1996	349.976	349.733	347.98
25.1189	31.1996	31.1996	31.1996	349.952	349.608	346.893
39.8107	31.1996	31.1996	31.1996	349.921	349.419	345.209
63.0957	31.1996	31.1996	31.1996	349.878	349.128	342.614
100	31.1996	31.1996	31.1996	349.818	348.679	338.646
158.489	31.1996	31.1996	31.1996	349.733	347.98	332.647
251.189	31.1995	31.1996	31.1996	349.608	346.893	323.712
398.107	31.1995	31.1996	31.1996	349.419	345.209	310.68
630.957	31.1995	31.1996	31.1996	349.128	342.614	292.215
1000	31.1995	31.1996	31.1996	348.679	338.646	267.069
1584.89	31.1994	31.1996	31.1996	347.98	332.647	234.627
2511.89	31.1992	31.1995	31.1996	346.893	323.712	195.704
3981.07	31.1986	31.1995	31.1996	345.209	310.68	153.272
6309.57	31.1971	31.1995	31.1996	342.614	292.215	112.413
10000	31.1935	31.1995	31.1996	338.646	267.069	78.7305
15848.9	31.1853	31.1994	31.1996	332.647	234.627	55.575
25118.9	31.169	31.1992	31.1995	323.712	195.704	42.3557
39810.7	31.143	31.1986	31.1995	310.68	153.272	35.8984
63095.7	31.1143	31.1971	31.1995	292.215	112.413	33.0553
100000	31.0926	31.1935	31.1995	267.069	78.7305	31.8716
158489	31.0806	31.1853	31.1994	234.627	55.575	31.3915
251189	31.0751	31.169	31.1992	195.704	42.3557	31.1989
398107	31.0727	31.143	31.1986	153.272	35.8984	31.122
630957	31.0717	31.1143	31.1971	112.413	33.0553	31.0914
1000000	31.0713	31.0926	31.1935	78.7305	31.8716	31.0791
1.58489e+06	31.0712	31.0806	31.1853	55.575	31.3915	31.0743
2.51189e+06	31.0711	31.0751	31.169	42.3557	31.1989	31.0724
3.98107e+06	31.0711	31.0727	31.143	35.8984	31.122	31.0716
6.30957e+06	31.0711	31.0717	31.1143	33.0553	31.0914	31.0713
10000000	31.0711	31.0713	31.0926	31.8716	31.0791	31.0711
15848900	31.0711	31.0712	31.0806	31.3915	31.0743	31.0711
25118900	31.0711	31.0711	31.0751	31.1989	31.0724	31.0711
39810700	31.0711	31.0711	31.0727	31.122	31.0716	31.0711
63095700	31.0711	31.0711	31.0717	31.0914	31.0713	31.0711
100000000	31.0711	31.0711	31.0713	31.0791	31.0711	31.0711
158489000	31.0711	31.0711	31.0712	31.0743	31.0711	31.0711
251189000	31.0711	31.0711	31.0711	31.0724	31.0711	31.0711
398107000	31.0711	31.0711	31.0711	31.0716	31.0711	31.0711
630957000	31.0711	31.0711	31.0711	31.0713	31.0711	31.0711
1000000000	31.0711	31.0711	31.0711	31.0711	31.0711	31.0711

## Sheet: ED Fig. 8f
Frequency	dC/dz_OutofPlaneEpsilon_20	dC/dz_OutofPlaneEpsilon_200	dC/dz_OutofPlaneEpsilon_2000	dC/dz_InPlaneEpsilon_20	dC/dz_InPlaneEpsilon_80	dC/dz_InPlaneEpsilon_200	dC/dz_InPlaneEpsilon_2000
Hz	zF/nm	zF/nm	zF/nm	zF/nm	zF/nm	zF/nm	zF/nm
10.042	348.277	348.767	348.824	345.791	344.755	345.789	345.77
15.915	347.546	348.068	348.126	344.58	342.585	344.576	344.535
25.224	346.435	346.98	347.038	342.961	339.537	342.952	342.863
39.978	344.735	345.294	345.352	340.754	335.285	340.734	340.541
63.361	342.132	342.699	342.757	337.679	329.407	337.636	337.223
100.42	338.167	338.737	338.795	333.309	321.369	333.219	332.354
159.155	332.187	332.758	332.816	327.015	310.539	326.829	325.087
252.244	323.304	323.874	323.931	317.911	296.222	317.539	314.246
399.779	310.38	310.948	311.004	304.846	277.755	304.14	298.555
633.607	292.108	292.671	292.727	286.488	254.674	285.243	277.5
1004	267.245	267.801	267.857	261.576	226.961	259.614	252.983
1592	235.089	235.635	235.69	229.419	195.327	226.858	230.051
2522	196.148	196.679	196.732	190.587	161.429	188.413	213.654
3998	152.758	153.271	153.323	147.555	127.821	148.33	204.508
6336	109.157	109.65	109.7	104.743	97.4941	112.641	200.209
10040	70.5119	70.9872	71.0348	67.4279	72.9784	86.4705	198.368
15920	40.9754	41.4374	41.4837	39.6136	55.4136	70.8526	197.612
25220	21.8198	22.2748	22.3203	22.1458	44.2464	63.0349	197.307
39980	11.2593	11.7118	11.7572	12.8341	37.8417	59.5538	197.185
63360	6.17683	6.62885	6.67411	8.47443	34.4376	58.0978	197.137
100400	3.9481	4.40011	4.44537	6.59617	32.714	57.5061	197.117
159200	3.02073	3.47279	3.51806	5.82183	31.865	57.2685	197.11
252200	2.64453	3.09661	3.14188	5.50903	31.4529	57.1736	197.107
399800	2.4936	2.94569	2.99097	5.38376	31.2542	57.1358	197.105
633600	2.43332	2.88542	2.9307	5.33377	31.1588	57.1208	197.105
1004000	2.4093	2.8614	2.90668	5.31385	31.1131	57.1148	197.105
1592000	2.39973	2.85183	2.89711	5.30591	31.0912	57.1124	197.105
2522000	2.39592	2.84802	2.8933	5.30275	31.0807	57.1114	197.105
3998000	2.3944	2.8465	2.89178	5.3015	31.0757	57.111	197.105
6336000	2.39379	2.8459	2.89118	5.301	31.0733	57.1109	197.105
10040000	2.39355	2.84566	2.89094	5.3008	31.0721	57.1108	197.105
15920000	2.39346	2.84556	2.89084	5.30072	31.0716	57.1108	197.105
25220000	2.39342	2.84553	2.8908	5.30069	31.0713	57.1108	197.105
39980000	2.39341	2.84551	2.89079	5.30067	31.0712	57.1108	197.105
63360000	2.3934	2.84551	2.89078	5.30067	31.0711	57.1108	197.105
100400000	2.3934	2.8455	2.89078	5.30067	31.0711	57.1108	197.105
159200000	2.3934	2.8455	2.89078	5.30067	31.0711	57.1108	197.105
252200000	2.3934	2.8455	2.89078	5.30067	31.0711	57.1108	197.105
399800000	2.3934	2.8455	2.89078	5.30067	31.0711	57.1108	197.105
633600000	2.3934	2.8455	2.89078	5.30067	31.0711	57.1108	197.105
1004000000	2.3934	2.8455	2.89078	5.30067	31.0711	57.1108	197.105
