# Supplementary material for: In-plane dielectric constant and conductivity of confined water
Source: Nature. 2025 Oct 15;646(8085):606–10. doi: 10.1038/s41586-025-09558-y (PMC12527945; doi:10.1038/s41586-025-09558-y)
Supplement: Supplementary file 11 — Source Data Extended Data Fig. 9 [file 41586_2025_9558_MOESM11_ESM.xlsx]

## Sheet: ED Fig. 9c
Frequency	|Z|_h30nm	|Z|_h5nm	|Z|_h1.5nm
Hz	GOhm	GOhm	GOhm
10.021	2666000	2666000	10.021
10.252	2606000	2606000	10.252
10.488	2548000	2548000	10.488
10.73	2490000	2490000	10.73
10.977	2434000	2434000	10.977
11.231	2379000	2379000	11.231
11.489	2326000	2326000	11.489
11.754	2273000	2273000	11.754
12.025	2222000	2222000	12.025
12.303	2172000	2172000	12.303
12.586	2123000	2123000	12.586
12.877	2075000	2075000	12.877
13.173	2028000	2028000	13.173
13.477	1983000	1983000	13.477
13.788	1938000	1938000	13.788
14.106	1894000	1894000	14.106
14.431	1851000	1852000	14.431
14.764	1810000	1810000	14.764
15.104	1769000	1769000	15.104
15.453	1729000	1729000	15.453
15.809	1690000	1690000	15.809
16.173	1652000	1652000	16.173
16.546	1615000	1615000	16.546
16.928	1578000	1578000	16.928
17.318	1543000	1543000	17.318
17.717	1508000	1508000	17.717
18.126	1474000	1474000	18.126
18.544	1441000	1441000	18.544
18.971	1408000	1408000	18.971
19.409	1377000	1377000	19.409
19.856	1346000	1346000	19.856
20.314	1315000	1315000	20.314
20.783	1286000	1286000	20.783
21.262	1257000	1257000	21.262
21.752	1228000	1228000	21.752
22.254	1201000	1201000	22.254
22.767	1174000	1174000	22.767
23.292	1147000	1147000	23.292
23.829	1121000	1121000	23.829
24.378	1096000	1096000	24.378
24.94	1071000	1071000	24.94
25.515	1047000	1047000	25.515
26.104	1024000	1024000	26.104
26.705	1001000	1001000	26.705
27.321	978000	978100	27.321
27.951	955900	956000	27.951
28.596	934400	934500	28.596
29.255	913300	913400	29.255
29.93	892700	892900	29.93
30.62	872600	872700	30.62
31.326	853000	853100	31.326
32.048	833700	833900	32.048
32.787	814900	815100	32.787
33.543	796600	796700	33.543
34.316	778600	778800	34.316
35.108	761100	761200	35.108
35.917	743900	744100	35.917
36.745	727200	727300	36.745
37.592	710800	710900	37.592
38.459	694700	694900	38.459
39.346	679100	679200	39.346
40.253	663800	663900	40.253
41.181	648800	649000	41.181
42.131	634200	634400	42.131
43.102	619900	620100	43.102
44.096	605900	606100	44.096
45.113	592300	592500	45.113
46.153	578900	579100	46.153
47.217	565900	566100	47.217
48.306	553100	553300	48.306
49.42	540700	540900	49.42
50.559	528500	528700	50.559
51.725	516600	516800	51.725
52.918	504900	505100	52.918
54.138	493500	493800	54.138
55.386	482400	482600	55.386
56.663	471600	471800	56.663
57.97	460900	461200	57.97
59.306	450500	450800	59.306
60.674	440400	440600	60.674
62.073	430500	430700	62.073
63.504	420800	421000	63.504
64.968	411300	411500	64.968
66.466	402000	402300	66.466
67.999	392900	393200	67.999
69.566	384100	384400	69.566
71.17	375400	375700	71.17
72.812	367000	367300	72.812
74.49	358700	359000	74.49
76.208	350600	350900	76.208
77.965	342700	343000	77.965
79.763	335000	335300	79.763
81.602	327400	327800	81.602
83.483	320100	320400	83.483
85.408	312900	313200	85.408
87.378	305800	306100	87.378
89.392	298900	299300	89.392
91.453	292200	292500	91.453
93.562	285600	286000	93.562
95.719	279200	279500	95.719
97.926	272900	273200	97.926
100.184	266700	267100	100.184
102.494	260700	261100	102.494
104.858	254800	255200	104.858
107.275	249100	249500	107.275
109.749	243500	243900	109.749
112.279	238000	238400	112.279
114.868	232600	233100	114.868
117.517	227400	227800	117.517
120.226	222300	222700	120.226
122.999	217300	217700	122.999
125.835	212400	212800	125.835
128.736	207600	208100	128.736
131.704	202900	203400	131.704
134.741	198300	198800	134.741
137.848	193900	194400	137.848
141.026	189500	190000	141.026
144.278	185200	185800	144.278
147.605	181000	181600	147.605
151.008	177000	177600	151.008
154.49	173000	173600	154.49
158.052	169100	169700	158.052
161.696	165300	165900	161.696
165.425	161500	162200	165.425
169.239	157900	158600	169.239
173.141	154300	155000	173.141
177.133	150900	151600	177.133
181.217	147500	148200	181.217
185.396	144200	144900	185.396
189.671	140900	141600	189.671
194.044	137700	138500	194.044
198.518	134600	135400	198.518
203.095	131600	132400	203.095
207.778	128600	129400	207.778
212.569	125700	126600	212.569
217.47	122900	123700	217.47
222.485	120100	121000	222.485
227.615	117400	118300	227.615
232.863	114800	115700	232.863
238.232	112200	113100	238.232
243.725	109700	110600	243.725
249.345	107200	108200	249.345
255.094	104800	105800	255.094
260.976	102400	103400	260.976
266.993	100100	101200	266.993
273.149	97870	98920	273.149
279.447	95660	96740	279.447
285.891	93510	94610	285.891
292.483	91400	92530	292.483
299.226	89350	90500	299.226
306.126	87330	88520	306.126
313.184	85370	86580	313.184
320.406	83450	84680	320.406
327.793	81570	82830	327.793
335.351	79730	81030	335.351
343.084	77940	79260	343.084
350.994	76180	77540	350.994
359.087	74470	75850	359.087
367.367	72790	74210	367.367
375.837	71160	72600	375.837
384.503	69560	71030	384.503
393.369	67990	69500	393.369
402.439	66460	68010	402.439
411.718	64970	66550	411.718
421.211	63510	65120	421.211
430.923	62080	63730	430.923
440.859	60680	62370	440.859
451.024	59320	61050	451.024
461.424	57990	59750	461.424
472.063	56680	58490	472.063
482.948	55410	57250	482.948
494.083	54160	56050	494.083
505.475	52950	54870	505.475
517.13	51760	53730	517.13
529.054	50590	52610	529.054
541.253	49460	51520	541.253
553.732	48350	50450	553.732
566.5	47260	49410	566.5
579.562	46200	48400	579.562
592.925	45170	47410	592.925
606.597	44150	46450	606.597
620.583	43160	45510	620.583
634.892	42190	44590	634.892
649.531	41250	43690	649.531
664.508	40320	42820	664.508
679.829	39420	41970	679.829
695.505	38540	41140	695.505
711.541	37670	40340	711.541
727.947	36830	39550	727.947
744.732	36010	38780	744.732
761.904	35200	38040	761.904
779.471	34410	37310	779.471
797.444	33640	36600	797.444
815.831	32890	35910	815.831
834.642	32160	35240	834.642
853.886	31440	34590	853.886
873.575	30740	33950	873.575
893.717	30050	33330	893.717
914.324	29380	32730	914.324
935.406	28730	32140	935.406
956.974	28080	31570	956.974
979.039	27460	31010	979.039
1002	26850	30470	1002
1025	26250	29950	1025
1048	25670	29440	1048
1073	25100	28940	1073
1097	24540	28460	1097
1123	24000	27990	1123
1148	23460	27540	1148
1175	22940	27090	1175
1202	22440	26670	1202
1230	21940	26250	1230
1258	21450	25850	1258
1287	20980	25450	1287
1317	20520	25070	1317
1347	20070	24700	1347
1378	19620	24350	1378
1410	19190	24000	1410
1442	18770	23660	1442
1476	18360	23340	1476
1510	17960	23020	1510
1545	17560	22720	1545
1580	17180	22420	1580
1617	16800	22140	1617
1654	16440	21860	1654
1692	16080	21590	1692
1731	15730	21330	1731
1771	15390	21080	1771
1812	15060	20840	1812
1854	14730	20600	1854
1896	14410	20380	1896
1940	14100	20160	1940
1985	13800	19950	1985
2030	13500	19740	2030
2077	13220	19550	2077
2125	12930	19360	2125
2174	12660	19170	2174
2224	12390	19000	2224
2276	12130	18820	2276
2328	11870	18660	2328
2382	11620	18500	2382
2437	11380	18350	2437
2493	11140	18200	2493
2550	10910	18060	2550
2609	10680	17920	2609
2669	10460	17790	2669
2731	10240	17660	2731
2794	10030	17540	2794
2858	9827	17420	2858
2924	9627	17310	2924
2992	9431	17200	2992
3061	9241	17100	3061
3131	9055	17000	3131
3203	8874	16900	3203
3277	8697	16800	3277
3353	8525	16710	3353
3430	8357	16630	3430
3509	8194	16540	3509
3590	8035	16460	3590
3673	7879	16390	3673
3758	7728	16310	3758
3844	7581	16240	3844
3933	7437	16170	3933
4023	7297	16110	4023
4116	7161	16040	4116
4211	7028	15980	4211
4308	6899	15920	4308
4408	6774	15870	4408
4509	6651	15810	4509
4613	6532	15760	4613
4720	6417	15710	4720
4828	6304	15660	4828
4940	6194	15610	4940
5054	6088	15570	5054
5170	5984	15520	5170
5289	5883	15480	5289
5411	5785	15440	5411
5536	5690	15400	5536
5664	5598	15360	5664
5794	5508	15320	5794
5928	5420	15290	5928
6065	5335	15250	6065
6204	5253	15220	6204
6347	5173	15180	6347
6494	5095	15150	6494
6644	5020	15120	6644
6797	4947	15090	6797
6953	4876	15060	6953
7114	4807	15030	7114
7278	4740	15000	7278
7446	4675	14970	7446
7617	4612	14940	7617
7793	4551	14920	7793
7973	4491	14890	7973
8156	4434	14860	8156
8344	4378	14840	8344
8537	4324	14810	8537
8734	4271	14780	8734
8935	4221	14760	8935
9141	4171	14730	9141
9352	4123	14700	9352
9568	4077	14680	9568
9788	4032	14650	9788
10010	3988	14630	10010
10240	3946	14600	10240
10480	3904	14570	10480
10720	3865	14550	10720
10970	3826	14520	10970
11220	3788	14490	11220
11480	3751	14460	11480
11750	3716	14440	11750
12020	3681	14410	12020
12290	3647	14380	12290
12580	3615	14350	12580
12870	3583	14320	12870
13160	3551	14280	13160
13470	3521	14250	13470
13780	3491	14220	13780
14100	3463	14190	14100
14420	3434	14150	14420
14750	3407	14120	14750
15090	3379	14080	15090
15440	3353	14040	15440
15800	3327	14000	15800
16160	3301	13960	16160
16530	3276	13920	16530
16920	3252	13880	16920
17310	3227	13840	17310
17710	3203	13790	17710
18110	3180	13750	18110
18530	3156	13700	18530
18960	3133	13650	18960
19400	3110	13600	19400
19840	3087	13550	19840
20300	3065	13490	20300
20770	3042	13440	20770
21250	3020	13380	21250
21740	2998	13320	21740
22240	2975	13260	22240
22750	2953	13200	22750
23280	2931	13130	23280
23810	2909	13070	23810
24360	2886	13000	24360
24920	2864	12930	24920
25500	2842	12860	25500
26090	2819	12780	26090
26690	2797	12710	26690
27300	2774	12630	27300
27930	2751	12550	27930
28580	2728	12470	28580
29230	2705	12390	29230
29910	2682	12300	29910
30600	2658	12210	30600
31300	2634	12120	31300
32030	2610	12030	32030
32760	2586	11930	32760
33520	2562	11840	33520
34290	2537	11740	34290
35080	2512	11640	35080
35890	2487	11540	35890
36720	2462	11430	36720
37570	2436	11330	37570
38430	2411	11220	38430
39320	2385	11110	39320
40230	2359	11000	40230
41150	2332	10890	41150
42100	2306	10770	42100
43070	2279	10660	43070
44070	2252	10540	44070
45080	2225	10420	45080
46120	2197	10300	46120
47180	2170	10180	47180
48270	2142	10060	48270
49390	2115	9933	49390
50520	2087	9808	50520
51690	2059	9683	51690
52880	2031	9557	52880
54100	2003	9430	54100
55350	1975	9302	55350
56620	1946	9174	56620
57930	1918	9045	57930
59270	1890	8916	59270
60630	1862	8787	60630
62030	1833	8657	62030
63460	1805	8528	63460
64920	1777	8398	64920
66420	1749	8268	66420
67950	1721	8139	67950
69520	1693	8010	69520
71120	1666	7881	71120
72760	1638	7753	72760
74440	1610	7625	74440
76160	1583	7498	76160
77910	1556	7372	77910
79710	1529	7246	79710
81550	1502	7121	81550
83430	1476	6997	83430
85350	1449	6874	85350
87320	1423	6751	87320
89330	1398	6630	89330
91390	1372	6510	91390
93500	1347	6391	93500
95650	1322	6273	95650
97860	1297	6157	97860
100100	1272	6042	100100
102400	1248	5928	102400
104800	1224	5815	104800
107200	1201	5704	107200
109700	1177	5594	109700
112200	1154	5485	112200
114800	1132	5378	114800
117400	1109	5273	117400
120100	1087	5168	120100
122900	1066	5066	122900
125700	1044	4965	125700
128600	1023	4865	128600
131600	1002	4767	131600
134600	982.014	4670	134600
137800	961.946	4575	137800
140900	942.208	4482	140900
144200	922.797	4390	144200
147500	903.714	4299	147500
150900	884.957	4210	150900
154400	866.525	4123	154400
157900	848.416	4037	157900
161600	830.628	3953	161600
165300	813.159	3870	165300
169100	796.006	3788	169100
173000	779.168	3709	173000
177000	762.641	3630	177000
181100	746.422	3553	181100
185300	730.508	3477	185300
189500	714.896	3403	189500
193900	699.583	3331	193900
198400	684.564	3259	198400
203000	669.837	3189	203000
207600	655.397	3121	207600
212400	641.242	3053	212400
217300	627.366	2987	217300
222300	613.767	2923	222300
227500	600.44	2859	227500
232700	587.381	2797	232700
238100	574.586	2736	238100
243600	562.051	2677	243600
249200	549.772	2618	249200
254900	537.745	2561	254900
260800	525.966	2505	260800
266800	514.43	2450	266800
273000	503.134	2396	273000
279300	492.073	2344	279300
285700	481.244	2292	285700
292300	470.642	2242	292300
299000	460.263	2192	299000
305900	450.103	2144	305900
313000	440.158	2097	313000
320200	430.425	2050	320200
327600	420.898	2005	327600
335100	411.576	1961	335100
342800	402.452	1917	342800
350800	393.525	1875	350800
358800	384.789	1833	358800
367100	376.241	1792	367100
375600	367.878	1753	375600
384200	359.696	1714	384200
393100	351.691	1676	393100
402200	343.86	1638	402200
411400	336.2	1602	411400
420900	328.706	1566	420900
430600	321.375	1531	430600
440600	314.205	1497	440600
450700	307.191	1464	450700
461100	300.331	1431	461100
471700	293.622	1399	471700
482600	287.06	1368	482600
493700	280.642	1337	493700
505100	274.365	1307	505100
516800	268.227	1278	516800
528700	262.224	1249	528700
540900	256.353	1221	540900
553400	250.613	1194	553400
566100	244.999	1167	566100
579200	239.509	1141	579200
592500	234.142	1116	592500
606200	228.893	1091	606200
620200	223.76	1066	620200
634500	218.742	1042	634500
649100	213.835	1019	649100
664000	209.037	996.041	664000
679400	204.346	973.691	679400
695000	199.759	951.839	695000
711000	195.274	930.473	711000
727400	190.889	909.583	727400
744200	186.602	889.158	744200
761400	182.411	869.189	761400
778900	178.313	849.665	778900
796900	174.307	830.577	796900
815300	170.39	811.915	815300
834100	166.561	793.67	834100
853300	162.817	775.832	853300
873000	159.157	758.393	873000
893100	155.579	741.344	893100
913700	152.08	724.677	913700
934800	148.661	708.383	934800
956300	145.317	692.453	956300
978400	142.049	676.88	978400
1001000	138.854	661.655	1001000
1024000	135.73	646.772	1024000
1048000	132.677	632.222	1048000
1072000	129.691	617.999	1072000
1096000	126.773	604.094	1096000
1122000	123.921	590.501	1122000
1148000	121.132	577.213	1148000
1174000	118.406	564.223	1174000
1201000	115.741	551.525	1201000
1229000	113.136	539.112	1229000
1257000	110.589	526.977	1257000
1286000	108.099	515.115	1286000
1316000	105.666	503.519	1316000
1346000	103.287	492.184	1346000
1377000	100.962	481.103	1377000
1409000	98.688	470.271	1409000
1441000	96.466	459.682	1441000
1475000	94.294	449.332	1475000
1509000	92.171	439.214	1509000
1543000	90.095	429.324	1543000
1579000	88.066	419.656	1579000
1615000	86.083	410.205	1615000
1653000	84.144	400.967	1653000
1691000	82.249	391.936	1691000
1730000	80.397	383.109	1730000
1770000	78.586	374.48	1770000
1811000	76.816	366.046	1811000
1852000	75.085	357.801	1852000
1895000	73.394	349.741	1895000
1939000	71.741	341.863	1939000
1983000	70.125	334.162	1983000
2029000	68.545	326.635	2029000
2076000	67.001	319.277	2076000
2124000	65.492	312.084	2124000
2173000	64.016	305.053	2173000
2223000	62.574	298.181	2223000
2274000	61.164	291.463	2274000
2326000	59.786	284.897	2326000
2380000	58.439	278.478	2380000
2435000	57.123	272.204	2435000
2491000	55.836	266.071	2491000
2549000	54.578	260.077	2549000
2607000	53.348	254.217	2607000
2667000	52.146	248.489	2667000
2729000	50.971	242.89	2729000
2792000	49.822	237.417	2792000
2856000	48.7	232.068	2856000
2922000	47.602	226.839	2922000
2990000	46.53	221.728	2990000
3058000	45.481	216.731	3058000
3129000	44.457	211.848	3129000
3201000	43.455	207.074	3201000
3275000	42.476	202.408	3275000
3350000	41.518	197.847	3350000
3428000	40.583	193.389	3428000
3507000	39.668	189.031	3507000
3588000	38.774	184.771	3588000
3670000	37.901	180.608	3670000
3755000	37.047	176.538	3755000
3841000	36.212	172.56	3841000
3930000	35.396	168.671	3930000
4021000	34.598	164.87	4021000
4113000	33.818	161.155	4113000
4208000	33.056	157.523	4208000
4305000	32.311	153.973	4305000
4405000	31.583	150.503	4405000
4506000	30.872	147.112	4506000
4610000	30.176	143.796	4610000
4716000	29.496	140.556	4716000
4825000	28.831	137.388	4825000
4936000	28.181	134.292	4936000
5050000	27.546	131.266	5050000
5167000	26.925	128.308	5167000
5286000	26.319	125.416	5286000
5408000	25.726	122.59	5408000
5532000	25.146	119.827	5532000
5660000	24.579	117.126	5660000
5790000	24.025	114.487	5790000
5924000	23.484	111.907	5924000
6060000	22.954	109.385	6060000
6200000	22.437	106.92	6200000
6343000	21.932	104.51	6343000
6489000	21.437	102.155	6489000
6639000	20.954	99.852	6639000
6792000	20.482	97.602	6792000
6949000	20.02	95.402	6949000
7109000	19.569	93.252	7109000
7273000	19.128	91.151	7273000
7440000	18.697	89.097	7440000
7612000	18.276	87.089	7612000
7788000	17.864	85.126	7788000
7967000	17.461	83.207	7967000
8151000	17.068	81.332	8151000
8339000	16.683	79.499	8339000
8531000	16.307	77.707	8531000
8728000	15.939	75.956	8728000
8929000	15.58	74.244	8929000
9135000	15.229	72.571	9135000
9345000	14.886	70.936	9345000
9561000	14.55	69.337	9561000
9781000	14.222	67.774	9781000
10010000	13.902	66.247	10010000
10240000	13.589	64.754	10240000
10470000	13.282	63.294	10470000
10720000	12.983	61.868	10720000
10960000	12.69	60.474	10960000
11220000	12.404	59.111	11220000
11470000	12.125	57.778	11470000
11740000	11.852	56.476	11740000
12010000	11.584	55.203	12010000
12290000	11.323	53.959	12290000
12570000	11.068	52.743	12570000
12860000	10.819	51.554	12860000
13160000	10.575	50.393	13160000
13460000	10.337	49.257	13460000
13770000	10.104	48.147	13770000
14090000	9.876	47.062	14090000
14410000	9.653	46.001	14410000
14740000	9.436	44.964	14740000
15080000	9.223	43.951	15080000
15430000	9.015	42.96	15430000
15790000	8.812	41.992	15790000
16150000	8.613	41.046	16150000
16520000	8.419	40.121	16520000
16900000	8.23	39.216	16900000
17290000	8.044	38.333	17290000
17690000	7.863	37.469	17690000
18100000	7.686	36.624	18100000
18520000	7.512	35.799	18520000
18950000	7.343	34.992	18950000
19380000	7.178	34.203	19380000
19830000	7.016	33.432	19830000
20290000	6.858	32.679	20290000
20750000	6.703	31.942	20750000
21230000	6.552	31.223	21230000
21720000	6.404	30.519	21720000
22220000	6.26	29.831	22220000
22740000	6.119	29.159	22740000
23260000	5.981	28.502	23260000
23800000	5.846	27.859	23800000
24340000	5.715	27.231	24340000
24910000	5.586	26.618	24910000
25480000	5.46	26.018	25480000
26070000	5.337	25.431	26070000
26670000	5.216	24.858	26670000
27280000	5.099	24.298	27280000
27910000	4.984	23.75	27910000
28560000	4.872	23.215	28560000
29210000	4.762	22.692	29210000
29890000	4.655	22.18	29890000
30580000	4.55	21.68	30580000
31280000	4.447	21.192	31280000
32000000	4.347	20.714	32000000
32740000	4.249	20.247	32740000
33500000	4.153	19.791	33500000
34270000	4.06	19.345	34270000
35060000	3.968	18.909	35060000
35870000	3.879	18.483	35870000
36690000	3.791	18.066	36690000
37540000	3.706	17.659	37540000
38410000	3.622	17.261	38410000
39290000	3.541	16.872	39290000
40200000	3.461	16.492	40200000
41120000	3.383	16.12	41120000
42070000	3.307	15.757	42070000
43040000	3.232	15.402	43040000
44040000	3.159	15.055	44040000
45050000	3.088	14.715	45050000
46090000	3.018	14.384	46090000
47150000	2.95	14.059	47150000
48240000	2.884	13.743	48240000
49350000	2.819	13.433	49350000
50490000	2.755	13.13	50490000
51650000	2.693	12.834	51650000
52840000	2.633	12.545	52840000
54060000	2.573	12.262	54060000
55310000	2.515	11.986	55310000
56580000	2.459	11.716	56580000
57890000	2.403	11.452	57890000
59220000	2.349	11.194	59220000
60590000	2.296	10.941	60590000
61990000	2.244	10.695	61990000
63420000	2.194	10.454	63420000
64880000	2.144	10.218	64880000
66370000	2.096	9.988	66370000
67900000	2.049	9.763	67900000
69470000	2.003	9.543	69470000
71070000	1.957	9.328	71070000
72710000	1.913	9.117	72710000
74390000	1.87	8.912	74390000
76100000	1.828	8.711	76100000
77860000	1.787	8.515	77860000
79650000	1.747	8.323	79650000
81490000	1.707	8.135	81490000
83370000	1.669	7.952	83370000
85290000	1.631	7.773	85290000
87260000	1.594	7.597	87260000
89270000	1.558	7.426	89270000
91330000	1.523	7.259	91330000
93430000	1.489	7.095	93430000
95590000	1.455	6.935	95590000
97790000	1.423	6.779	97790000
100000000	1.391	6.626	100000000
102400000	1.359	6.477	102400000
104700000	1.329	6.331	104700000
107100000	1.299	6.188	107100000
109600000	1.269	6.049	109600000
112100000	1.241	5.912	112100000
114700000	1.213	5.779	114700000
117400000	1.185	5.649	117400000
120100000	1.159	5.522	120100000
122800000	1.133	5.397	122800000
125700000	1.107	5.276	125700000
128600000	1.082	5.157	128600000
131500000	1.058	5.04	131500000
134600000	1.034	4.927	134600000
137700000	1.011	4.816	137700000
140800000	0.988	4.707	140800000
144100000	0.966	4.601	144100000
147400000	0.944	4.497	147400000
150800000	0.923	4.396	150800000
154300000	0.902	4.297	154300000
157800000	0.881	4.2	157800000
161500000	0.862	4.106	161500000
165200000	0.842	4.013	165200000
169000000	0.823	3.923	169000000
172900000	0.805	3.834	172900000
176900000	0.786	3.748	176900000
181000000	0.769	3.663	181000000
185100000	0.751	3.581	185100000
189400000	0.734	3.5	189400000
193800000	0.718	3.421	193800000
198200000	0.702	3.344	198200000
202800000	0.686	3.269	202800000
207500000	0.67	3.195	207500000
212300000	0.655	3.123	212300000
217200000	0.641	3.053	217200000
222200000	0.626	2.984	222200000
227300000	0.612	2.917	227300000
232500000	0.598	2.851	232500000
237900000	0.585	2.787	237900000
243400000	0.572	2.724	243400000
249000000	0.559	2.662	249000000
254700000	0.546	2.602	254700000
260600000	0.534	2.544	260600000
266600000	0.522	2.486	266600000
272800000	0.51	2.43	272800000
279100000	0.499	2.376	279100000
285500000	0.487	2.322	285500000
292100000	0.476	2.27	292100000
298800000	0.466	2.219	298800000
305700000	0.455	2.169	305700000
312800000	0.445	2.12	312800000
320000000	0.435	2.072	320000000
327300000	0.425	2.025	327300000
334900000	0.415	1.98	334900000
342600000	0.406	1.935	342600000
350500000	0.397	1.891	350500000
358600000	0.388	1.849	358600000
366900000	0.379	1.807	366900000
375300000	0.371	1.766	375300000
384000000	0.362	1.727	384000000
392800000	0.354	1.688	392800000
401900000	0.346	1.65	401900000
411100000	0.338	1.612	411100000
420600000	0.331	1.576	420600000
430300000	0.323	1.541	430300000
440300000	0.316	1.506	440300000
450400000	0.309	1.472	450400000
460800000	0.302	1.439	460800000
471400000	0.295	1.406	471400000
482300000	0.288	1.375	482300000
493400000	0.282	1.344	493400000
504800000	0.276	1.313	504800000
516400000	0.269	1.284	516400000
528300000	0.263	1.255	528300000
540500000	0.257	1.227	540500000
553000000	0.252	1.199	553000000
565700000	0.246	1.172	565700000
578800000	0.24	1.145	578800000
592100000	0.235	1.12	592100000
605800000	0.23	1.094	605800000
619700000	0.224	1.07	619700000
634000000	0.219	1.046	634000000
648600000	0.214	1.022	648600000
663600000	0.21	0.999	663600000
678900000	0.205	0.976	678900000
694500000	0.2	0.954	694500000
710600000	0.196	0.933	710600000
726900000	0.191	0.912	726900000
743700000	0.187	0.891	743700000
760900000	0.183	0.871	760900000
778400000	0.179	0.852	778400000
796300000	0.175	0.832	796300000
814700000	0.171	0.814	814700000
833500000	0.167	0.795	833500000
852700000	0.163	0.777	852700000
872400000	0.159	0.76	872400000
892500000	0.156	0.743	892500000
913100000	0.152	0.726	913100000
934100000	0.149	0.71	934100000
955700000	0.146	0.694	955700000
977700000	0.142	0.678	977700000
1000000000	0.139	0.663	1000000000
1023000000	0.136	0.648	1023000000
1047000000	0.133	0.633	1047000000
1071000000	0.13	0.619	1071000000
1096000000	0.127	0.605	1096000000
1121000000	0.124	0.591	1121000000
1147000000	0.121	0.578	1147000000
1173000000	0.119	0.565	1173000000
1200000000	0.116	0.552	1200000000
1228000000	0.113	0.54	1228000000
1256000000	0.111	0.528	1256000000
1285000000	0.108	0.516	1285000000
1315000000	0.106	0.504	1315000000
1345000000	0.103	0.493	1345000000
1376000000	0.101	0.482	1376000000
1408000000	0.099	0.471	1408000000
1440000000	0.097	0.46	1440000000
1474000000	0.094	0.45	1474000000
1508000000	0.092	0.44	1508000000
1542000000	0.09	0.43	1542000000
1578000000	0.088	0.42	1578000000
1614000000	0.086	0.411	1614000000
1652000000	0.084	0.401	1652000000
1690000000	0.082	0.392	1690000000
1729000000	0.08	0.384	1729000000
1768000000	0.079	0.375	1768000000
1809000000	0.077	0.366	1809000000
1851000000	0.075	0.358	1851000000
1894000000	0.073	0.35	1894000000
1937000000	0.072	0.342	1937000000
1982000000	0.07	0.334	1982000000
2028000000	0.069	0.327	2028000000
2074000000	0.067	0.32	2074000000
2122000000	0.066	0.312	2122000000
2171000000	0.064	0.305	2171000000
2221000000	0.063	0.298	2221000000
2272000000	0.061	0.292	2272000000
2325000000	0.06	0.285	2325000000
2378000000	0.058	0.279	2378000000
2433000000	0.057	0.272	2433000000
2489000000	0.056	0.266	2489000000
2547000000	0.055	0.26	2547000000
2606000000	0.053	0.254	2606000000
2666000000	0.052	0.249	2666000000
2727000000	0.051	0.243	2727000000
2790000000	0.05	0.238	2790000000
2854000000	0.049	0.232	2854000000
2920000000	0.048	0.227	2920000000
2987000000	0.047	0.222	2987000000
3056000000	0.046	0.217	3056000000
3127000000	0.044	0.212	3127000000
3199000000	0.043	0.207	3199000000
3273000000	0.043	0.203	3273000000
3348000000	0.042	0.198	3348000000
3425000000	0.041	0.194	3425000000
3504000000	0.04	0.189	3504000000
3585000000	0.039	0.185	3585000000
3668000000	0.038	0.181	3668000000
3752000000	0.037	0.177	3752000000
3839000000	0.036	0.173	3839000000
3927000000	0.035	0.169	3927000000
4018000000	0.035	0.165	4018000000
4111000000	0.034	0.161	4111000000
4205000000	0.033	0.158	4205000000
4302000000	0.032	0.154	4302000000
4401000000	0.032	0.151	4401000000
4503000000	0.031	0.147	4503000000
4607000000	0.03	0.144	4607000000
4713000000	0.03	0.141	4713000000
4822000000	0.029	0.137	4822000000
4933000000	0.028	0.134	4933000000
5047000000	0.028	0.131	5047000000
5163000000	0.027	0.128	5163000000
5282000000	0.026	0.126	5282000000
5404000000	0.026	0.123	5404000000
5528000000	0.025	0.12	5528000000
5656000000	0.025	0.117	5656000000
5786000000	0.024	0.115	5786000000
5920000000	0.024	0.112	5920000000
6056000000	0.023	0.109	6056000000
6196000000	0.022	0.107	6196000000
6339000000	0.022	0.105	6339000000
6485000000	0.021	0.102	6485000000
6634000000	0.021	0.1	6634000000
6787000000	0.02	0.098	6787000000
6944000000	0.02	0.095	6944000000
7104000000	0.02	0.093	7104000000
7268000000	0.019	0.091	7268000000
7435000000	0.019	0.089	7435000000
7607000000	0.018	0.087	7607000000
7782000000	0.018	0.085	7782000000
7962000000	0.017	0.083	7962000000
8145000000	0.017	0.081	8145000000
8333000000	0.017	0.08	8333000000
8525000000	0.016	0.078	8525000000
8722000000	0.016	0.076	8722000000
8923000000	0.016	0.074	8923000000
9129000000	0.015	0.073	9129000000
9339000000	0.015	0.071	9339000000
9554000000	0.015	0.069	9554000000
9775000000	0.014	0.068	9775000000
10000000000	0.014	0.066	10000000000

## Sheet: ED Fig. 9d
Frequency	1/(2*pi*f*|Z|)_h30nm	1/(2*pi*f*|Z|)_h5nm	1/(2*pi*f*|Z|)_h1.5nm
Hz	aF	aF	aF
10.021	5.957	5.957	5.956
10.252	5.957	5.957	5.955
10.488	5.957	5.957	5.955
10.73	5.957	5.957	5.955
10.977	5.957	5.956	5.955
11.231	5.957	5.956	5.955
11.489	5.957	5.956	5.955
11.754	5.957	5.956	5.955
12.025	5.957	5.956	5.955
12.303	5.957	5.956	5.955
12.586	5.957	5.956	5.955
12.877	5.957	5.956	5.955
13.173	5.957	5.956	5.955
13.477	5.957	5.956	5.955
13.788	5.957	5.956	5.955
14.106	5.957	5.956	5.954
14.431	5.957	5.956	5.954
14.764	5.957	5.956	5.954
15.104	5.957	5.956	5.954
15.453	5.957	5.956	5.954
15.809	5.957	5.956	5.954
16.173	5.957	5.956	5.954
16.546	5.957	5.956	5.954
16.928	5.957	5.956	5.954
17.318	5.957	5.956	5.953
17.717	5.957	5.956	5.953
18.126	5.957	5.956	5.953
18.544	5.957	5.956	5.953
18.971	5.957	5.956	5.953
19.409	5.957	5.956	5.953
19.856	5.957	5.956	5.952
20.314	5.957	5.956	5.952
20.783	5.957	5.956	5.952
21.262	5.957	5.956	5.952
21.752	5.957	5.956	5.952
22.254	5.957	5.956	5.951
22.767	5.957	5.956	5.951
23.292	5.957	5.956	5.951
23.829	5.957	5.956	5.951
24.378	5.957	5.956	5.95
24.94	5.957	5.956	5.95
25.515	5.957	5.956	5.95
26.104	5.957	5.956	5.949
26.705	5.957	5.956	5.949
27.321	5.957	5.956	5.949
27.951	5.957	5.956	5.948
28.596	5.957	5.956	5.948
29.255	5.957	5.956	5.947
29.93	5.957	5.956	5.947
30.62	5.957	5.956	5.947
31.326	5.957	5.956	5.946
32.048	5.957	5.956	5.946
32.787	5.957	5.956	5.945
33.543	5.957	5.956	5.945
34.316	5.957	5.956	5.944
35.108	5.957	5.955	5.943
35.917	5.957	5.955	5.943
36.745	5.957	5.955	5.942
37.592	5.957	5.955	5.942
38.459	5.957	5.955	5.941
39.346	5.957	5.955	5.94
40.253	5.957	5.955	5.939
41.181	5.957	5.955	5.939
42.131	5.957	5.955	5.938
43.102	5.957	5.955	5.937
44.096	5.957	5.955	5.936
45.113	5.957	5.955	5.935
46.153	5.957	5.955	5.934
47.217	5.957	5.955	5.933
48.306	5.957	5.954	5.932
49.42	5.957	5.954	5.931
50.559	5.957	5.954	5.929
51.725	5.957	5.954	5.928
52.918	5.956	5.954	5.927
54.138	5.956	5.954	5.926
55.386	5.956	5.954	5.924
56.663	5.956	5.954	5.923
57.97	5.956	5.954	5.921
59.306	5.956	5.953	5.919
60.674	5.956	5.953	5.918
62.073	5.956	5.953	5.916
63.504	5.956	5.953	5.914
64.968	5.956	5.953	5.912
66.466	5.956	5.953	5.91
67.999	5.956	5.952	5.908
69.566	5.956	5.952	5.906
71.17	5.956	5.952	5.903
72.812	5.956	5.952	5.901
74.49	5.956	5.952	5.898
76.208	5.956	5.951	5.896
77.965	5.956	5.951	5.893
79.763	5.956	5.951	5.89
81.602	5.956	5.951	5.887
83.483	5.956	5.95	5.884
85.408	5.956	5.95	5.88
87.378	5.956	5.95	5.877
89.392	5.956	5.949	5.873
91.453	5.956	5.949	5.869
93.562	5.956	5.949	5.865
95.719	5.956	5.948	5.861
97.926	5.956	5.948	5.857
100.184	5.956	5.948	5.852
102.494	5.956	5.947	5.848
104.858	5.956	5.947	5.843
107.275	5.956	5.946	5.837
109.749	5.956	5.946	5.832
112.279	5.956	5.945	5.826
114.868	5.956	5.945	5.821
117.517	5.956	5.944	5.814
120.226	5.956	5.944	5.808
122.999	5.956	5.943	5.801
125.835	5.956	5.942	5.794
128.736	5.956	5.942	5.787
131.704	5.956	5.941	5.78
134.741	5.956	5.94	5.772
137.848	5.956	5.939	5.764
141.026	5.956	5.939	5.755
144.278	5.956	5.938	5.746
147.605	5.956	5.937	5.737
151.008	5.956	5.936	5.727
154.49	5.956	5.935	5.717
158.052	5.956	5.934	5.707
161.696	5.956	5.933	5.696
165.425	5.956	5.932	5.684
169.239	5.956	5.931	5.672
173.141	5.955	5.93	5.66
177.133	5.955	5.928	5.647
181.217	5.955	5.927	5.634
185.396	5.955	5.926	5.62
189.671	5.955	5.924	5.606
194.044	5.955	5.923	5.591
198.518	5.955	5.921	5.576
203.095	5.955	5.92	5.56
207.778	5.955	5.918	5.543
212.569	5.955	5.916	5.526
217.47	5.955	5.914	5.508
222.485	5.955	5.912	5.489
227.615	5.955	5.91	5.47
232.863	5.955	5.908	5.45
238.232	5.954	5.906	5.43
243.725	5.954	5.904	5.408
249.345	5.954	5.901	5.386
255.094	5.954	5.899	5.364
260.976	5.954	5.896	5.34
266.993	5.954	5.893	5.316
273.149	5.954	5.89	5.291
279.447	5.954	5.887	5.265
285.891	5.953	5.884	5.238
292.483	5.953	5.881	5.211
299.226	5.953	5.877	5.183
306.126	5.953	5.874	5.154
313.184	5.953	5.87	5.124
320.406	5.953	5.866	5.093
327.793	5.952	5.862	5.061
335.351	5.952	5.857	5.029
343.084	5.952	5.853	4.995
350.994	5.952	5.848	4.961
359.087	5.952	5.843	4.926
367.367	5.951	5.838	4.89
375.837	5.951	5.833	4.853
384.503	5.951	5.827	4.816
393.369	5.951	5.821	4.777
402.439	5.95	5.815	4.738
411.718	5.95	5.809	4.698
421.211	5.95	5.802	4.657
430.923	5.949	5.795	4.615
440.859	5.949	5.788	4.573
451.024	5.949	5.781	4.53
461.424	5.948	5.773	4.486
472.063	5.948	5.765	4.441
482.948	5.948	5.756	4.396
494.083	5.947	5.747	4.35
505.475	5.947	5.738	4.303
517.13	5.946	5.728	4.256
529.054	5.946	5.718	4.208
541.253	5.945	5.708	4.16
553.732	5.945	5.697	4.111
566.5	5.944	5.686	4.062
579.562	5.944	5.674	4.012
592.925	5.943	5.662	3.962
606.597	5.943	5.649	3.912
620.583	5.942	5.636	3.861
634.892	5.941	5.622	3.81
649.531	5.94	5.608	3.758
664.508	5.94	5.593	3.706
679.829	5.939	5.578	3.655
695.505	5.938	5.562	3.603
711.541	5.937	5.545	3.55
727.947	5.936	5.528	3.498
744.732	5.935	5.51	3.446
761.904	5.934	5.492	3.394
779.471	5.933	5.473	3.342
797.444	5.932	5.453	3.289
815.831	5.931	5.432	3.237
834.642	5.93	5.411	3.185
853.886	5.929	5.389	3.134
873.575	5.927	5.367	3.082
893.717	5.926	5.343	3.031
914.324	5.925	5.319	2.98
935.406	5.923	5.294	2.929
956.974	5.922	5.268	2.879
979.039	5.92	5.242	2.829
1002	5.918	5.214	2.779
1025	5.917	5.186	2.729
1048	5.915	5.157	2.681
1073	5.913	5.127	2.632
1097	5.911	5.097	2.584
1123	5.909	5.065	2.537
1148	5.907	5.033	2.489
1175	5.904	5	2.443
1202	5.902	4.966	2.397
1230	5.899	4.931	2.351
1258	5.897	4.895	2.306
1287	5.894	4.858	2.262
1317	5.891	4.821	2.218
1347	5.888	4.782	2.175
1378	5.885	4.743	2.132
1410	5.882	4.703	2.09
1442	5.878	4.663	2.049
1476	5.875	4.621	2.008
1510	5.871	4.579	1.968
1545	5.867	4.536	1.928
1580	5.863	4.492	1.889
1617	5.859	4.448	1.851
1654	5.854	4.403	1.813
1692	5.85	4.357	1.776
1731	5.845	4.31	1.739
1771	5.84	4.263	1.704
1812	5.834	4.216	1.668
1854	5.829	4.168	1.634
1896	5.823	4.119	1.599
1940	5.817	4.07	1.566
1985	5.811	4.02	1.533
2030	5.804	3.97	1.501
2077	5.798	3.92	1.469
2125	5.79	3.869	1.438
2174	5.783	3.818	1.408
2224	5.775	3.767	1.378
2276	5.767	3.715	1.348
2328	5.759	3.664	1.319
2382	5.75	3.612	1.291
2437	5.741	3.56	1.264
2493	5.732	3.508	1.236
2550	5.722	3.456	1.21
2609	5.712	3.404	1.184
2669	5.701	3.351	1.158
2731	5.69	3.299	1.133
2794	5.678	3.248	1.108
2858	5.666	3.196	1.084
2924	5.654	3.144	1.061
2992	5.641	3.093	1.038
3061	5.627	3.042	1.015
3131	5.613	2.991	0.993
3203	5.599	2.94	0.971
3277	5.584	2.89	0.95
3353	5.568	2.84	0.929
3430	5.552	2.79	0.909
3509	5.535	2.741	0.889
3590	5.518	2.693	0.87
3673	5.5	2.644	0.851
3758	5.481	2.596	0.832
3844	5.462	2.549	0.814
3933	5.442	2.502	0.796
4023	5.421	2.456	0.778
4116	5.399	2.41	0.761
4211	5.377	2.365	0.744
4308	5.354	2.32	0.728
4408	5.331	2.276	0.712
4509	5.307	2.232	0.696
4613	5.281	2.189	0.681
4720	5.256	2.147	0.666
4828	5.229	2.105	0.651
4940	5.201	2.064	0.637
5054	5.173	2.023	0.623
5170	5.144	1.983	0.609
5289	5.114	1.944	0.596
5411	5.084	1.905	0.583
5536	5.052	1.867	0.57
5664	5.02	1.829	0.557
5794	4.987	1.793	0.545
5928	4.953	1.756	0.533
6065	4.919	1.721	0.521
6204	4.883	1.686	0.51
6347	4.847	1.651	0.499
6494	4.81	1.618	0.488
6644	4.772	1.584	0.477
6797	4.734	1.552	0.467
6953	4.695	1.52	0.456
7114	4.655	1.489	0.446
7278	4.614	1.458	0.437
7446	4.573	1.428	0.427
7617	4.531	1.398	0.418
7793	4.488	1.369	0.409
7973	4.445	1.341	0.4
8156	4.401	1.313	0.391
8344	4.357	1.286	0.383
8537	4.312	1.259	0.374
8734	4.266	1.233	0.366
8935	4.22	1.207	0.358
9141	4.174	1.182	0.351
9352	4.127	1.157	0.343
9568	4.08	1.133	0.336
9788	4.033	1.11	0.328
10010	3.985	1.087	0.321
10240	3.937	1.064	0.315
10480	3.889	1.042	0.308
10720	3.841	1.02	0.301
10970	3.792	0.999	0.295
11220	3.744	0.979	0.289
11480	3.695	0.958	0.282
11750	3.647	0.939	0.277
12020	3.598	0.919	0.271
12290	3.549	0.9	0.265
12580	3.501	0.882	0.259
12870	3.452	0.864	0.254
13160	3.404	0.846	0.249
13470	3.356	0.829	0.244
13780	3.308	0.812	0.239
14100	3.261	0.796	0.234
14420	3.214	0.78	0.229
14750	3.167	0.764	0.224
15090	3.12	0.749	0.22
15440	3.074	0.734	0.215
15800	3.028	0.719	0.211
16160	2.983	0.705	0.207
16530	2.938	0.691	0.203
16920	2.894	0.678	0.199
17310	2.85	0.665	0.195
17710	2.806	0.652	0.191
18110	2.763	0.639	0.187
18530	2.721	0.627	0.184
18960	2.68	0.615	0.18
19400	2.638	0.603	0.177
19840	2.598	0.592	0.173
20300	2.558	0.581	0.17
20770	2.519	0.57	0.167
21250	2.48	0.56	0.164
21740	2.443	0.55	0.161
22240	2.405	0.54	0.158
22750	2.369	0.53	0.155
23280	2.333	0.521	0.152
23810	2.298	0.511	0.149
24360	2.263	0.503	0.147
24920	2.23	0.494	0.144
25500	2.197	0.485	0.142
26090	2.164	0.477	0.139
26690	2.132	0.469	0.137
27300	2.101	0.462	0.135
27930	2.071	0.454	0.133
28580	2.042	0.447	0.13
29230	2.013	0.44	0.128
29910	1.984	0.433	0.126
30600	1.957	0.426	0.124
31300	1.93	0.419	0.122
32030	1.904	0.413	0.121
32760	1.878	0.407	0.119
33520	1.853	0.401	0.117
34290	1.829	0.395	0.115
35080	1.806	0.39	0.114
35890	1.783	0.384	0.112
36720	1.761	0.379	0.111
37570	1.739	0.374	0.109
38430	1.718	0.369	0.108
39320	1.697	0.364	0.106
40230	1.678	0.36	0.105
41150	1.658	0.355	0.104
42100	1.64	0.351	0.102
43070	1.621	0.347	0.101
44070	1.604	0.343	0.1
45080	1.587	0.339	0.099
46120	1.57	0.335	0.098
47180	1.554	0.331	0.097
48270	1.539	0.328	0.096
49390	1.524	0.324	0.095
50520	1.51	0.321	0.094
51690	1.496	0.318	0.093
52880	1.482	0.315	0.092
54100	1.469	0.312	0.091
55350	1.456	0.309	0.09
56620	1.444	0.306	0.089
57930	1.432	0.304	0.089
59270	1.421	0.301	0.088
60630	1.41	0.299	0.087
62030	1.399	0.296	0.086
63460	1.389	0.294	0.086
64920	1.379	0.292	0.085
66420	1.37	0.29	0.084
67950	1.361	0.288	0.084
69520	1.352	0.286	0.083
71120	1.344	0.284	0.083
72760	1.335	0.282	0.082
74440	1.328	0.28	0.082
76160	1.32	0.279	0.081
77910	1.313	0.277	0.081
79710	1.306	0.276	0.08
81550	1.299	0.274	0.08
83430	1.293	0.273	0.079
85350	1.286	0.271	0.079
87320	1.281	0.27	0.079
89330	1.275	0.269	0.078
91390	1.269	0.268	0.078
93500	1.264	0.266	0.078
95650	1.259	0.265	0.077
97860	1.254	0.264	0.077
100100	1.249	0.263	0.077
102400	1.245	0.262	0.076
104800	1.241	0.261	0.076
107200	1.237	0.26	0.076
109700	1.233	0.259	0.076
112200	1.229	0.259	0.075
114800	1.225	0.258	0.075
117400	1.222	0.257	0.075
120100	1.218	0.256	0.075
122900	1.215	0.256	0.075
125700	1.212	0.255	0.074
128600	1.209	0.254	0.074
131600	1.206	0.254	0.074
134600	1.204	0.253	0.074
137800	1.201	0.253	0.074
140900	1.199	0.252	0.073
144200	1.196	0.251	0.073
147500	1.194	0.251	0.073
150900	1.192	0.25	0.073
154400	1.19	0.25	0.073
157900	1.188	0.25	0.073
161600	1.186	0.249	0.073
165300	1.184	0.249	0.073
169100	1.182	0.248	0.072
173000	1.181	0.248	0.072
177000	1.179	0.248	0.072
181100	1.177	0.247	0.072
185300	1.176	0.247	0.072
189500	1.175	0.247	0.072
193900	1.173	0.246	0.072
198400	1.172	0.246	0.072
203000	1.171	0.246	0.072
207600	1.17	0.246	0.072
212400	1.168	0.245	0.072
217300	1.167	0.245	0.071
222300	1.166	0.245	0.071
227500	1.165	0.245	0.071
232700	1.164	0.245	0.071
238100	1.163	0.244	0.071
243600	1.163	0.244	0.071
249200	1.162	0.244	0.071
254900	1.161	0.244	0.071
260800	1.16	0.244	0.071
266800	1.16	0.243	0.071
273000	1.159	0.243	0.071
279300	1.158	0.243	0.071
285700	1.158	0.243	0.071
292300	1.157	0.243	0.071
299000	1.156	0.243	0.071
305900	1.156	0.243	0.071
313000	1.155	0.243	0.071
320200	1.155	0.242	0.071
327600	1.154	0.242	0.071
335100	1.154	0.242	0.071
342800	1.153	0.242	0.071
350800	1.153	0.242	0.071
358800	1.153	0.242	0.071
367100	1.152	0.242	0.07
375600	1.152	0.242	0.07
384200	1.152	0.242	0.07
393100	1.151	0.242	0.07
402200	1.151	0.242	0.07
411400	1.151	0.242	0.07
420900	1.15	0.241	0.07
430600	1.15	0.241	0.07
440600	1.15	0.241	0.07
450700	1.15	0.241	0.07
461100	1.149	0.241	0.07
471700	1.149	0.241	0.07
482600	1.149	0.241	0.07
493700	1.149	0.241	0.07
505100	1.148	0.241	0.07
516800	1.148	0.241	0.07
528700	1.148	0.241	0.07
540900	1.148	0.241	0.07
553400	1.148	0.241	0.07
566100	1.148	0.241	0.07
579200	1.147	0.241	0.07
592500	1.147	0.241	0.07
606200	1.147	0.241	0.07
620200	1.147	0.241	0.07
634500	1.147	0.241	0.07
649100	1.147	0.241	0.07
664000	1.147	0.241	0.07
679400	1.146	0.241	0.07
695000	1.146	0.241	0.07
711000	1.146	0.241	0.07
727400	1.146	0.241	0.07
744200	1.146	0.241	0.07
761400	1.146	0.24	0.07
778900	1.146	0.24	0.07
796900	1.146	0.24	0.07
815300	1.146	0.24	0.07
834100	1.146	0.24	0.07
853300	1.146	0.24	0.07
873000	1.145	0.24	0.07
893100	1.145	0.24	0.07
913700	1.145	0.24	0.07
934800	1.145	0.24	0.07
956300	1.145	0.24	0.07
978400	1.145	0.24	0.07
1001000	1.145	0.24	0.07
1024000	1.145	0.24	0.07
1048000	1.145	0.24	0.07
1072000	1.145	0.24	0.07
1096000	1.145	0.24	0.07
1122000	1.145	0.24	0.07
1148000	1.145	0.24	0.07
1174000	1.145	0.24	0.07
1201000	1.145	0.24	0.07
1229000	1.145	0.24	0.07
1257000	1.145	0.24	0.07
1286000	1.145	0.24	0.07
1316000	1.145	0.24	0.07
1346000	1.145	0.24	0.07
1377000	1.145	0.24	0.07
1409000	1.145	0.24	0.07
1441000	1.145	0.24	0.07
1475000	1.145	0.24	0.07
1509000	1.145	0.24	0.07
1543000	1.145	0.24	0.07
1579000	1.144	0.24	0.07
1615000	1.144	0.24	0.07
1653000	1.144	0.24	0.07
1691000	1.144	0.24	0.07
1730000	1.144	0.24	0.07
1770000	1.144	0.24	0.07
1811000	1.144	0.24	0.07
1852000	1.144	0.24	0.07
1895000	1.144	0.24	0.07
1939000	1.144	0.24	0.07
1983000	1.144	0.24	0.07
2029000	1.144	0.24	0.07
2076000	1.144	0.24	0.07
2124000	1.144	0.24	0.07
2173000	1.144	0.24	0.07
2223000	1.144	0.24	0.07
2274000	1.144	0.24	0.07
2326000	1.144	0.24	0.07
2380000	1.144	0.24	0.07
2435000	1.144	0.24	0.07
2491000	1.144	0.24	0.07
2549000	1.144	0.24	0.07
2607000	1.144	0.24	0.07
2667000	1.144	0.24	0.07
2729000	1.144	0.24	0.07
2792000	1.144	0.24	0.07
2856000	1.144	0.24	0.07
2922000	1.144	0.24	0.07
2990000	1.144	0.24	0.07
3058000	1.144	0.24	0.07
3129000	1.144	0.24	0.07
3201000	1.144	0.24	0.07
3275000	1.144	0.24	0.07
3350000	1.144	0.24	0.07
3428000	1.144	0.24	0.07
3507000	1.144	0.24	0.07
3588000	1.144	0.24	0.07
3670000	1.144	0.24	0.07
3755000	1.144	0.24	0.07
3841000	1.144	0.24	0.07
3930000	1.144	0.24	0.07
4021000	1.144	0.24	0.07
4113000	1.144	0.24	0.07
4208000	1.144	0.24	0.07
4305000	1.144	0.24	0.07
4405000	1.144	0.24	0.07
4506000	1.144	0.24	0.07
4610000	1.144	0.24	0.07
4716000	1.144	0.24	0.07
4825000	1.144	0.24	0.07
4936000	1.144	0.24	0.07
5050000	1.144	0.24	0.07
5167000	1.144	0.24	0.07
5286000	1.144	0.24	0.07
5408000	1.144	0.24	0.07
5532000	1.144	0.24	0.07
5660000	1.144	0.24	0.07
5790000	1.144	0.24	0.07
5924000	1.144	0.24	0.07
6060000	1.144	0.24	0.07
6200000	1.144	0.24	0.07
6343000	1.144	0.24	0.07
6489000	1.144	0.24	0.07
6639000	1.144	0.24	0.07
6792000	1.144	0.24	0.07
6949000	1.144	0.24	0.07
7109000	1.144	0.24	0.07
7273000	1.144	0.24	0.07
7440000	1.144	0.24	0.07
7612000	1.144	0.24	0.07
7788000	1.144	0.24	0.07
7967000	1.144	0.24	0.07
8151000	1.144	0.24	0.07
8339000	1.144	0.24	0.07
8531000	1.144	0.24	0.07
8728000	1.144	0.24	0.07
8929000	1.144	0.24	0.07
9135000	1.144	0.24	0.07
9345000	1.144	0.24	0.07
9561000	1.144	0.24	0.07
9781000	1.144	0.24	0.07
10010000	1.144	0.24	0.07
10240000	1.144	0.24	0.07
10470000	1.144	0.24	0.07
10720000	1.144	0.24	0.07
10960000	1.144	0.24	0.07
11220000	1.144	0.24	0.07
11470000	1.144	0.24	0.07
11740000	1.144	0.24	0.07
12010000	1.144	0.24	0.07
12290000	1.144	0.24	0.07
12570000	1.144	0.24	0.07
12860000	1.144	0.24	0.07
13160000	1.144	0.24	0.07
13460000	1.144	0.24	0.07
13770000	1.144	0.24	0.07
14090000	1.144	0.24	0.07
14410000	1.144	0.24	0.07
14740000	1.144	0.24	0.07
15080000	1.144	0.24	0.07
15430000	1.144	0.24	0.07
15790000	1.144	0.24	0.07
16150000	1.144	0.24	0.07
16520000	1.144	0.24	0.07
16900000	1.144	0.24	0.07
17290000	1.144	0.24	0.07
17690000	1.144	0.24	0.07
18100000	1.144	0.24	0.07
18520000	1.144	0.24	0.07
18950000	1.144	0.24	0.07
19380000	1.144	0.24	0.07
19830000	1.144	0.24	0.07
20290000	1.144	0.24	0.07
20750000	1.144	0.24	0.07
21230000	1.144	0.24	0.07
21720000	1.144	0.24	0.07
22220000	1.144	0.24	0.07
22740000	1.144	0.24	0.07
23260000	1.144	0.24	0.07
23800000	1.144	0.24	0.07
24340000	1.144	0.24	0.07
24910000	1.144	0.24	0.07
25480000	1.144	0.24	0.07
26070000	1.144	0.24	0.07
26670000	1.144	0.24	0.07
27280000	1.144	0.24	0.07
27910000	1.144	0.24	0.07
28560000	1.144	0.24	0.07
29210000	1.144	0.24	0.07
29890000	1.144	0.24	0.07
30580000	1.144	0.24	0.07
31280000	1.144	0.24	0.07
32000000	1.144	0.24	0.07
32740000	1.144	0.24	0.07
33500000	1.144	0.24	0.07
34270000	1.144	0.24	0.07
35060000	1.144	0.24	0.07
35870000	1.144	0.24	0.07
36690000	1.144	0.24	0.07
37540000	1.144	0.24	0.07
38410000	1.144	0.24	0.07
39290000	1.144	0.24	0.07
40200000	1.144	0.24	0.07
41120000	1.144	0.24	0.07
42070000	1.144	0.24	0.07
43040000	1.144	0.24	0.07
44040000	1.144	0.24	0.07
45050000	1.144	0.24	0.07
46090000	1.144	0.24	0.07
47150000	1.144	0.24	0.07
48240000	1.144	0.24	0.07
49350000	1.144	0.24	0.07
50490000	1.144	0.24	0.07
51650000	1.144	0.24	0.07
52840000	1.144	0.24	0.07
54060000	1.144	0.24	0.07
55310000	1.144	0.24	0.07
56580000	1.144	0.24	0.07
57890000	1.144	0.24	0.07
59220000	1.144	0.24	0.07
60590000	1.144	0.24	0.07
61990000	1.144	0.24	0.07
63420000	1.144	0.24	0.07
64880000	1.144	0.24	0.07
66370000	1.144	0.24	0.07
67900000	1.144	0.24	0.07
69470000	1.144	0.24	0.07
71070000	1.144	0.24	0.07
72710000	1.144	0.24	0.07
74390000	1.144	0.24	0.07
76100000	1.144	0.24	0.07
77860000	1.144	0.24	0.07
79650000	1.144	0.24	0.07
81490000	1.144	0.24	0.07
83370000	1.144	0.24	0.07
85290000	1.144	0.24	0.07
87260000	1.144	0.24	0.07
89270000	1.144	0.24	0.07
91330000	1.144	0.24	0.07
93430000	1.144	0.24	0.07
95590000	1.144	0.24	0.07
97790000	1.144	0.24	0.07
100000000	1.144	0.24	0.07
102400000	1.144	0.24	0.07
104700000	1.144	0.24	0.07
107100000	1.144	0.24	0.07
109600000	1.144	0.24	0.07
112100000	1.144	0.24	0.07
114700000	1.144	0.24	0.07
117400000	1.144	0.24	0.07
120100000	1.144	0.24	0.07
122800000	1.144	0.24	0.07
125700000	1.144	0.24	0.07
128600000	1.144	0.24	0.07
131500000	1.144	0.24	0.07
134600000	1.144	0.24	0.07
137700000	1.144	0.24	0.07
140800000	1.144	0.24	0.07
144100000	1.144	0.24	0.07
147400000	1.144	0.24	0.07
150800000	1.144	0.24	0.07
154300000	1.144	0.24	0.07
157800000	1.144	0.24	0.07
161500000	1.144	0.24	0.07
165200000	1.144	0.24	0.07
169000000	1.144	0.24	0.07
172900000	1.144	0.24	0.07
176900000	1.144	0.24	0.07
181000000	1.144	0.24	0.07
185100000	1.144	0.24	0.07
189400000	1.144	0.24	0.07
193800000	1.144	0.24	0.07
198200000	1.144	0.24	0.07
202800000	1.144	0.24	0.07
207500000	1.144	0.24	0.07
212300000	1.144	0.24	0.07
217200000	1.144	0.24	0.07
222200000	1.144	0.24	0.07
227300000	1.144	0.24	0.07
232500000	1.144	0.24	0.07
237900000	1.144	0.24	0.07
243400000	1.144	0.24	0.07
249000000	1.144	0.24	0.07
254700000	1.144	0.24	0.07
260600000	1.144	0.24	0.07
266600000	1.144	0.24	0.07
272800000	1.144	0.24	0.07
279100000	1.144	0.24	0.07
285500000	1.144	0.24	0.07
292100000	1.144	0.24	0.07
298800000	1.144	0.24	0.07
305700000	1.144	0.24	0.07
312800000	1.144	0.24	0.07
320000000	1.144	0.24	0.07
327300000	1.144	0.24	0.07
334900000	1.144	0.24	0.07
342600000	1.144	0.24	0.07
350500000	1.144	0.24	0.07
358600000	1.144	0.24	0.07
366900000	1.144	0.24	0.07
375300000	1.144	0.24	0.07
384000000	1.144	0.24	0.07
392800000	1.144	0.24	0.07
401900000	1.144	0.24	0.07
411100000	1.144	0.24	0.07
420600000	1.144	0.24	0.07
430300000	1.144	0.24	0.07
440300000	1.144	0.24	0.07
450400000	1.144	0.24	0.07
460800000	1.144	0.24	0.07
471400000	1.144	0.24	0.07
482300000	1.144	0.24	0.07
493400000	1.144	0.24	0.07
504800000	1.144	0.24	0.07
516400000	1.144	0.24	0.07
528300000	1.144	0.24	0.07
540500000	1.144	0.24	0.07
553000000	1.144	0.24	0.07
565700000	1.144	0.24	0.07
578800000	1.144	0.24	0.07
592100000	1.144	0.24	0.07
605800000	1.144	0.24	0.07
619700000	1.144	0.24	0.07
634000000	1.144	0.24	0.07
648600000	1.144	0.24	0.07
663600000	1.144	0.24	0.07
678900000	1.144	0.24	0.07
694500000	1.144	0.24	0.07
710600000	1.144	0.24	0.07
726900000	1.144	0.24	0.07
743700000	1.144	0.24	0.07
760900000	1.144	0.24	0.07
778400000	1.144	0.24	0.07
796300000	1.144	0.24	0.07
814700000	1.144	0.24	0.07
833500000	1.144	0.24	0.07
852700000	1.144	0.24	0.07
872400000	1.144	0.24	0.07
892500000	1.144	0.24	0.07
913100000	1.144	0.24	0.07
934100000	1.144	0.24	0.07
955700000	1.144	0.24	0.07
977700000	1.144	0.24	0.07
1000000000	1.144	0.24	0.07
1023000000	1.144	0.24	0.07
1047000000	1.144	0.24	0.07
1071000000	1.144	0.24	0.07
1096000000	1.144	0.24	0.07
1121000000	1.144	0.24	0.07
1147000000	1.144	0.24	0.07
1173000000	1.144	0.24	0.07
1200000000	1.144	0.24	0.07
1228000000	1.144	0.24	0.07
1256000000	1.144	0.24	0.07
1285000000	1.144	0.24	0.07
1315000000	1.144	0.24	0.07
1345000000	1.144	0.24	0.07
1376000000	1.144	0.24	0.07
1408000000	1.144	0.24	0.07
1440000000	1.144	0.24	0.07
1474000000	1.144	0.24	0.07
1508000000	1.144	0.24	0.07
1542000000	1.144	0.24	0.07
1578000000	1.144	0.24	0.07
1614000000	1.144	0.24	0.07
1652000000	1.144	0.24	0.07
1690000000	1.144	0.24	0.07
1729000000	1.144	0.24	0.07
1768000000	1.144	0.24	0.07
1809000000	1.144	0.24	0.07
1851000000	1.144	0.24	0.07
1894000000	1.144	0.24	0.07
1937000000	1.144	0.24	0.07
1982000000	1.144	0.24	0.07
2028000000	1.144	0.24	0.07
2074000000	1.144	0.24	0.07
2122000000	1.144	0.24	0.07
2171000000	1.144	0.24	0.07
2221000000	1.144	0.24	0.07
2272000000	1.144	0.24	0.07
2325000000	1.144	0.24	0.07
2378000000	1.144	0.24	0.07
2433000000	1.144	0.24	0.07
2489000000	1.144	0.24	0.07
2547000000	1.144	0.24	0.07
2606000000	1.144	0.24	0.07
2666000000	1.144	0.24	0.07
2727000000	1.144	0.24	0.07
2790000000	1.144	0.24	0.07
2854000000	1.144	0.24	0.07
2920000000	1.144	0.24	0.07
2987000000	1.144	0.24	0.07
3056000000	1.144	0.24	0.07
3127000000	1.144	0.24	0.07
3199000000	1.144	0.24	0.07
3273000000	1.144	0.24	0.07
3348000000	1.144	0.24	0.07
3425000000	1.144	0.24	0.07
3504000000	1.144	0.24	0.07
3585000000	1.144	0.24	0.07
3668000000	1.144	0.24	0.07
3752000000	1.144	0.24	0.07
3839000000	1.144	0.24	0.07
3927000000	1.144	0.24	0.07
4018000000	1.144	0.24	0.07
4111000000	1.144	0.24	0.07
4205000000	1.144	0.24	0.07
4302000000	1.144	0.24	0.07
4401000000	1.144	0.24	0.07
4503000000	1.144	0.24	0.07
4607000000	1.144	0.24	0.07
4713000000	1.144	0.24	0.07
4822000000	1.144	0.24	0.07
4933000000	1.144	0.24	0.07
5047000000	1.144	0.24	0.07
5163000000	1.144	0.24	0.07
5282000000	1.144	0.24	0.07
5404000000	1.144	0.24	0.07
5528000000	1.144	0.24	0.07
5656000000	1.144	0.24	0.07
5786000000	1.144	0.24	0.07
5920000000	1.144	0.24	0.07
6056000000	1.144	0.24	0.07
6196000000	1.144	0.24	0.07
6339000000	1.144	0.24	0.07
6485000000	1.144	0.24	0.07
6634000000	1.144	0.24	0.07
6787000000	1.144	0.24	0.07
6944000000	1.144	0.24	0.07
7104000000	1.144	0.24	0.07
7268000000	1.144	0.24	0.07
7435000000	1.144	0.24	0.07
7607000000	1.144	0.24	0.07
7782000000	1.144	0.24	0.07
7962000000	1.144	0.24	0.07
8145000000	1.144	0.24	0.07
8333000000	1.144	0.24	0.07
8525000000	1.144	0.24	0.07
8722000000	1.144	0.24	0.07
8923000000	1.144	0.24	0.07
9129000000	1.144	0.24	0.07
9339000000	1.144	0.24	0.07
9554000000	1.144	0.24	0.07
9775000000	1.144	0.24	0.07
10000000000	1.144	0.24	0.07

## Sheet: ED Fig. 9e
Frequency	1/(2*pi*f*|Z|)_InPlaneSigma_2e-2Sm-1	1/(2*pi*f*|Z|)_InPlaneSigma_2e-3Sm-1	1/(2*pi*f*|Z|)_InPlaneSigma_2e-4Sm-1
Hz	aF	aF	aF
1.259	5.957	5.957	5.957
1.288	5.957	5.957	5.957
1.318	5.957	5.957	5.957
1.348	5.957	5.957	5.957
1.379	5.957	5.957	5.957
1.411	5.957	5.957	5.957
1.443	5.957	5.957	5.957
1.477	5.957	5.957	5.957
1.511	5.957	5.957	5.957
1.546	5.957	5.957	5.957
1.581	5.957	5.957	5.957
1.618	5.957	5.957	5.957
1.655	5.957	5.957	5.957
1.693	5.957	5.957	5.957
1.732	5.957	5.957	5.957
1.772	5.957	5.957	5.957
1.813	5.957	5.957	5.957
1.855	5.957	5.957	5.957
1.898	5.957	5.957	5.957
1.941	5.957	5.957	5.957
1.986	5.957	5.957	5.957
2.032	5.957	5.957	5.957
2.079	5.957	5.957	5.957
2.127	5.957	5.957	5.957
2.176	5.957	5.957	5.957
2.226	5.957	5.957	5.957
2.277	5.957	5.957	5.957
2.33	5.957	5.957	5.957
2.383	5.957	5.957	5.957
2.438	5.957	5.957	5.957
2.495	5.957	5.957	5.957
2.552	5.957	5.957	5.957
2.611	5.957	5.957	5.957
2.671	5.957	5.957	5.957
2.733	5.957	5.957	5.957
2.796	5.957	5.957	5.957
2.86	5.957	5.957	5.957
2.926	5.957	5.957	5.957
2.994	5.957	5.957	5.957
3.063	5.957	5.957	5.957
3.133	5.957	5.957	5.957
3.206	5.957	5.957	5.956
3.279	5.957	5.957	5.956
3.355	5.957	5.957	5.956
3.432	5.957	5.957	5.956
3.512	5.957	5.957	5.956
3.593	5.957	5.957	5.956
3.675	5.957	5.957	5.956
3.76	5.957	5.957	5.956
3.847	5.957	5.957	5.956
3.936	5.957	5.957	5.956
4.026	5.957	5.957	5.956
4.119	5.957	5.957	5.956
4.214	5.957	5.957	5.956
4.311	5.957	5.957	5.956
4.411	5.957	5.957	5.956
4.512	5.957	5.957	5.956
4.616	5.957	5.957	5.956
4.723	5.957	5.957	5.956
4.832	5.957	5.957	5.956
4.943	5.957	5.957	5.956
5.057	5.957	5.957	5.956
5.174	5.957	5.957	5.956
5.293	5.957	5.957	5.956
5.415	5.957	5.957	5.956
5.54	5.957	5.957	5.956
5.668	5.957	5.957	5.956
5.798	5.957	5.957	5.956
5.932	5.957	5.957	5.956
6.069	5.957	5.957	5.956
6.209	5.957	5.957	5.956
6.352	5.957	5.957	5.956
6.498	5.957	5.957	5.956
6.648	5.957	5.957	5.956
6.801	5.957	5.957	5.956
6.958	5.957	5.957	5.956
7.119	5.957	5.957	5.956
7.283	5.957	5.957	5.956
7.451	5.957	5.957	5.956
7.623	5.957	5.957	5.956
7.798	5.957	5.957	5.956
7.978	5.957	5.957	5.956
8.162	5.957	5.957	5.956
8.35	5.957	5.957	5.956
8.543	5.957	5.957	5.956
8.74	5.957	5.957	5.956
8.941	5.957	5.957	5.956
9.147	5.957	5.957	5.956
9.358	5.957	5.957	5.956
9.574	5.957	5.957	5.956
9.795	5.957	5.957	5.956
10.021	5.957	5.957	5.956
10.252	5.957	5.957	5.955
10.488	5.957	5.957	5.955
10.73	5.957	5.957	5.955
10.977	5.957	5.957	5.955
11.231	5.957	5.957	5.955
11.489	5.957	5.957	5.955
11.754	5.957	5.957	5.955
12.025	5.957	5.957	5.955
12.303	5.957	5.957	5.955
12.586	5.957	5.957	5.955
12.877	5.957	5.957	5.955
13.173	5.957	5.957	5.955
13.477	5.957	5.957	5.955
13.788	5.957	5.957	5.955
14.106	5.957	5.957	5.954
14.431	5.957	5.957	5.954
14.764	5.957	5.957	5.954
15.104	5.957	5.957	5.954
15.453	5.957	5.957	5.954
15.809	5.957	5.957	5.954
16.173	5.957	5.957	5.954
16.546	5.957	5.957	5.954
16.928	5.957	5.957	5.954
17.318	5.957	5.957	5.953
17.717	5.957	5.957	5.953
18.126	5.957	5.957	5.953
18.544	5.957	5.957	5.953
18.971	5.957	5.957	5.953
19.409	5.957	5.957	5.953
19.856	5.957	5.957	5.952
20.314	5.957	5.957	5.952
20.783	5.957	5.957	5.952
21.262	5.957	5.957	5.952
21.752	5.957	5.957	5.952
22.254	5.957	5.957	5.951
22.767	5.957	5.957	5.951
23.292	5.957	5.957	5.951
23.829	5.957	5.957	5.951
24.378	5.957	5.957	5.95
24.94	5.957	5.957	5.95
25.515	5.957	5.957	5.95
26.104	5.957	5.957	5.949
26.705	5.957	5.957	5.949
27.321	5.957	5.957	5.949
27.951	5.957	5.957	5.948
28.596	5.957	5.957	5.948
29.255	5.957	5.957	5.947
29.93	5.957	5.957	5.947
30.62	5.957	5.957	5.947
31.326	5.957	5.957	5.946
32.048	5.957	5.956	5.946
32.787	5.957	5.956	5.945
33.543	5.957	5.956	5.945
34.316	5.957	5.956	5.944
35.108	5.957	5.956	5.943
35.917	5.957	5.956	5.943
36.745	5.957	5.956	5.942
37.592	5.957	5.956	5.942
38.459	5.957	5.956	5.941
39.346	5.957	5.956	5.94
40.253	5.957	5.956	5.939
41.181	5.957	5.956	5.939
42.131	5.957	5.956	5.938
43.102	5.957	5.956	5.937
44.096	5.957	5.956	5.936
45.113	5.957	5.956	5.935
46.153	5.957	5.956	5.934
47.217	5.957	5.956	5.933
48.306	5.957	5.956	5.932
49.42	5.957	5.956	5.931
50.559	5.957	5.956	5.929
51.725	5.957	5.956	5.928
52.918	5.957	5.956	5.927
54.138	5.957	5.956	5.926
55.386	5.957	5.956	5.924
56.663	5.957	5.956	5.923
57.97	5.957	5.956	5.921
59.306	5.957	5.956	5.919
60.674	5.957	5.956	5.918
62.073	5.957	5.956	5.916
63.504	5.957	5.956	5.914
64.968	5.957	5.956	5.912
66.466	5.957	5.956	5.91
67.999	5.957	5.956	5.908
69.566	5.957	5.956	5.906
71.17	5.957	5.956	5.903
72.812	5.957	5.956	5.901
74.49	5.957	5.956	5.898
76.208	5.957	5.956	5.896
77.965	5.957	5.956	5.893
79.763	5.957	5.956	5.89
81.602	5.957	5.956	5.887
83.483	5.957	5.956	5.884
85.408	5.957	5.956	5.88
87.378	5.957	5.956	5.877
89.392	5.957	5.956	5.873
91.453	5.957	5.956	5.869
93.562	5.957	5.956	5.865
95.719	5.957	5.956	5.861
97.926	5.957	5.956	5.857
100.184	5.957	5.956	5.852
102.494	5.957	5.955	5.848
104.858	5.957	5.955	5.843
107.275	5.957	5.955	5.837
109.749	5.957	5.955	5.832
112.279	5.957	5.955	5.826
114.868	5.957	5.955	5.821
117.517	5.957	5.955	5.814
120.226	5.957	5.955	5.808
122.999	5.957	5.955	5.801
125.835	5.957	5.955	5.794
128.736	5.957	5.955	5.787
131.704	5.957	5.955	5.78
134.741	5.957	5.955	5.772
137.848	5.957	5.955	5.764
141.026	5.957	5.954	5.755
144.278	5.957	5.954	5.746
147.605	5.957	5.954	5.737
151.008	5.957	5.954	5.727
154.49	5.957	5.954	5.717
158.052	5.957	5.954	5.707
161.696	5.957	5.954	5.696
165.425	5.957	5.954	5.684
169.239	5.957	5.954	5.672
173.141	5.957	5.953	5.66
177.133	5.957	5.953	5.647
181.217	5.957	5.953	5.634
185.396	5.957	5.953	5.62
189.671	5.957	5.953	5.606
194.044	5.957	5.953	5.591
198.518	5.957	5.952	5.576
203.095	5.957	5.952	5.56
207.778	5.957	5.952	5.543
212.569	5.957	5.952	5.526
217.47	5.957	5.952	5.508
222.485	5.957	5.951	5.489
227.615	5.957	5.951	5.47
232.863	5.957	5.951	5.45
238.232	5.957	5.951	5.43
243.725	5.957	5.95	5.408
249.345	5.957	5.95	5.386
255.094	5.957	5.95	5.364
260.976	5.957	5.949	5.34
266.993	5.957	5.949	5.316
273.149	5.957	5.949	5.291
279.447	5.957	5.948	5.265
285.891	5.957	5.948	5.238
292.483	5.957	5.947	5.211
299.226	5.957	5.947	5.183
306.126	5.957	5.947	5.154
313.184	5.957	5.946	5.124
320.406	5.956	5.946	5.093
327.793	5.956	5.945	5.061
335.351	5.956	5.945	5.029
343.084	5.956	5.944	4.995
350.994	5.956	5.943	4.961
359.087	5.956	5.943	4.926
367.367	5.956	5.942	4.89
375.837	5.956	5.942	4.853
384.503	5.956	5.941	4.816
393.369	5.956	5.94	4.777
402.439	5.956	5.939	4.738
411.718	5.956	5.939	4.698
421.211	5.956	5.938	4.657
430.923	5.956	5.937	4.615
440.859	5.956	5.936	4.573
451.024	5.956	5.935	4.53
461.424	5.956	5.934	4.486
472.063	5.956	5.933	4.441
482.948	5.956	5.932	4.396
494.083	5.956	5.931	4.35
505.475	5.956	5.93	4.303
517.13	5.956	5.928	4.256
529.054	5.956	5.927	4.208
541.253	5.956	5.926	4.16
553.732	5.956	5.924	4.111
566.5	5.956	5.923	4.062
579.562	5.956	5.921	4.012
592.925	5.956	5.919	3.962
606.597	5.956	5.918	3.912
620.583	5.956	5.916	3.861
634.892	5.956	5.914	3.81
649.531	5.956	5.912	3.758
664.508	5.956	5.91	3.706
679.829	5.956	5.908	3.655
695.505	5.956	5.906	3.603
711.541	5.956	5.903	3.55
727.947	5.956	5.901	3.498
744.732	5.956	5.898	3.446
761.904	5.956	5.896	3.394
779.471	5.956	5.893	3.342
797.444	5.956	5.89	3.289
815.831	5.956	5.887	3.237
834.642	5.956	5.884	3.185
853.886	5.956	5.88	3.134
873.575	5.956	5.877	3.082
893.717	5.956	5.873	3.031
914.324	5.956	5.869	2.98
935.406	5.956	5.865	2.929
956.974	5.956	5.861	2.879
979.039	5.956	5.857	2.829
1002	5.956	5.852	2.779
1025	5.955	5.848	2.729
1048	5.955	5.843	2.681
1073	5.955	5.837	2.632
1097	5.955	5.832	2.584
1123	5.955	5.826	2.537
1148	5.955	5.821	2.489
1175	5.955	5.814	2.443
1202	5.955	5.808	2.397
1230	5.955	5.801	2.351
1258	5.955	5.794	2.306
1287	5.955	5.787	2.262
1317	5.955	5.78	2.218
1347	5.955	5.772	2.175
1378	5.955	5.764	2.132
1410	5.954	5.755	2.09
1442	5.954	5.746	2.049
1476	5.954	5.737	2.008
1510	5.954	5.727	1.968
1545	5.954	5.717	1.928
1580	5.954	5.707	1.889
1617	5.954	5.696	1.851
1654	5.954	5.684	1.813
1692	5.954	5.673	1.776
1731	5.953	5.66	1.739
1771	5.953	5.648	1.704
1812	5.953	5.634	1.668
1854	5.953	5.621	1.634
1896	5.953	5.606	1.599
1940	5.953	5.591	1.566
1985	5.952	5.576	1.533
2030	5.952	5.56	1.501
2077	5.952	5.543	1.469
2125	5.952	5.526	1.438
2174	5.952	5.508	1.408
2224	5.951	5.49	1.378
2276	5.951	5.47	1.348
2328	5.951	5.451	1.319
2382	5.951	5.43	1.291
2437	5.95	5.409	1.264
2493	5.95	5.387	1.236
2550	5.95	5.364	1.21
2609	5.949	5.34	1.184
2669	5.949	5.316	1.158
2731	5.949	5.291	1.133
2794	5.948	5.265	1.108
2858	5.948	5.239	1.084
2924	5.947	5.211	1.061
2992	5.947	5.183	1.038
3061	5.947	5.154	1.015
3131	5.946	5.124	0.993
3203	5.946	5.093	0.971
3277	5.945	5.061	0.95
3353	5.945	5.029	0.929
3430	5.944	4.996	0.909
3509	5.944	4.961	0.889
3590	5.943	4.926	0.87
3673	5.942	4.89	0.851
3758	5.942	4.854	0.832
3844	5.941	4.816	0.814
3933	5.94	4.778	0.796
4023	5.939	4.738	0.778
4116	5.939	4.698	0.761
4211	5.938	4.657	0.744
4308	5.937	4.616	0.728
4408	5.936	4.573	0.712
4509	5.935	4.53	0.696
4613	5.934	4.486	0.681
4720	5.933	4.442	0.666
4828	5.932	4.396	0.651
4940	5.931	4.35	0.637
5054	5.93	4.304	0.623
5170	5.928	4.257	0.609
5289	5.927	4.209	0.596
5411	5.926	4.161	0.583
5536	5.924	4.112	0.57
5664	5.923	4.063	0.557
5794	5.921	4.013	0.545
5928	5.919	3.963	0.533
6065	5.918	3.912	0.521
6204	5.916	3.861	0.51
6347	5.914	3.81	0.499
6494	5.912	3.759	0.488
6644	5.91	3.707	0.477
6797	5.908	3.655	0.467
6953	5.906	3.603	0.456
7114	5.903	3.551	0.446
7278	5.901	3.499	0.437
7446	5.898	3.447	0.427
7617	5.896	3.394	0.418
7793	5.893	3.342	0.409
7973	5.89	3.29	0.4
8156	5.887	3.238	0.391
8344	5.884	3.186	0.383
8537	5.88	3.134	0.374
8734	5.877	3.083	0.366
8935	5.873	3.031	0.358
9141	5.869	2.98	0.351
9352	5.865	2.93	0.343
9568	5.861	2.879	0.336
9788	5.857	2.829	0.328
10010	5.852	2.779	0.321
10240	5.848	2.73	0.315
10480	5.843	2.681	0.308
10720	5.838	2.633	0.301
10970	5.832	2.585	0.295
11220	5.827	2.537	0.289
11480	5.821	2.49	0.282
11750	5.815	2.443	0.277
12020	5.808	2.397	0.271
12290	5.801	2.352	0.265
12580	5.795	2.307	0.259
12870	5.787	2.263	0.254
13160	5.78	2.219	0.249
13470	5.772	2.175	0.244
13780	5.764	2.133	0.239
14100	5.755	2.091	0.234
14420	5.746	2.049	0.229
14750	5.737	2.009	0.224
15090	5.727	1.968	0.22
15440	5.717	1.929	0.215
15800	5.707	1.89	0.211
16160	5.696	1.851	0.207
16530	5.685	1.814	0.203
16920	5.673	1.776	0.199
17310	5.66	1.74	0.195
17710	5.648	1.704	0.191
18110	5.634	1.669	0.187
18530	5.621	1.634	0.184
18960	5.606	1.6	0.18
19400	5.591	1.566	0.177
19840	5.576	1.533	0.173
20300	5.56	1.501	0.17
20770	5.543	1.47	0.167
21250	5.526	1.438	0.164
21740	5.508	1.408	0.161
22240	5.49	1.378	0.158
22750	5.471	1.349	0.155
23280	5.451	1.32	0.152
23810	5.43	1.292	0.149
24360	5.409	1.264	0.147
24920	5.387	1.237	0.144
25500	5.364	1.21	0.142
26090	5.341	1.184	0.139
26690	5.316	1.158	0.137
27300	5.291	1.133	0.135
27930	5.266	1.109	0.133
28580	5.239	1.085	0.13
29230	5.211	1.061	0.128
29910	5.183	1.038	0.126
30600	5.154	1.015	0.124
31300	5.124	0.993	0.122
32030	5.093	0.972	0.121
32760	5.062	0.95	0.119
33520	5.029	0.93	0.117
34290	4.996	0.909	0.115
35080	4.962	0.889	0.114
35890	4.927	0.87	0.112
36720	4.891	0.851	0.111
37570	4.854	0.832	0.109
38430	4.816	0.814	0.108
39320	4.778	0.796	0.106
40230	4.739	0.778	0.105
41150	4.699	0.761	0.104
42100	4.658	0.745	0.102
43070	4.616	0.728	0.101
44070	4.574	0.712	0.1
45080	4.531	0.697	0.099
46120	4.487	0.681	0.098
47180	4.442	0.666	0.097
48270	4.397	0.652	0.096
49390	4.351	0.637	0.095
50520	4.304	0.623	0.094
51690	4.257	0.609	0.093
52880	4.209	0.596	0.092
54100	4.161	0.583	0.091
55350	4.112	0.57	0.09
56620	4.063	0.558	0.089
57930	4.013	0.545	0.089
59270	3.963	0.533	0.088
60630	3.913	0.522	0.087
62030	3.862	0.51	0.086
63460	3.811	0.499	0.086
64920	3.759	0.488	0.085
66420	3.708	0.477	0.084
67950	3.656	0.467	0.084
69520	3.604	0.457	0.083
71120	3.552	0.447	0.083
72760	3.499	0.437	0.082
74440	3.447	0.427	0.082
76160	3.395	0.418	0.081
77910	3.343	0.409	0.081
79710	3.29	0.4	0.08
81550	3.238	0.391	0.08
83430	3.187	0.383	0.079
85350	3.135	0.374	0.079
87320	3.083	0.366	0.079
89330	3.032	0.358	0.078
91390	2.981	0.351	0.078
93500	2.93	0.343	0.078
95650	2.88	0.336	0.077
97860	2.83	0.329	0.077
100100	2.78	0.321	0.077
102400	2.73	0.315	0.076
104800	2.682	0.308	0.076
107200	2.633	0.301	0.076
109700	2.585	0.295	0.076
112200	2.537	0.289	0.075
114800	2.49	0.283	0.075
117400	2.444	0.277	0.075
120100	2.398	0.271	0.075
122900	2.352	0.265	0.075
125700	2.307	0.26	0.074
128600	2.263	0.254	0.074
131600	2.219	0.249	0.074
134600	2.176	0.244	0.074
137800	2.133	0.239	0.074
140900	2.091	0.234	0.073
144200	2.05	0.229	0.073
147500	2.009	0.224	0.073
150900	1.969	0.22	0.073
154400	1.929	0.215	0.073
157900	1.89	0.211	0.073
161600	1.852	0.207	0.073
165300	1.814	0.203	0.073
169100	1.777	0.199	0.072
173000	1.74	0.195	0.072
177000	1.704	0.191	0.072
181100	1.669	0.187	0.072
185300	1.634	0.184	0.072
189500	1.6	0.18	0.072
193900	1.567	0.177	0.072
198400	1.534	0.173	0.072
203000	1.502	0.17	0.072
207600	1.47	0.167	0.072
212400	1.439	0.164	0.072
217300	1.408	0.161	0.071
222300	1.378	0.158	0.071
227500	1.349	0.155	0.071
232700	1.32	0.152	0.071
238100	1.292	0.149	0.071
243600	1.264	0.147	0.071
249200	1.237	0.144	0.071
254900	1.21	0.142	0.071
260800	1.184	0.139	0.071
266800	1.159	0.137	0.071
273000	1.134	0.135	0.071
279300	1.109	0.133	0.071
285700	1.085	0.13	0.071
292300	1.061	0.128	0.071
299000	1.038	0.126	0.071
305900	1.016	0.124	0.071
313000	0.994	0.122	0.071
320200	0.972	0.121	0.071
327600	0.951	0.119	0.071
335100	0.93	0.117	0.071
342800	0.909	0.115	0.071
350800	0.89	0.114	0.071
358800	0.87	0.112	0.071
367100	0.851	0.111	0.07
375600	0.832	0.109	0.07
384200	0.814	0.108	0.07
393100	0.796	0.106	0.07
402200	0.779	0.105	0.07
411400	0.762	0.104	0.07
420900	0.745	0.102	0.07
430600	0.728	0.101	0.07
440600	0.712	0.1	0.07
450700	0.697	0.099	0.07
461100	0.681	0.098	0.07
471700	0.666	0.097	0.07
482600	0.652	0.096	0.07
493700	0.637	0.095	0.07
505100	0.623	0.094	0.07
516800	0.61	0.093	0.07
528700	0.596	0.092	0.07
540900	0.583	0.091	0.07
553400	0.57	0.09	0.07
566100	0.558	0.089	0.07
579200	0.545	0.089	0.07
592500	0.533	0.088	0.07
606200	0.522	0.087	0.07
620200	0.51	0.086	0.07
634500	0.499	0.086	0.07
649100	0.488	0.085	0.07
664000	0.477	0.084	0.07
679400	0.467	0.084	0.07
695000	0.457	0.083	0.07
711000	0.447	0.083	0.07
727400	0.437	0.082	0.07
744200	0.427	0.082	0.07
761400	0.418	0.081	0.07
778900	0.409	0.081	0.07
796900	0.4	0.08	0.07
815300	0.391	0.08	0.07
834100	0.383	0.079	0.07
853300	0.375	0.079	0.07
873000	0.366	0.079	0.07
893100	0.358	0.078	0.07
913700	0.351	0.078	0.07
934800	0.343	0.078	0.07
956300	0.336	0.077	0.07
978400	0.329	0.077	0.07
1001000	0.322	0.077	0.07
1024000	0.315	0.076	0.07
1048000	0.308	0.076	0.07
1072000	0.301	0.076	0.07
1096000	0.295	0.076	0.07
1122000	0.289	0.075	0.07
1148000	0.283	0.075	0.07
1174000	0.277	0.075	0.07
1201000	0.271	0.075	0.07
1229000	0.265	0.075	0.07
1257000	0.26	0.074	0.07
1286000	0.254	0.074	0.07
1316000	0.249	0.074	0.07
1346000	0.244	0.074	0.07
1377000	0.239	0.074	0.07
1409000	0.234	0.073	0.07
1441000	0.229	0.073	0.07
1475000	0.224	0.073	0.07
1509000	0.22	0.073	0.07
1543000	0.215	0.073	0.07
1579000	0.211	0.073	0.07
1615000	0.207	0.073	0.07
1653000	0.203	0.073	0.07
1691000	0.199	0.072	0.07
1730000	0.195	0.072	0.07
1770000	0.191	0.072	0.07
1811000	0.187	0.072	0.07
1852000	0.184	0.072	0.07
1895000	0.18	0.072	0.07
1939000	0.177	0.072	0.07
1983000	0.173	0.072	0.07
2029000	0.17	0.072	0.07
2076000	0.167	0.072	0.07
2124000	0.164	0.072	0.07
2173000	0.161	0.071	0.07
2223000	0.158	0.071	0.07
2274000	0.155	0.071	0.07
2326000	0.152	0.071	0.07
2380000	0.15	0.071	0.07
2435000	0.147	0.071	0.07
2491000	0.144	0.071	0.07
2549000	0.142	0.071	0.07
2607000	0.139	0.071	0.07
2667000	0.137	0.071	0.07
2729000	0.135	0.071	0.07
2792000	0.133	0.071	0.07
2856000	0.13	0.071	0.07
2922000	0.128	0.071	0.07
2990000	0.126	0.071	0.07
3058000	0.124	0.071	0.07
3129000	0.122	0.071	0.07
3201000	0.121	0.071	0.07
3275000	0.119	0.071	0.07
3350000	0.117	0.071	0.07
3428000	0.115	0.071	0.07
3507000	0.114	0.071	0.07
3588000	0.112	0.071	0.07
3670000	0.111	0.07	0.07
3755000	0.109	0.07	0.07
3841000	0.108	0.07	0.07
3930000	0.106	0.07	0.07
4021000	0.105	0.07	0.07
4113000	0.104	0.07	0.07
4208000	0.102	0.07	0.07
4305000	0.101	0.07	0.07
4405000	0.1	0.07	0.07
4506000	0.099	0.07	0.07
4610000	0.098	0.07	0.07
4716000	0.097	0.07	0.07
4825000	0.096	0.07	0.07
4936000	0.095	0.07	0.07
5050000	0.094	0.07	0.07
5167000	0.093	0.07	0.07
5286000	0.092	0.07	0.07
5408000	0.091	0.07	0.07
5532000	0.09	0.07	0.07
5660000	0.089	0.07	0.07
5790000	0.089	0.07	0.07
5924000	0.088	0.07	0.07
6060000	0.087	0.07	0.07
6200000	0.086	0.07	0.07
6343000	0.086	0.07	0.07
6489000	0.085	0.07	0.07
6639000	0.084	0.07	0.07
6792000	0.084	0.07	0.07
6949000	0.083	0.07	0.07
7109000	0.083	0.07	0.07
7273000	0.082	0.07	0.07
7440000	0.082	0.07	0.07
7612000	0.081	0.07	0.07
7788000	0.081	0.07	0.07
7967000	0.08	0.07	0.07
8151000	0.08	0.07	0.07
8339000	0.079	0.07	0.07
8531000	0.079	0.07	0.07
8728000	0.079	0.07	0.07
8929000	0.078	0.07	0.07
9135000	0.078	0.07	0.07
9345000	0.078	0.07	0.07
9561000	0.077	0.07	0.07
9781000	0.077	0.07	0.07
10010000	0.077	0.07	0.07
10240000	0.076	0.07	0.07
10470000	0.076	0.07	0.07
10720000	0.076	0.07	0.07
10960000	0.076	0.07	0.07
11220000	0.075	0.07	0.07
11470000	0.075	0.07	0.07
11740000	0.075	0.07	0.07
12010000	0.075	0.07	0.07
12290000	0.075	0.07	0.07
12570000	0.074	0.07	0.07
12860000	0.074	0.07	0.07
13160000	0.074	0.07	0.07
13460000	0.074	0.07	0.07
13770000	0.074	0.07	0.07
14090000	0.073	0.07	0.07
14410000	0.073	0.07	0.07
14740000	0.073	0.07	0.07
15080000	0.073	0.07	0.07
15430000	0.073	0.07	0.07
15790000	0.073	0.07	0.07
16150000	0.073	0.07	0.07
16520000	0.073	0.07	0.07
16900000	0.072	0.07	0.07
17290000	0.072	0.07	0.07
17690000	0.072	0.07	0.07
18100000	0.072	0.07	0.07
18520000	0.072	0.07	0.07
18950000	0.072	0.07	0.07
19380000	0.072	0.07	0.07
19830000	0.072	0.07	0.07
20290000	0.072	0.07	0.07
20750000	0.072	0.07	0.07
21230000	0.072	0.07	0.07
21720000	0.071	0.07	0.07
22220000	0.071	0.07	0.07
22740000	0.071	0.07	0.07
23260000	0.071	0.07	0.07
23800000	0.071	0.07	0.07
24340000	0.071	0.07	0.07
24910000	0.071	0.07	0.07
25480000	0.071	0.07	0.07
26070000	0.071	0.07	0.07
26670000	0.071	0.07	0.07
27280000	0.071	0.07	0.07
27910000	0.071	0.07	0.07
28560000	0.071	0.07	0.07
29210000	0.071	0.07	0.07
29890000	0.071	0.07	0.07
30580000	0.071	0.07	0.07
31280000	0.071	0.07	0.07
32000000	0.071	0.07	0.07
32740000	0.071	0.07	0.07
33500000	0.071	0.07	0.07
34270000	0.071	0.07	0.07
35060000	0.071	0.07	0.07
35870000	0.071	0.07	0.07
36690000	0.07	0.07	0.07
37540000	0.07	0.07	0.07
38410000	0.07	0.07	0.07
39290000	0.07	0.07	0.07
40200000	0.07	0.07	0.07
41120000	0.07	0.07	0.07
42070000	0.07	0.07	0.07
43040000	0.07	0.07	0.07
44040000	0.07	0.07	0.07
45050000	0.07	0.07	0.07
46090000	0.07	0.07	0.07
47150000	0.07	0.07	0.07
48240000	0.07	0.07	0.07
49350000	0.07	0.07	0.07
50490000	0.07	0.07	0.07
51650000	0.07	0.07	0.07
52840000	0.07	0.07	0.07
54060000	0.07	0.07	0.07
55310000	0.07	0.07	0.07
56580000	0.07	0.07	0.07
57890000	0.07	0.07	0.07
59220000	0.07	0.07	0.07
60590000	0.07	0.07	0.07
61990000	0.07	0.07	0.07
63420000	0.07	0.07	0.07
64880000	0.07	0.07	0.07
66370000	0.07	0.07	0.07
67900000	0.07	0.07	0.07
69470000	0.07	0.07	0.07
71070000	0.07	0.07	0.07
72710000	0.07	0.07	0.07
74390000	0.07	0.07	0.07
76100000	0.07	0.07	0.07
77860000	0.07	0.07	0.07
79650000	0.07	0.07	0.07
81490000	0.07	0.07	0.07
83370000	0.07	0.07	0.07
85290000	0.07	0.07	0.07
87260000	0.07	0.07	0.07
89270000	0.07	0.07	0.07
91330000	0.07	0.07	0.07
93430000	0.07	0.07	0.07
95590000	0.07	0.07	0.07
97790000	0.07	0.07	0.07
100000000	0.07	0.07	0.07
102400000	0.07	0.07	0.07
104700000	0.07	0.07	0.07
107100000	0.07	0.07	0.07
109600000	0.07	0.07	0.07
112100000	0.07	0.07	0.07
114700000	0.07	0.07	0.07
117400000	0.07	0.07	0.07
120100000	0.07	0.07	0.07
122800000	0.07	0.07	0.07
125700000	0.07	0.07	0.07
128600000	0.07	0.07	0.07
131500000	0.07	0.07	0.07
134600000	0.07	0.07	0.07
137700000	0.07	0.07	0.07
140800000	0.07	0.07	0.07
144100000	0.07	0.07	0.07
147400000	0.07	0.07	0.07
150800000	0.07	0.07	0.07
154300000	0.07	0.07	0.07
157800000	0.07	0.07	0.07
161500000	0.07	0.07	0.07
165200000	0.07	0.07	0.07
169000000	0.07	0.07	0.07
172900000	0.07	0.07	0.07
176900000	0.07	0.07	0.07
181000000	0.07	0.07	0.07
185100000	0.07	0.07	0.07
189400000	0.07	0.07	0.07
193800000	0.07	0.07	0.07
198200000	0.07	0.07	0.07
202800000	0.07	0.07	0.07
207500000	0.07	0.07	0.07
212300000	0.07	0.07	0.07
217200000	0.07	0.07	0.07
222200000	0.07	0.07	0.07
227300000	0.07	0.07	0.07
232500000	0.07	0.07	0.07
237900000	0.07	0.07	0.07
243400000	0.07	0.07	0.07
249000000	0.07	0.07	0.07
254700000	0.07	0.07	0.07
260600000	0.07	0.07	0.07
266600000	0.07	0.07	0.07
272800000	0.07	0.07	0.07
279100000	0.07	0.07	0.07
285500000	0.07	0.07	0.07
292100000	0.07	0.07	0.07
298800000	0.07	0.07	0.07
305700000	0.07	0.07	0.07
312800000	0.07	0.07	0.07
320000000	0.07	0.07	0.07
327300000	0.07	0.07	0.07
334900000	0.07	0.07	0.07
342600000	0.07	0.07	0.07
350500000	0.07	0.07	0.07
358600000	0.07	0.07	0.07
366900000	0.07	0.07	0.07
375300000	0.07	0.07	0.07
384000000	0.07	0.07	0.07
392800000	0.07	0.07	0.07
401900000	0.07	0.07	0.07
411100000	0.07	0.07	0.07
420600000	0.07	0.07	0.07
430300000	0.07	0.07	0.07
440300000	0.07	0.07	0.07
450400000	0.07	0.07	0.07
460800000	0.07	0.07	0.07
471400000	0.07	0.07	0.07
482300000	0.07	0.07	0.07
493400000	0.07	0.07	0.07
504800000	0.07	0.07	0.07
516400000	0.07	0.07	0.07
528300000	0.07	0.07	0.07
540500000	0.07	0.07	0.07
553000000	0.07	0.07	0.07
565700000	0.07	0.07	0.07
578800000	0.07	0.07	0.07
592100000	0.07	0.07	0.07
605800000	0.07	0.07	0.07
619700000	0.07	0.07	0.07
634000000	0.07	0.07	0.07
648600000	0.07	0.07	0.07
663600000	0.07	0.07	0.07
678900000	0.07	0.07	0.07
694500000	0.07	0.07	0.07
710600000	0.07	0.07	0.07
726900000	0.07	0.07	0.07
743700000	0.07	0.07	0.07
760900000	0.07	0.07	0.07
778400000	0.07	0.07	0.07
796300000	0.07	0.07	0.07
814700000	0.07	0.07	0.07
833500000	0.07	0.07	0.07
852700000	0.07	0.07	0.07
872400000	0.07	0.07	0.07
892500000	0.07	0.07	0.07
913100000	0.07	0.07	0.07
934100000	0.07	0.07	0.07
955700000	0.07	0.07	0.07
977700000	0.07	0.07	0.07
1000000000	0.07	0.07	0.07
1023000000	0.07	0.07	0.07
1047000000	0.07	0.07	0.07
1071000000	0.07	0.07	0.07
1096000000	0.07	0.07	0.07
1121000000	0.07	0.07	0.07
1147000000	0.07	0.07	0.07
1173000000	0.07	0.07	0.07
1200000000	0.07	0.07	0.07
1228000000	0.07	0.07	0.07
1256000000	0.07	0.07	0.07
1285000000	0.07	0.07	0.07
1315000000	0.07	0.07	0.07
1345000000	0.07	0.07	0.07
1376000000	0.07	0.07	0.07
1408000000	0.07	0.07	0.07
1440000000	0.07	0.07	0.07
1474000000	0.07	0.07	0.07
1508000000	0.07	0.07	0.07
1542000000	0.07	0.07	0.07
1578000000	0.07	0.07	0.07
1614000000	0.07	0.07	0.07
1652000000	0.07	0.07	0.07
1690000000	0.07	0.07	0.07
1729000000	0.07	0.07	0.07
1768000000	0.07	0.07	0.07
1809000000	0.07	0.07	0.07
1851000000	0.07	0.07	0.07
1894000000	0.07	0.07	0.07
1937000000	0.07	0.07	0.07
1982000000	0.07	0.07	0.07
2028000000	0.07	0.07	0.07
2074000000	0.07	0.07	0.07
2122000000	0.07	0.07	0.07
2171000000	0.07	0.07	0.07
2221000000	0.07	0.07	0.07
2272000000	0.07	0.07	0.07
2325000000	0.07	0.07	0.07
2378000000	0.07	0.07	0.07
2433000000	0.07	0.07	0.07
2489000000	0.07	0.07	0.07
2547000000	0.07	0.07	0.07
2606000000	0.07	0.07	0.07
2666000000	0.07	0.07	0.07
2727000000	0.07	0.07	0.07
2790000000	0.07	0.07	0.07
2854000000	0.07	0.07	0.07
2920000000	0.07	0.07	0.07
2987000000	0.07	0.07	0.07
3056000000	0.07	0.07	0.07
3127000000	0.07	0.07	0.07
3199000000	0.07	0.07	0.07
3273000000	0.07	0.07	0.07
3348000000	0.07	0.07	0.07
3425000000	0.07	0.07	0.07
3504000000	0.07	0.07	0.07
3585000000	0.07	0.07	0.07
3668000000	0.07	0.07	0.07
3752000000	0.07	0.07	0.07
3839000000	0.07	0.07	0.07
3927000000	0.07	0.07	0.07
4018000000	0.07	0.07	0.07
4111000000	0.07	0.07	0.07
4205000000	0.07	0.07	0.07
4302000000	0.07	0.07	0.07
4401000000	0.07	0.07	0.07
4503000000	0.07	0.07	0.07
4607000000	0.07	0.07	0.07
4713000000	0.07	0.07	0.07
4822000000	0.07	0.07	0.07
4933000000	0.07	0.07	0.07
5047000000	0.07	0.07	0.07
5163000000	0.07	0.07	0.07
5282000000	0.07	0.07	0.07
5404000000	0.07	0.07	0.07
5528000000	0.07	0.07	0.07
5656000000	0.07	0.07	0.07
5786000000	0.07	0.07	0.07
5920000000	0.07	0.07	0.07
6056000000	0.07	0.07	0.07
6196000000	0.07	0.07	0.07
6339000000	0.07	0.07	0.07
6485000000	0.07	0.07	0.07
6634000000	0.07	0.07	0.07
6787000000	0.07	0.07	0.07
6944000000	0.07	0.07	0.07
7104000000	0.07	0.07	0.07
7268000000	0.07	0.07	0.07
7435000000	0.07	0.07	0.07
7607000000	0.07	0.07	0.07
7782000000	0.07	0.07	0.07
7962000000	0.07	0.07	0.07
8145000000	0.07	0.07	0.07
8333000000	0.07	0.07	0.07
8525000000	0.07	0.07	0.07
8722000000	0.07	0.07	0.07
8923000000	0.07	0.07	0.07
9129000000	0.07	0.07	0.07
9339000000	0.07	0.07	0.07
9554000000	0.07	0.07	0.07
9775000000	0.07	0.07	0.07
10000000000	0.07	0.07	0.07

## Sheet: ED Fig. 9f
Frequency	1/(2*pi*f*|Z|)_InPlaneEpsilon_20	1/(2*pi*f*|Z|)_InPlaneEpsilon_80	1/(2*pi*f*|Z|)_InPlaneEpsilon_200	1/(2*pi*f*|Z|)_InPlaneEpsilon_2000
Hz	aF	aF	aF	aF
10.021	5.956	5.956	5.955	5.955
10.252	5.956	5.955	5.955	5.955
10.488	5.955	5.955	5.955	5.955
10.73	5.955	5.955	5.955	5.955
10.977	5.955	5.955	5.955	5.955
11.231	5.955	5.955	5.955	5.955
11.489	5.955	5.955	5.955	5.954
11.754	5.955	5.955	5.955	5.954
12.025	5.955	5.955	5.955	5.954
12.303	5.955	5.955	5.955	5.954
12.586	5.955	5.955	5.955	5.954
12.877	5.955	5.955	5.955	5.954
13.173	5.955	5.955	5.955	5.954
13.477	5.955	5.955	5.955	5.954
13.788	5.955	5.955	5.955	5.953
14.106	5.955	5.954	5.954	5.953
14.431	5.954	5.954	5.954	5.953
14.764	5.954	5.954	5.954	5.953
15.104	5.954	5.954	5.954	5.953
15.453	5.954	5.954	5.954	5.953
15.809	5.954	5.954	5.954	5.952
16.173	5.954	5.954	5.954	5.952
16.546	5.954	5.954	5.954	5.952
16.928	5.954	5.954	5.953	5.952
17.318	5.953	5.953	5.953	5.952
17.717	5.953	5.953	5.953	5.951
18.126	5.953	5.953	5.953	5.951
18.544	5.953	5.953	5.953	5.951
18.971	5.953	5.953	5.953	5.951
19.409	5.953	5.953	5.952	5.95
19.856	5.952	5.952	5.952	5.95
20.314	5.952	5.952	5.952	5.95
20.783	5.952	5.952	5.952	5.949
21.262	5.952	5.952	5.952	5.949
21.752	5.952	5.952	5.951	5.949
22.254	5.951	5.951	5.951	5.948
22.767	5.951	5.951	5.951	5.948
23.292	5.951	5.951	5.951	5.948
23.829	5.951	5.951	5.95	5.947
24.378	5.95	5.95	5.95	5.947
24.94	5.95	5.95	5.95	5.946
25.515	5.95	5.95	5.949	5.946
26.104	5.949	5.949	5.949	5.945
26.705	5.949	5.949	5.949	5.945
27.321	5.949	5.949	5.948	5.944
27.951	5.948	5.948	5.948	5.944
28.596	5.948	5.948	5.948	5.943
29.255	5.948	5.947	5.947	5.942
29.93	5.947	5.947	5.947	5.942
30.62	5.947	5.947	5.946	5.941
31.326	5.946	5.946	5.946	5.94
32.048	5.946	5.946	5.945	5.94
32.787	5.945	5.945	5.945	5.939
33.543	5.945	5.945	5.944	5.938
34.316	5.944	5.944	5.944	5.937
35.108	5.944	5.943	5.943	5.936
35.917	5.943	5.943	5.942	5.935
36.745	5.942	5.942	5.942	5.934
37.592	5.942	5.942	5.941	5.933
38.459	5.941	5.941	5.94	5.932
39.346	5.94	5.94	5.94	5.931
40.253	5.94	5.939	5.939	5.93
41.181	5.939	5.939	5.938	5.929
42.131	5.938	5.938	5.937	5.927
43.102	5.937	5.937	5.936	5.926
44.096	5.936	5.936	5.935	5.925
45.113	5.935	5.935	5.934	5.923
46.153	5.934	5.934	5.933	5.922
47.217	5.933	5.933	5.932	5.92
48.306	5.932	5.932	5.931	5.918
49.42	5.931	5.931	5.93	5.916
50.559	5.93	5.929	5.929	5.915
51.725	5.929	5.928	5.927	5.913
52.918	5.927	5.927	5.926	5.911
54.138	5.926	5.926	5.924	5.909
55.386	5.925	5.924	5.923	5.906
56.663	5.923	5.923	5.921	5.904
57.97	5.922	5.921	5.92	5.902
59.306	5.92	5.919	5.918	5.899
60.674	5.918	5.918	5.916	5.896
62.073	5.917	5.916	5.914	5.894
63.504	5.915	5.914	5.913	5.891
64.968	5.913	5.912	5.911	5.888
66.466	5.911	5.91	5.908	5.885
67.999	5.909	5.908	5.906	5.881
69.566	5.906	5.906	5.904	5.878
71.17	5.904	5.903	5.901	5.874
72.812	5.902	5.901	5.899	5.871
74.49	5.899	5.898	5.896	5.867
76.208	5.897	5.896	5.893	5.862
77.965	5.894	5.893	5.891	5.858
79.763	5.891	5.89	5.888	5.854
81.602	5.888	5.887	5.884	5.849
83.483	5.885	5.884	5.881	5.844
85.408	5.882	5.88	5.878	5.839
87.378	5.878	5.877	5.874	5.834
89.392	5.874	5.873	5.87	5.828
91.453	5.871	5.869	5.866	5.823
93.562	5.867	5.865	5.862	5.817
95.719	5.863	5.861	5.858	5.81
97.926	5.858	5.857	5.853	5.804
100.184	5.854	5.852	5.849	5.797
102.494	5.849	5.848	5.844	5.79
104.858	5.844	5.843	5.839	5.782
107.275	5.839	5.837	5.833	5.775
109.749	5.834	5.832	5.828	5.767
112.279	5.829	5.826	5.822	5.758
114.868	5.823	5.821	5.816	5.749
117.517	5.817	5.814	5.81	5.74
120.226	5.811	5.808	5.803	5.731
122.999	5.804	5.801	5.796	5.721
125.835	5.797	5.794	5.789	5.711
128.736	5.79	5.787	5.782	5.7
131.704	5.783	5.78	5.774	5.689
134.741	5.775	5.772	5.766	5.677
137.848	5.767	5.764	5.757	5.665
141.026	5.758	5.755	5.748	5.653
144.278	5.75	5.746	5.739	5.64
147.605	5.74	5.737	5.73	5.626
151.008	5.731	5.727	5.72	5.612
154.49	5.721	5.717	5.709	5.598
158.052	5.711	5.707	5.698	5.583
161.696	5.7	5.696	5.687	5.567
165.425	5.689	5.684	5.675	5.551
169.239	5.677	5.672	5.663	5.534
173.141	5.665	5.66	5.651	5.517
177.133	5.652	5.647	5.638	5.499
181.217	5.639	5.634	5.624	5.48
185.396	5.626	5.62	5.61	5.461
189.671	5.612	5.606	5.595	5.441
194.044	5.597	5.591	5.58	5.42
198.518	5.582	5.576	5.564	5.399
203.095	5.566	5.56	5.547	5.377
207.778	5.55	5.543	5.53	5.354
212.569	5.533	5.526	5.513	5.33
217.47	5.515	5.508	5.494	5.306
222.485	5.497	5.489	5.475	5.281
227.615	5.478	5.47	5.455	5.255
232.863	5.458	5.45	5.435	5.229
238.232	5.438	5.43	5.414	5.202
243.725	5.417	5.408	5.392	5.173
249.345	5.395	5.386	5.37	5.145
255.094	5.373	5.364	5.346	5.115
260.976	5.349	5.34	5.322	5.085
266.993	5.325	5.316	5.297	5.053
273.149	5.301	5.291	5.272	5.021
279.447	5.275	5.265	5.245	4.989
285.891	5.249	5.238	5.218	4.955
292.483	5.222	5.211	5.19	4.921
299.226	5.194	5.183	5.161	4.886
306.126	5.165	5.154	5.131	4.85
313.184	5.135	5.124	5.101	4.813
320.406	5.105	5.093	5.069	4.776
327.793	5.073	5.061	5.037	4.738
335.351	5.041	5.029	5.004	4.699
343.084	5.008	4.995	4.97	4.66
350.994	4.974	4.961	4.935	4.62
359.087	4.94	4.926	4.899	4.579
367.367	4.904	4.89	4.863	4.538
375.837	4.867	4.853	4.825	4.496
384.503	4.83	4.816	4.787	4.453
393.369	4.792	4.777	4.748	4.41
402.439	4.753	4.738	4.708	4.366
411.718	4.713	4.698	4.668	4.322
421.211	4.673	4.657	4.626	4.278
430.923	4.631	4.615	4.584	4.233
440.859	4.589	4.573	4.541	4.187
451.024	4.546	4.53	4.497	4.142
461.424	4.503	4.486	4.453	4.096
472.063	4.458	4.441	4.408	4.049
482.948	4.413	4.396	4.362	4.003
494.083	4.368	4.35	4.316	3.956
505.475	4.321	4.303	4.269	3.909
517.13	4.274	4.256	4.221	3.862
529.054	4.227	4.208	4.173	3.815
541.253	4.179	4.16	4.124	3.768
553.732	4.13	4.111	4.075	3.72
566.5	4.081	4.062	4.026	3.673
579.562	4.031	4.012	3.976	3.626
592.925	3.981	3.962	3.925	3.579
606.597	3.931	3.912	3.874	3.532
620.583	3.88	3.861	3.823	3.485
634.892	3.829	3.81	3.772	3.438
649.531	3.778	3.758	3.721	3.392
664.508	3.726	3.706	3.669	3.346
679.829	3.674	3.655	3.617	3.3
695.505	3.622	3.603	3.565	3.255
711.541	3.57	3.55	3.513	3.21
727.947	3.518	3.498	3.461	3.165
744.732	3.466	3.446	3.408	3.121
761.904	3.414	3.394	3.356	3.077
779.471	3.361	3.342	3.304	3.034
797.444	3.309	3.289	3.252	2.991
815.831	3.257	3.237	3.2	2.948
834.642	3.205	3.185	3.149	2.907
853.886	3.153	3.134	3.097	2.865
873.575	3.102	3.082	3.046	2.825
893.717	3.05	3.031	2.995	2.785
914.324	2.999	2.98	2.944	2.745
935.406	2.948	2.929	2.894	2.706
956.974	2.898	2.879	2.844	2.668
979.039	2.847	2.829	2.794	2.63
1002	2.797	2.779	2.745	2.594
1025	2.748	2.729	2.696	2.557
1048	2.699	2.681	2.647	2.522
1073	2.65	2.632	2.599	2.487
1097	2.602	2.584	2.552	2.453
1123	2.554	2.537	2.504	2.419
1148	2.507	2.489	2.458	2.386
1175	2.46	2.443	2.412	2.354
1202	2.414	2.397	2.366	2.323
1230	2.368	2.351	2.321	2.292
1258	2.323	2.306	2.277	2.262
1287	2.278	2.262	2.233	2.233
1317	2.234	2.218	2.19	2.204
1347	2.191	2.175	2.147	2.177
1378	2.148	2.132	2.105	2.149
1410	2.106	2.09	2.064	2.123
1442	2.064	2.049	2.023	2.097
1476	2.023	2.008	1.983	2.072
1510	1.982	1.968	1.943	2.047
1545	1.943	1.928	1.904	2.024
1580	1.903	1.889	1.866	2
1617	1.865	1.851	1.828	1.978
1654	1.827	1.813	1.791	1.956
1692	1.789	1.776	1.754	1.935
1731	1.752	1.739	1.718	1.914
1771	1.716	1.704	1.683	1.894
1812	1.681	1.668	1.649	1.875
1854	1.646	1.634	1.615	1.856
1896	1.611	1.599	1.581	1.838
1940	1.578	1.566	1.548	1.82
1985	1.544	1.533	1.516	1.803
2030	1.512	1.501	1.484	1.786
2077	1.48	1.469	1.453	1.77
2125	1.449	1.438	1.423	1.755
2174	1.418	1.408	1.393	1.74
2224	1.388	1.378	1.364	1.725
2276	1.358	1.348	1.335	1.711
2328	1.329	1.319	1.307	1.698
2382	1.3	1.291	1.279	1.685
2437	1.273	1.264	1.252	1.672
2493	1.245	1.236	1.226	1.66
2550	1.218	1.21	1.2	1.648
2609	1.192	1.184	1.174	1.637
2669	1.166	1.158	1.149	1.626
2731	1.141	1.133	1.125	1.616
2794	1.116	1.108	1.101	1.605
2858	1.092	1.084	1.077	1.596
2924	1.068	1.061	1.055	1.586
2992	1.045	1.038	1.032	1.577
3061	1.022	1.015	1.01	1.569
3131	0.999	0.993	0.989	1.56
3203	0.977	0.971	0.968	1.552
3277	0.956	0.95	0.947	1.544
3353	0.935	0.929	0.927	1.537
3430	0.914	0.909	0.907	1.53
3509	0.894	0.889	0.888	1.523
3590	0.875	0.87	0.869	1.516
3673	0.855	0.851	0.851	1.51
3758	0.836	0.832	0.833	1.504
3844	0.818	0.814	0.815	1.498
3933	0.8	0.796	0.798	1.492
4023	0.782	0.778	0.781	1.487
4116	0.765	0.761	0.764	1.482
4211	0.748	0.744	0.748	1.477
4308	0.731	0.728	0.733	1.472
4408	0.715	0.712	0.717	1.467
4509	0.699	0.696	0.702	1.463
4613	0.684	0.681	0.687	1.459
4720	0.668	0.666	0.673	1.455
4828	0.654	0.651	0.659	1.451
4940	0.639	0.637	0.645	1.447
5054	0.625	0.623	0.632	1.444
5170	0.611	0.609	0.619	1.44
5289	0.597	0.596	0.606	1.437
5411	0.584	0.583	0.594	1.434
5536	0.571	0.57	0.582	1.431
5664	0.558	0.557	0.57	1.428
5794	0.546	0.545	0.558	1.425
5928	0.534	0.533	0.547	1.423
6065	0.522	0.521	0.536	1.42
6204	0.51	0.51	0.525	1.418
6347	0.499	0.499	0.515	1.415
6494	0.487	0.488	0.505	1.413
6644	0.477	0.477	0.495	1.411
6797	0.466	0.467	0.485	1.409
6953	0.455	0.456	0.475	1.407
7114	0.445	0.446	0.466	1.405
7278	0.435	0.437	0.457	1.403
7446	0.426	0.427	0.448	1.402
7617	0.416	0.418	0.44	1.4
7793	0.407	0.409	0.431	1.398
7973	0.398	0.4	0.423	1.397
8156	0.389	0.391	0.415	1.396
8344	0.38	0.383	0.408	1.394
8537	0.371	0.374	0.4	1.393
8734	0.363	0.366	0.393	1.392
8935	0.355	0.358	0.386	1.39
9141	0.347	0.351	0.379	1.389
9352	0.339	0.343	0.372	1.388
9568	0.332	0.336	0.365	1.387
9788	0.324	0.328	0.359	1.386
10010	0.317	0.321	0.353	1.385
10240	0.31	0.315	0.347	1.384
10480	0.303	0.308	0.341	1.383
10720	0.296	0.301	0.335	1.383
10970	0.29	0.295	0.33	1.382
11220	0.283	0.289	0.324	1.381
11480	0.277	0.282	0.319	1.38
11750	0.27	0.277	0.314	1.38
12020	0.264	0.271	0.309	1.379
12290	0.259	0.265	0.304	1.378
12580	0.253	0.259	0.3	1.378
12870	0.247	0.254	0.295	1.377
13160	0.242	0.249	0.291	1.377
13470	0.236	0.244	0.287	1.376
13780	0.231	0.239	0.282	1.375
14100	0.226	0.234	0.278	1.375
14420	0.221	0.229	0.275	1.375
14750	0.216	0.224	0.271	1.374
15090	0.211	0.22	0.267	1.374
15440	0.206	0.215	0.264	1.373
15800	0.202	0.211	0.26	1.373
16160	0.197	0.207	0.257	1.373
16530	0.193	0.203	0.254	1.372
16920	0.188	0.199	0.251	1.372
17310	0.184	0.195	0.248	1.371
17710	0.18	0.191	0.245	1.371
18110	0.176	0.187	0.242	1.371
18530	0.172	0.184	0.239	1.371
18960	0.168	0.18	0.237	1.37
19400	0.165	0.177	0.234	1.37
19840	0.161	0.173	0.232	1.37
20300	0.157	0.17	0.23	1.37
20770	0.154	0.167	0.227	1.369
21250	0.15	0.164	0.225	1.369
21740	0.147	0.161	0.223	1.369
22240	0.144	0.158	0.221	1.369
22750	0.141	0.155	0.219	1.369
23280	0.137	0.152	0.217	1.368
23810	0.134	0.149	0.215	1.368
24360	0.131	0.147	0.214	1.368
24920	0.129	0.144	0.212	1.368
25500	0.126	0.142	0.21	1.368
26090	0.123	0.139	0.209	1.368
26690	0.12	0.137	0.207	1.367
27300	0.118	0.135	0.206	1.367
27930	0.115	0.133	0.204	1.367
28580	0.112	0.13	0.203	1.367
29230	0.11	0.128	0.202	1.367
29910	0.108	0.126	0.201	1.367
30600	0.105	0.124	0.199	1.367
31300	0.103	0.122	0.198	1.367
32030	0.101	0.121	0.197	1.367
32760	0.098	0.119	0.196	1.366
33520	0.096	0.117	0.195	1.366
34290	0.094	0.115	0.194	1.366
35080	0.092	0.114	0.193	1.366
35890	0.09	0.112	0.192	1.366
36720	0.088	0.111	0.191	1.366
37570	0.086	0.109	0.191	1.366
38430	0.084	0.108	0.19	1.366
39320	0.083	0.106	0.189	1.366
40230	0.081	0.105	0.188	1.366
41150	0.079	0.104	0.188	1.366
42100	0.077	0.102	0.187	1.366
43070	0.076	0.101	0.186	1.366
44070	0.074	0.1	0.186	1.366
45080	0.073	0.099	0.185	1.366
46120	0.071	0.098	0.184	1.366
47180	0.07	0.097	0.184	1.365
48270	0.068	0.096	0.183	1.365
49390	0.067	0.095	0.183	1.365
50520	0.065	0.094	0.182	1.365
51690	0.064	0.093	0.182	1.365
52880	0.063	0.092	0.182	1.365
54100	0.061	0.091	0.181	1.365
55350	0.06	0.09	0.181	1.365
56620	0.059	0.089	0.18	1.365
57930	0.058	0.089	0.18	1.365
59270	0.056	0.088	0.18	1.365
60630	0.055	0.087	0.179	1.365
62030	0.054	0.086	0.179	1.365
63460	0.053	0.086	0.179	1.365
64920	0.052	0.085	0.178	1.365
66420	0.051	0.084	0.178	1.365
67950	0.05	0.084	0.178	1.365
69520	0.049	0.083	0.178	1.365
71120	0.048	0.083	0.177	1.365
72760	0.047	0.082	0.177	1.365
74440	0.046	0.082	0.177	1.365
76160	0.045	0.081	0.177	1.365
77910	0.044	0.081	0.176	1.365
79710	0.044	0.08	0.176	1.365
81550	0.043	0.08	0.176	1.365
83430	0.042	0.079	0.176	1.365
85350	0.041	0.079	0.176	1.365
87320	0.04	0.079	0.175	1.365
89330	0.04	0.078	0.175	1.365
91390	0.039	0.078	0.175	1.365
93500	0.038	0.078	0.175	1.365
95650	0.038	0.077	0.175	1.365
97860	0.037	0.077	0.175	1.365
100100	0.036	0.077	0.175	1.365
102400	0.036	0.076	0.175	1.365
104800	0.035	0.076	0.174	1.365
107200	0.034	0.076	0.174	1.365
109700	0.034	0.076	0.174	1.365
112200	0.033	0.075	0.174	1.365
114800	0.033	0.075	0.174	1.365
117400	0.032	0.075	0.174	1.365
120100	0.032	0.075	0.174	1.365
122900	0.031	0.075	0.174	1.365
125700	0.031	0.074	0.174	1.365
128600	0.03	0.074	0.174	1.365
131600	0.03	0.074	0.173	1.365
134600	0.029	0.074	0.173	1.365
137800	0.029	0.074	0.173	1.365
140900	0.029	0.073	0.173	1.365
144200	0.028	0.073	0.173	1.365
147500	0.028	0.073	0.173	1.365
150900	0.027	0.073	0.173	1.365
154400	0.027	0.073	0.173	1.365
157900	0.027	0.073	0.173	1.365
161600	0.026	0.073	0.173	1.365
165300	0.026	0.073	0.173	1.365
169100	0.026	0.072	0.173	1.365
173000	0.025	0.072	0.173	1.365
177000	0.025	0.072	0.173	1.365
181100	0.025	0.072	0.173	1.365
185300	0.025	0.072	0.173	1.365
189500	0.024	0.072	0.173	1.365
193900	0.024	0.072	0.173	1.365
198400	0.024	0.072	0.173	1.365
203000	0.024	0.072	0.173	1.365
207600	0.023	0.072	0.173	1.365
212400	0.023	0.072	0.173	1.365
217300	0.023	0.071	0.172	1.365
222300	0.023	0.071	0.172	1.365
227500	0.022	0.071	0.172	1.365
232700	0.022	0.071	0.172	1.365
238100	0.022	0.071	0.172	1.365
243600	0.022	0.071	0.172	1.365
249200	0.022	0.071	0.172	1.365
254900	0.022	0.071	0.172	1.365
260800	0.021	0.071	0.172	1.365
266800	0.021	0.071	0.172	1.365
273000	0.021	0.071	0.172	1.365
279300	0.021	0.071	0.172	1.365
285700	0.021	0.071	0.172	1.365
292300	0.021	0.071	0.172	1.365
299000	0.021	0.071	0.172	1.365
305900	0.02	0.071	0.172	1.365
313000	0.02	0.071	0.172	1.365
320200	0.02	0.071	0.172	1.365
327600	0.02	0.071	0.172	1.365
335100	0.02	0.071	0.172	1.365
342800	0.02	0.071	0.172	1.365
350800	0.02	0.071	0.172	1.365
358800	0.02	0.071	0.172	1.365
367100	0.02	0.07	0.172	1.365
375600	0.02	0.07	0.172	1.365
384200	0.019	0.07	0.172	1.365
393100	0.019	0.07	0.172	1.365
402200	0.019	0.07	0.172	1.365
411400	0.019	0.07	0.172	1.365
420900	0.019	0.07	0.172	1.365
430600	0.019	0.07	0.172	1.365
440600	0.019	0.07	0.172	1.365
450700	0.019	0.07	0.172	1.365
461100	0.019	0.07	0.172	1.365
471700	0.019	0.07	0.172	1.365
482600	0.019	0.07	0.172	1.365
493700	0.019	0.07	0.172	1.365
505100	0.019	0.07	0.172	1.365
516800	0.019	0.07	0.172	1.365
528700	0.019	0.07	0.172	1.365
540900	0.019	0.07	0.172	1.365
553400	0.019	0.07	0.172	1.365
566100	0.019	0.07	0.172	1.365
579200	0.018	0.07	0.172	1.365
592500	0.018	0.07	0.172	1.365
606200	0.018	0.07	0.172	1.365
620200	0.018	0.07	0.172	1.365
634500	0.018	0.07	0.172	1.365
649100	0.018	0.07	0.172	1.365
664000	0.018	0.07	0.172	1.365
679400	0.018	0.07	0.172	1.365
695000	0.018	0.07	0.172	1.365
711000	0.018	0.07	0.172	1.365
727400	0.018	0.07	0.172	1.365
744200	0.018	0.07	0.172	1.365
761400	0.018	0.07	0.172	1.365
778900	0.018	0.07	0.172	1.365
796900	0.018	0.07	0.172	1.365
815300	0.018	0.07	0.172	1.365
834100	0.018	0.07	0.172	1.365
853300	0.018	0.07	0.172	1.365
873000	0.018	0.07	0.172	1.365
893100	0.018	0.07	0.172	1.365
913700	0.018	0.07	0.172	1.365
934800	0.018	0.07	0.172	1.365
956300	0.018	0.07	0.172	1.365
978400	0.018	0.07	0.172	1.365
1001000	0.018	0.07	0.172	1.365
1024000	0.018	0.07	0.172	1.365
1048000	0.018	0.07	0.172	1.365
1072000	0.018	0.07	0.172	1.365
1096000	0.018	0.07	0.172	1.365
1122000	0.018	0.07	0.172	1.365
1148000	0.018	0.07	0.172	1.365
1174000	0.018	0.07	0.172	1.365
1201000	0.018	0.07	0.172	1.365
1229000	0.018	0.07	0.172	1.365
1257000	0.018	0.07	0.172	1.365
1286000	0.018	0.07	0.172	1.365
1316000	0.018	0.07	0.172	1.365
1346000	0.018	0.07	0.172	1.365
1377000	0.018	0.07	0.172	1.365
1409000	0.018	0.07	0.172	1.365
1441000	0.018	0.07	0.172	1.365
1475000	0.018	0.07	0.172	1.365
1509000	0.018	0.07	0.172	1.365
1543000	0.018	0.07	0.172	1.365
1579000	0.018	0.07	0.172	1.365
1615000	0.018	0.07	0.172	1.365
1653000	0.018	0.07	0.172	1.365
1691000	0.018	0.07	0.172	1.365
1730000	0.018	0.07	0.172	1.365
1770000	0.018	0.07	0.172	1.365
1811000	0.018	0.07	0.172	1.365
1852000	0.018	0.07	0.172	1.365
1895000	0.018	0.07	0.172	1.365
1939000	0.018	0.07	0.172	1.365
1983000	0.018	0.07	0.172	1.365
2029000	0.018	0.07	0.172	1.365
2076000	0.018	0.07	0.172	1.365
2124000	0.018	0.07	0.172	1.365
2173000	0.018	0.07	0.172	1.365
2223000	0.018	0.07	0.172	1.365
2274000	0.018	0.07	0.172	1.365
2326000	0.018	0.07	0.172	1.365
2380000	0.018	0.07	0.172	1.365
2435000	0.018	0.07	0.172	1.365
2491000	0.018	0.07	0.172	1.365
2549000	0.018	0.07	0.172	1.365
2607000	0.018	0.07	0.172	1.365
2667000	0.018	0.07	0.172	1.365
2729000	0.018	0.07	0.172	1.365
2792000	0.018	0.07	0.172	1.365
2856000	0.018	0.07	0.172	1.365
2922000	0.018	0.07	0.172	1.365
2990000	0.018	0.07	0.172	1.365
3058000	0.018	0.07	0.172	1.365
3129000	0.018	0.07	0.172	1.365
3201000	0.018	0.07	0.172	1.365
3275000	0.018	0.07	0.172	1.365
3350000	0.018	0.07	0.172	1.365
3428000	0.018	0.07	0.172	1.365
3507000	0.018	0.07	0.172	1.365
3588000	0.018	0.07	0.172	1.365
3670000	0.018	0.07	0.172	1.365
3755000	0.018	0.07	0.172	1.365
3841000	0.018	0.07	0.172	1.365
3930000	0.018	0.07	0.172	1.365
4021000	0.018	0.07	0.172	1.365
4113000	0.018	0.07	0.172	1.365
4208000	0.018	0.07	0.172	1.365
4305000	0.018	0.07	0.172	1.365
4405000	0.018	0.07	0.172	1.365
4506000	0.018	0.07	0.172	1.365
4610000	0.018	0.07	0.172	1.365
4716000	0.018	0.07	0.172	1.365
4825000	0.018	0.07	0.172	1.365
4936000	0.018	0.07	0.172	1.365
5050000	0.018	0.07	0.172	1.365
5167000	0.018	0.07	0.172	1.365
5286000	0.018	0.07	0.172	1.365
5408000	0.018	0.07	0.172	1.365
5532000	0.018	0.07	0.172	1.365
5660000	0.018	0.07	0.172	1.365
5790000	0.018	0.07	0.172	1.365
5924000	0.018	0.07	0.172	1.365
6060000	0.018	0.07	0.172	1.365
6200000	0.018	0.07	0.172	1.365
6343000	0.018	0.07	0.172	1.365
6489000	0.018	0.07	0.172	1.365
6639000	0.018	0.07	0.172	1.365
6792000	0.018	0.07	0.172	1.365
6949000	0.018	0.07	0.172	1.365
7109000	0.018	0.07	0.172	1.365
7273000	0.018	0.07	0.172	1.365
7440000	0.018	0.07	0.172	1.365
7612000	0.018	0.07	0.172	1.365
7788000	0.018	0.07	0.172	1.365
7967000	0.018	0.07	0.172	1.365
8151000	0.018	0.07	0.172	1.365
8339000	0.018	0.07	0.172	1.365
8531000	0.018	0.07	0.172	1.365
8728000	0.018	0.07	0.172	1.365
8929000	0.018	0.07	0.172	1.365
9135000	0.018	0.07	0.172	1.365
9345000	0.018	0.07	0.172	1.365
9561000	0.018	0.07	0.172	1.365
9781000	0.018	0.07	0.172	1.365
10010000	0.018	0.07	0.172	1.365
10240000	0.018	0.07	0.172	1.365
10470000	0.018	0.07	0.172	1.365
10720000	0.018	0.07	0.172	1.365
10960000	0.018	0.07	0.172	1.365
11220000	0.018	0.07	0.172	1.365
11470000	0.018	0.07	0.172	1.365
11740000	0.018	0.07	0.172	1.365
12010000	0.018	0.07	0.172	1.365
12290000	0.018	0.07	0.172	1.365
12570000	0.018	0.07	0.172	1.365
12860000	0.018	0.07	0.172	1.365
13160000	0.018	0.07	0.172	1.365
13460000	0.018	0.07	0.172	1.365
13770000	0.018	0.07	0.172	1.365
14090000	0.018	0.07	0.172	1.365
14410000	0.018	0.07	0.172	1.365
14740000	0.018	0.07	0.172	1.365
15080000	0.018	0.07	0.172	1.365
15430000	0.018	0.07	0.172	1.365
15790000	0.018	0.07	0.172	1.365
16150000	0.018	0.07	0.172	1.365
16520000	0.018	0.07	0.172	1.365
16900000	0.018	0.07	0.172	1.365
17290000	0.018	0.07	0.172	1.365
17690000	0.018	0.07	0.172	1.365
18100000	0.018	0.07	0.172	1.365
18520000	0.018	0.07	0.172	1.365
18950000	0.018	0.07	0.172	1.365
19380000	0.018	0.07	0.172	1.365
19830000	0.018	0.07	0.172	1.365
20290000	0.018	0.07	0.172	1.365
20750000	0.018	0.07	0.172	1.365
21230000	0.018	0.07	0.172	1.365
21720000	0.018	0.07	0.172	1.365
22220000	0.018	0.07	0.172	1.365
22740000	0.018	0.07	0.172	1.365
23260000	0.018	0.07	0.172	1.365
23800000	0.018	0.07	0.172	1.365
24340000	0.018	0.07	0.172	1.365
24910000	0.018	0.07	0.172	1.365
25480000	0.018	0.07	0.172	1.365
26070000	0.018	0.07	0.172	1.365
26670000	0.018	0.07	0.172	1.365
27280000	0.018	0.07	0.172	1.365
27910000	0.018	0.07	0.172	1.365
28560000	0.018	0.07	0.172	1.365
29210000	0.018	0.07	0.172	1.365
29890000	0.018	0.07	0.172	1.365
30580000	0.018	0.07	0.172	1.365
31280000	0.018	0.07	0.172	1.365
32000000	0.018	0.07	0.172	1.365
32740000	0.018	0.07	0.172	1.365
33500000	0.018	0.07	0.172	1.365
34270000	0.018	0.07	0.172	1.365
35060000	0.018	0.07	0.172	1.365
35870000	0.018	0.07	0.172	1.365
36690000	0.018	0.07	0.172	1.365
37540000	0.018	0.07	0.172	1.365
38410000	0.018	0.07	0.172	1.365
39290000	0.018	0.07	0.172	1.365
40200000	0.018	0.07	0.172	1.365
41120000	0.018	0.07	0.172	1.365
42070000	0.018	0.07	0.172	1.365
43040000	0.018	0.07	0.172	1.365
44040000	0.018	0.07	0.172	1.365
45050000	0.018	0.07	0.172	1.365
46090000	0.018	0.07	0.172	1.365
47150000	0.018	0.07	0.172	1.365
48240000	0.018	0.07	0.172	1.365
49350000	0.018	0.07	0.172	1.365
50490000	0.018	0.07	0.172	1.365
51650000	0.018	0.07	0.172	1.365
52840000	0.018	0.07	0.172	1.365
54060000	0.018	0.07	0.172	1.365
55310000	0.018	0.07	0.172	1.365
56580000	0.018	0.07	0.172	1.365
57890000	0.018	0.07	0.172	1.365
59220000	0.018	0.07	0.172	1.365
60590000	0.018	0.07	0.172	1.365
61990000	0.018	0.07	0.172	1.365
63420000	0.018	0.07	0.172	1.365
64880000	0.018	0.07	0.172	1.365
66370000	0.018	0.07	0.172	1.365
67900000	0.018	0.07	0.172	1.365
69470000	0.018	0.07	0.172	1.365
71070000	0.018	0.07	0.172	1.365
72710000	0.018	0.07	0.172	1.365
74390000	0.018	0.07	0.172	1.365
76100000	0.018	0.07	0.172	1.365
77860000	0.018	0.07	0.172	1.365
79650000	0.018	0.07	0.172	1.365
81490000	0.018	0.07	0.172	1.365
83370000	0.018	0.07	0.172	1.365
85290000	0.018	0.07	0.172	1.365
87260000	0.018	0.07	0.172	1.365
89270000	0.018	0.07	0.172	1.365
91330000	0.018	0.07	0.172	1.365
93430000	0.018	0.07	0.172	1.365
95590000	0.018	0.07	0.172	1.365
97790000	0.018	0.07	0.172	1.365
100000000	0.018	0.07	0.172	1.365
102400000	0.018	0.07	0.172	1.365
104700000	0.018	0.07	0.172	1.365
107100000	0.018	0.07	0.172	1.365
109600000	0.018	0.07	0.172	1.365
112100000	0.018	0.07	0.172	1.365
114700000	0.018	0.07	0.172	1.365
117400000	0.018	0.07	0.172	1.365
120100000	0.018	0.07	0.172	1.365
122800000	0.018	0.07	0.172	1.365
125700000	0.018	0.07	0.172	1.365
128600000	0.018	0.07	0.172	1.365
131500000	0.018	0.07	0.172	1.365
134600000	0.018	0.07	0.172	1.365
137700000	0.018	0.07	0.172	1.365
140800000	0.018	0.07	0.172	1.365
144100000	0.018	0.07	0.172	1.365
147400000	0.018	0.07	0.172	1.365
150800000	0.018	0.07	0.172	1.365
154300000	0.018	0.07	0.172	1.365
157800000	0.018	0.07	0.172	1.365
161500000	0.018	0.07	0.172	1.365
165200000	0.018	0.07	0.172	1.365
169000000	0.018	0.07	0.172	1.365
172900000	0.018	0.07	0.172	1.365
176900000	0.018	0.07	0.172	1.365
181000000	0.018	0.07	0.172	1.365
185100000	0.018	0.07	0.172	1.365
189400000	0.018	0.07	0.172	1.365
193800000	0.018	0.07	0.172	1.365
198200000	0.018	0.07	0.172	1.365
202800000	0.018	0.07	0.172	1.365
207500000	0.018	0.07	0.172	1.365
212300000	0.018	0.07	0.172	1.365
217200000	0.018	0.07	0.172	1.365
222200000	0.018	0.07	0.172	1.365
227300000	0.018	0.07	0.172	1.365
232500000	0.018	0.07	0.172	1.365
237900000	0.018	0.07	0.172	1.365
243400000	0.018	0.07	0.172	1.365
249000000	0.018	0.07	0.172	1.365
254700000	0.018	0.07	0.172	1.365
260600000	0.018	0.07	0.172	1.365
266600000	0.018	0.07	0.172	1.365
272800000	0.018	0.07	0.172	1.365
279100000	0.018	0.07	0.172	1.365
285500000	0.018	0.07	0.172	1.365
292100000	0.018	0.07	0.172	1.365
298800000	0.018	0.07	0.172	1.365
305700000	0.018	0.07	0.172	1.365
312800000	0.018	0.07	0.172	1.365
320000000	0.018	0.07	0.172	1.365
327300000	0.018	0.07	0.172	1.365
334900000	0.018	0.07	0.172	1.365
342600000	0.018	0.07	0.172	1.365
350500000	0.018	0.07	0.172	1.365
358600000	0.018	0.07	0.172	1.365
366900000	0.018	0.07	0.172	1.365
375300000	0.018	0.07	0.172	1.365
384000000	0.018	0.07	0.172	1.365
392800000	0.018	0.07	0.172	1.365
401900000	0.018	0.07	0.172	1.365
411100000	0.018	0.07	0.172	1.365
420600000	0.018	0.07	0.172	1.365
430300000	0.018	0.07	0.172	1.365
440300000	0.018	0.07	0.172	1.365
450400000	0.018	0.07	0.172	1.365
460800000	0.018	0.07	0.172	1.365
471400000	0.018	0.07	0.172	1.365
482300000	0.018	0.07	0.172	1.365
493400000	0.018	0.07	0.172	1.365
504800000	0.018	0.07	0.172	1.365
516400000	0.018	0.07	0.172	1.365
528300000	0.018	0.07	0.172	1.365
540500000	0.018	0.07	0.172	1.365
553000000	0.018	0.07	0.172	1.365
565700000	0.018	0.07	0.172	1.365
578800000	0.018	0.07	0.172	1.365
592100000	0.018	0.07	0.172	1.365
605800000	0.018	0.07	0.172	1.365
619700000	0.018	0.07	0.172	1.365
634000000	0.018	0.07	0.172	1.365
648600000	0.018	0.07	0.172	1.365
663600000	0.018	0.07	0.172	1.365
678900000	0.018	0.07	0.172	1.365
694500000	0.018	0.07	0.172	1.365
710600000	0.018	0.07	0.172	1.365
726900000	0.018	0.07	0.172	1.365
743700000	0.018	0.07	0.172	1.365
760900000	0.018	0.07	0.172	1.365
778400000	0.018	0.07	0.172	1.365
796300000	0.018	0.07	0.172	1.365
814700000	0.018	0.07	0.172	1.365
833500000	0.018	0.07	0.172	1.365
852700000	0.018	0.07	0.172	1.365
872400000	0.018	0.07	0.172	1.365
892500000	0.018	0.07	0.172	1.365
913100000	0.018	0.07	0.172	1.365
934100000	0.018	0.07	0.172	1.365
955700000	0.018	0.07	0.172	1.365
977700000	0.018	0.07	0.172	1.365
1000000000	0.018	0.07	0.172	1.365
1023000000	0.018	0.07	0.172	1.365
1047000000	0.018	0.07	0.172	1.365
1071000000	0.018	0.07	0.172	1.365
1096000000	0.018	0.07	0.172	1.365
1121000000	0.018	0.07	0.172	1.365
1147000000	0.018	0.07	0.172	1.365
1173000000	0.018	0.07	0.172	1.365
1200000000	0.018	0.07	0.172	1.365
1228000000	0.018	0.07	0.172	1.365
1256000000	0.018	0.07	0.172	1.365
1285000000	0.018	0.07	0.172	1.365
1315000000	0.018	0.07	0.172	1.365
1345000000	0.018	0.07	0.172	1.365
1376000000	0.018	0.07	0.172	1.365
1408000000	0.018	0.07	0.172	1.365
1440000000	0.018	0.07	0.172	1.365
1474000000	0.018	0.07	0.172	1.365
1508000000	0.018	0.07	0.172	1.365
1542000000	0.018	0.07	0.172	1.365
1578000000	0.018	0.07	0.172	1.365
1614000000	0.018	0.07	0.172	1.365
1652000000	0.018	0.07	0.172	1.365
1690000000	0.018	0.07	0.172	1.365
1729000000	0.018	0.07	0.172	1.365
1768000000	0.018	0.07	0.172	1.365
1809000000	0.018	0.07	0.172	1.365
1851000000	0.018	0.07	0.172	1.365
1894000000	0.018	0.07	0.172	1.365
1937000000	0.018	0.07	0.172	1.365
1982000000	0.018	0.07	0.172	1.365
2028000000	0.018	0.07	0.172	1.365
2074000000	0.018	0.07	0.172	1.365
2122000000	0.018	0.07	0.172	1.365
2171000000	0.018	0.07	0.172	1.365
2221000000	0.018	0.07	0.172	1.365
2272000000	0.018	0.07	0.172	1.365
2325000000	0.018	0.07	0.172	1.365
2378000000	0.018	0.07	0.172	1.365
2433000000	0.018	0.07	0.172	1.365
2489000000	0.018	0.07	0.172	1.365
2547000000	0.018	0.07	0.172	1.365
2606000000	0.018	0.07	0.172	1.365
2666000000	0.018	0.07	0.172	1.365
2727000000	0.018	0.07	0.172	1.365
2790000000	0.018	0.07	0.172	1.365
2854000000	0.018	0.07	0.172	1.365
2920000000	0.018	0.07	0.172	1.365
2987000000	0.018	0.07	0.172	1.365
3056000000	0.018	0.07	0.172	1.365
3127000000	0.018	0.07	0.172	1.365
3199000000	0.018	0.07	0.172	1.365
3273000000	0.018	0.07	0.172	1.365
3348000000	0.018	0.07	0.172	1.365
3425000000	0.018	0.07	0.172	1.365
3504000000	0.018	0.07	0.172	1.365
3585000000	0.018	0.07	0.172	1.365
3668000000	0.018	0.07	0.172	1.365
3752000000	0.018	0.07	0.172	1.365
3839000000	0.018	0.07	0.172	1.365
3927000000	0.018	0.07	0.172	1.365
4018000000	0.018	0.07	0.172	1.365
4111000000	0.018	0.07	0.172	1.365
4205000000	0.018	0.07	0.172	1.365
4302000000	0.018	0.07	0.172	1.365
4401000000	0.018	0.07	0.172	1.365
4503000000	0.018	0.07	0.172	1.365
4607000000	0.018	0.07	0.172	1.365
4713000000	0.018	0.07	0.172	1.365
4822000000	0.018	0.07	0.172	1.365
4933000000	0.018	0.07	0.172	1.365
5047000000	0.018	0.07	0.172	1.365
5163000000	0.018	0.07	0.172	1.365
5282000000	0.018	0.07	0.172	1.365
5404000000	0.018	0.07	0.172	1.365
5528000000	0.018	0.07	0.172	1.365
5656000000	0.018	0.07	0.172	1.365
5786000000	0.018	0.07	0.172	1.365
5920000000	0.018	0.07	0.172	1.365
6056000000	0.018	0.07	0.172	1.365
6196000000	0.018	0.07	0.172	1.365
6339000000	0.018	0.07	0.172	1.365
6485000000	0.018	0.07	0.172	1.365
6634000000	0.018	0.07	0.172	1.365
6787000000	0.018	0.07	0.172	1.365
6944000000	0.018	0.07	0.172	1.365
7104000000	0.018	0.07	0.172	1.365
7268000000	0.018	0.07	0.172	1.365
7435000000	0.018	0.07	0.172	1.365
7607000000	0.018	0.07	0.172	1.365
7782000000	0.018	0.07	0.172	1.365
7962000000	0.018	0.07	0.172	1.365
8145000000	0.018	0.07	0.172	1.365
8333000000	0.018	0.07	0.172	1.365
8525000000	0.018	0.07	0.172	1.365
8722000000	0.018	0.07	0.172	1.365
8923000000	0.018	0.07	0.172	1.365
9129000000	0.018	0.07	0.172	1.365
9339000000	0.018	0.07	0.172	1.365
9554000000	0.018	0.07	0.172	1.365
9775000000	0.018	0.07	0.172	1.365
10000000000	0.018	0.07	0.172	1.365
