# Supplementary material for: In-plane dielectric constant and conductivity of confined water
Source: Nature. 2025 Oct 15;646(8085):606–10. doi: 10.1038/s41586-025-09558-y (PMC12527945; doi:10.1038/s41586-025-09558-y)
Supplement: Supplementary file 12 — Source Data Extended Data Fig. 10 [file 41586_2025_9558_MOESM12_ESM.xlsx]

## Sheet: ED Fig. 10a
Frequency	dC/dz_SigmaEpsilonBulk	dC/dz_InPlaneSigma0.002S/m_InPlaneEpsilon70	Frequency	dC/dz_Exper	dC/dz_Exper_Error
Hz	zF/nm	zF/nm	Hz	zF/nm	zF/nm
27	57.7363	57.7371	300	61.383	6
80	57.73	57.737	600	58.746	5
240	57.673	57.736	2000	58.752	5
720	57.18	57.7269	6000	56.836	4
2154	53.9173	57.6457	6000	56.836	4
6449	45.7794	56.957	20000	52.71	5
19307	37.8148	52.7992	60000	44.547	4
57797	32.5311	43.947	200000	31.311	3
173020	30.9442	34.9074	600000	27.396	2
517947	30.7142	29.7045	2000000	30.464	3
1550516	30.6876	28.4702	6000000	29.115	3
4641589	30.6846	28.3064	130000000	27.229	3
13895000	30.6843	28.2877	596000000	26.771	3
41595600	30.6843	28.2856	1300000000	28.816	3
124520000	30.6843	28.2854
372759000	30.6843	28.2854
1115880000	30.6843	28.2854
3340480000	30.6843	28.2854

## Sheet: ED Fig. 10b
Frequency	dC/dz_SigmaEpsilonBulk	dC/dz_InPlaneSigma0.03S/m_InPlaneEpsilon100	Frequency	dC/dz_Exper	dC/dz_Exper_Error
Hz	zF/nm	zF/nm	Hz	zF/nm	zF/nm
27	21.4186	21.4216	2000	21.258	1.5
80	21.3952	21.4216	6000	21.877	1.5
240	21.1899	21.4216	6000	21.877	1.5
720	19.7161	21.4215	20000	21.194	1.2
2154	15.3467	21.4204	60000	18.867	1.1
6449	11.0083	21.4104	200000	15.306	0.9
19307	7.6585	21.3218	600000	11.567	1.2
57797	5.8677	20.605	2000000	7.974	1.1
173020	5.4591	17.2191	10000000	5.848	1.1
517947	5.406	12.123	60000000	4.523	0.4
1550516	5.4	7.8239	200000000	5.183	0.6
4641589	5.3993	5.4682	596000000	4.524	0.5
13895000	5.3993	4.8503
41595600	5.3992	4.7664
124520000	5.3992	4.7569
372759000	5.3992	4.7558
1115880000	5.3992	4.7557
3340480000	5.3992	4.7556

## Sheet: ED Fig. 10c
Frequency	dC/dz_SigmaEpsilonBulk	dC/dz_InPlaneSigma1.7S/m_InPlaneEpsilon900	Frequency	dC/dz_Exper	dC/dz_Exper_Error
Hz	zF/nm	zF/nm	Hz	zF/nm	zF/nm
9	28.3879	28.405	2000	27.919	1.8
27	28.2526	28.405	6000	28.227	1.1
80	27.1768	28.405	6000	28.227	1.1
240	21.9621	28.405	20000	26.843	1.6
720	14.4682	28.405	60000	28.212	2.5
2154	8.1968	28.405	100000	30.491	2.2
6449	4.2685	28.4049	200000	28.776	2.3
19307	2.4573	28.4037	600000	27.357	1.4
57797	1.948	28.393	900000	25.639	1.3
173020	1.8699	28.2987	2000000	19.977	1.9
517947	1.8604	27.5194	6000000	13.681	2.5
1550516	1.8594	23.2449	10000000	10.72	2
4641589	1.8592	15.5956	140000000	7.394	2.5
13895000	1.8592	9.6711	596000000	4.748	2
41595600	1.8592	6.9166	1300000000	6.32	2
124520000	1.8592	6.3291
372759000	1.8592	6.2532
1115880000	1.8592	6.2445
3340480000	1.8592	6.2435
