# Supplementary material for: In-plane dielectric constant and conductivity of confined water
Source: Nature. 2025 Oct 15;646(8085):606–10. doi: 10.1038/s41586-025-09558-y (PMC12527945; doi:10.1038/s41586-025-09558-y)
Supplement: Supplementary file 13 — Source Data Extended Data Fig. 11 [file 41586_2025_9558_MOESM13_ESM.xlsx]

## Sheet: ED Fig. 11a
Frequency	dC/dz_EpsilonLowFreq and HighFreq Bulk	dC/dz_InPlaneLowFreqEpsilon2e4_InPlaneHighFreqEpsilon70	Frequency	dC/dz_Exper	dC/dz_Exper_Error
Hz	zF/nm	zF/nm	Hz	zF/nm	zF/nm
27	31.0063	55.8105	300	61.383	6
80	31.0063	55.8102	600	58.746	5
240	31.0063	55.8077	2000	58.752	5
720	31.0063	55.786	6000	56.836	4
2154	31.0063	55.6469	6000	56.836	4
6449	31.0063	55.065	20000	52.71	5
19307	31.0063	52.2999	60000	44.547	4
57797	31.0063	44.4962	200000	31.311	3
173020	31.0063	36.2348	600000	27.396	2
517947	31.0063	30.6188	2000000	30.464	3
1550516	31.0063	28.8806	6000000	29.115	3
4641589	31.0063	28.6224	130000000	27.229	3
13895000	31.0063	28.5924	596000000	26.771	3
41595600	31.0063	28.589	1300000000	28.816	3
124520000	31.0063	28.5886
372759000	31.0063	28.5886
1115880000	31.0063	28.5886
3340480000	31.0063	28.5886

## Sheet: ED Fig. 11b
Frequency	dC/dz_EpsilonLowFreq and HighFreq Bulk	dC/dz_InPlaneLowFreqEpsilon8e4_InPlaneHighFreqEpsilon100	Frequency	dC/dz_Exper	dC/dz_Exper_Error
Hz	zF/nm	zF/nm	Hz	zF/nm	zF/nm
1	5.3167	22.0885	2000	21.258	1.5
10	5.3167	22.0885	6000	21.877	1.5
100	5.3167	22.0884	6000	21.877	1.5
1000	5.3167	22.0872	20000	21.194	1.2
10000	5.3167	21.9906	60000	18.867	1.1
100000	5.3167	18.9274	200000	15.306	0.9
1000000	5.3167	9.9096	600000	11.567	1.2
10000000	5.3167	5.0144	2000000	7.974	1.1
100000000	5.3167	4.7195	10000000	5.848	1.1
1000000000	5.3167	4.7163	60000000	4.523	0.4
100000000000	5.3167	4.7162	200000000	5.183	0.6
			596000000	4.524	0.5

## Sheet: ED Fig. 11c
Frequency	dC/dz_EpsilonLowFreq and HighFreq Bulk	dC/dz_InPlaneLowFreqEpsilon1.5e6_InPlaneHighFreqEpsilon900	dC/dz_InPlaneLowFreqEpsilon1.5e6_InPlaneHighFreqEpsilon80	Frequency	dC/dz_Exper	dC/dz_Exper_Error
Hz	zF/nm	zF/nm	zF/nm	Hz	zF/nm	zF/nm
27	1.8539	28.3547	28.3556	2000	27.919	1.8
80	1.8539	28.3547	28.3625	6000	28.227	1.1
240	1.8539	28.3547	28.4161	6000	28.227	1.1
720	1.8539	28.3546	28.6246	20000	26.843	1.6
2154	1.8539	28.3541	28.8122	60000	28.212	2.5
6449	1.8539	28.3495	28.8636	100000	30.491	2.2
19307	1.8539	28.3202	28.8715	200000	28.776	2.3
57797	1.8539	28.2341	28.861	600000	27.357	1.4
173020	1.8539	28.0427	28.7584	900000	25.639	1.3
517947	1.8539	27.0962	27.9072	2000000	19.977	1.9
1550516	1.8539	22.4117	23.3097	6000000	13.681	2.5
4641589	1.8539	14.8993	15.614	10000000	10.72	2
13895000	1.8539	9.1616	9.004	140000000	7.394	2.5
41595600	1.8539	6.613	4.6576	596000000	4.748	2
124520000	1.8539	6.0887	2.5839	1300000000	6.32	2
372759000	1.8539	6.0217	1.9573
1115880000	1.8539	6.0141	1.8658
3340480000	1.8539	6.0133	1.8552
10000000000	1.8539	6.0132	1.8541
